# Supplementary material for: Codon stabilization coefficient as a metric to gain insights into mRNA stability and codon bias and their relationships with translation
Source: Nucleic Acids Res. 2019 Jan 30;47(5):2216–28. doi: 10.1093/nar/gkz033 (PMC6412131; doi:10.1093/nar/gkz033)
Supplement: Supplementary Data [file gkz033_supplemental_files.zip]

Archive with 11 entries (11 files):
- Carneiro et al Support Material_R2.pdf
- Table S1A.xlsx
- Table S1B.xlsx
- Table S1C.xlsx
- Table S2A.xlsx
- Table S3A.xlsx
- Table S3B.xlsx
- Table S4B.xlsx
- Table S5B.xlsx
- Table S5F.xlsx
- Table S7A.xlsx
