# Supplementary material for: Codon stabilization coefficient as a metric to gain insights into mRNA stability and codon bias and their relationships with translation
Source: Nucleic Acids Res. 2019 Jan 30;47(5):2216–28. doi: 10.1093/nar/gkz033 (PMC6412131; doi:10.1093/nar/gkz033)
Supplement: Supplementary Data [file gkz033_supplemental_files.zip › Table S1A.xlsx]

## Sheet: data
	Becskei	Coller	Gresham	Young	Weis	Cramer	Hughes	Brown	Struhl
GCT	0.6016	0.2489	0.2353	-0.06082	0.1563	0.2503	0.07116	0.03074	-0.01175
GGT	0.6229	0.2134	0.218	-0.09369	0.06668	0.3136	0.01093	0.02451	-0.07745
GTC	0.6415	0.1995	0.2156	-0.06396	0.1071	0.2523	0.05676	0.01353	-0.02461
TTG	0.5918	0.1994	0.2166	-0.0527	-0.01962	0.1996	-0.0003121	0.006743	-0.06982
GTT	0.4057	0.1911	0.23	-0.06258	0.01938	0.2176	0.002967	0.05	-0.06438
GCC	0.4497	0.176	0.1263	-0.03799	0.08507	0.2491	0.01681	0.01377	0.03565
CCA	0.5355	0.1561	0.05161	-0.02788	0.1069	0.08691	0.05681	0.0189	-0.03123
ACT	0.1947	0.1434	-0.01878	0.01045	0.05535	0.1164	0.06242	0.03684	0.04252
TCT	0.4306	0.142	-0.05455	0.04934	0.06218	0.04021	0.07909	0.03753	0.09667
TCC	0.1331	0.1349	-0.02539	0.02043	0.1168	0.05852	0.06435	0.01113	0.05212
ACC	0.1943	0.1267	0.005325	0.0002068	0.1457	0.1385	0.08875	0.03014	0.03176
ATC	0.3499	0.1121	0.09195	-0.03371	0.06114	0.1532	0.008161	0.03403	-0.05392
AAG	0.5617	0.1029	0.223	-0.101	0.1164	0.09481	-0.03928	-0.04701	-0.133
TAC	0.0613	0.09978	0.1261	-0.002716	0.09591	0.1589	0.04969	0.02865	0.05492
TTC	0.3597	0.09424	0.1582	-0.02148	0.0008877	0.1922	0.03463	0.06297	0.02319
GAA	0.162	0.09142	0.06644	-0.06154	-0.1133	-0.008333	-0.09421	-0.09658	-0.1608
CGT	0.3809	0.07926	0.1317	-0.03961	0.07889	0.1042	-0.03797	-0.01746	-0.07516
CAA	-0.05886	0.07218	0.008241	-0.02832	0.08667	-0.0336	-0.02629	-0.05367	-0.03611
CAC	0.2284	0.06833	0.06492	0.00418	0.1741	0.0485	0.05676	0.04795	0.01692
AAC	0.04829	0.06772	-0.01603	-0.008626	0.1296	-0.04229	0.07695	0.01021	0.01296
GAC	0.1804	0.06078	-0.0287	-0.03771	0.0124	0.07582	-0.01171	-0.04614	-0.006246
ATT	0.08779	0.04863	0.07296	-0.001627	-0.1575	0.1026	-0.04899	0.04117	-0.02039
AGA	0.1538	0.0419	0.1897	-0.07397	0.1533	-0.0487	-0.05338	-0.0676	-0.1392
CCT	-0.3082	0.0006258	-0.1245	0.0505	0.02923	0.02793	0.01639	0.0334	0.1028
GGC	-0.1052	-0.01154	-0.02925	-0.008905	-0.0002938	0.1406	0.006501	0.02751	0.0629
TGG	-0.08063	-0.02225	0.04908	0.02	-0.0398	0.09725	0.01925	0.03647	0.0342
TGT	0.07964	-0.0324	0.03108	0.02258	-0.02576	0.01197	0.0286	0.06093	0.01519
TTA	-0.1217	-0.03692	-0.004438	0.03787	-0.1562	-0.04909	-0.06973	0.0006406	-0.02097
GAT	-0.1413	-0.05355	-0.1046	0.000442	-0.2116	-0.07736	-0.1229	-0.1015	-0.07027
ATG	-0.1942	-0.06376	0.0197	0.01438	0.01802	-0.01306	-0.002505	0.008061	0.02476
TTT	-0.3654	-0.07788	0.01663	0.08305	-0.1545	0.0049	0.01704	0.07022	0.07799
TGC	-0.3548	-0.08053	-0.01034	0.03094	0.001784	-0.05099	0.06873	0.07266	0.04649
GCA	-0.1873	-0.08455	-0.1171	0.01353	-0.08976	0.01776	-0.04392	-0.03315	0.05824
CAT	-0.23	-0.08582	-0.08393	0.03144	-0.02459	-0.0622	0.008586	0.03596	0.04097
TAT	-0.2541	-0.08729	-0.04594	0.06346	-0.0914	-0.02262	-0.03662	0.04786	0.0771
CCC	-0.2861	-0.08799	-0.16	0.07815	0.06052	-0.05089	0.04767	0.007539	0.136
GGG	-0.1918	-0.09315	-0.07873	0.008439	-0.09578	0.03019	-0.02197	0.01068	0.07106
GTG	-0.3091	-0.09528	-0.04572	0.006284	-0.08866	0.05564	-0.03201	-0.01428	0.04084
CGC	-0.2395	-0.1016	-0.07809	-2.194e-05	0.1047	-0.02141	0.02849	0.03764	0.02203
GCG	-0.1989	-0.1016	-0.1098	-0.002919	-0.04624	0.0121	-0.02639	-0.01747	0.02316
TCA	-0.3036	-0.1158	-0.1997	0.07781	0.003564	-0.1832	0.03979	0.01567	0.08429
GAG	-0.3744	-0.1188	-0.1105	-0.01508	-0.1085	-0.05956	-0.06132	-0.08456	-0.01195
GGA	-0.2199	-0.1232	-0.103	0.03607	-0.0631	-0.011	-0.02692	0.02663	0.03837
TCG	-0.3498	-0.1259	-0.1856	0.04465	0.012	-0.1276	0.039	0.003782	0.1156
CGG	-0.2779	-0.1272	-0.07727	0.02768	0.101	-0.1141	0.05292	0.03319	0.0323
CTT	-0.5454	-0.1282	-0.06929	0.05082	-0.05579	-0.07943	0.01804	0.05986	0.05155
AAT	-0.4449	-0.1284	-0.2083	0.08348	-0.09009	-0.26	0.01858	-0.02293	0.02927
CTA	-0.2328	-0.1286	-0.0291	0.02846	-0.05516	-0.08163	-0.01938	-0.0296	0.0008982
CAG	-0.4551	-0.1305	-0.1153	0.01832	0.03281	-0.1055	0.002561	-0.05902	0.06287
CTC	-0.2508	-0.1362	-0.05574	0.02808	0.06952	-0.08644	0.05256	0.05181	0.05722
ACA	-0.4131	-0.1423	-0.2063	0.02349	0.03516	-0.1371	-0.03026	0.005195	0.05913
AAA	-0.3354	-0.1485	-0.02453	-0.02007	-0.1244	-0.1662	-0.07937	-0.04947	-0.1189
AGC	-0.342	-0.1485	-0.1612	0.05098	0.04182	-0.1501	0.08297	-0.002774	0.1033
ACG	-0.3873	-0.1551	-0.1711	0.04318	-0.004385	-0.1436	0.01616	-0.02046	0.09405
AGT	-0.2831	-0.1551	-0.1695	0.04525	-0.06581	-0.1396	0.01214	-0.04233	0.07275
CTG	-0.4382	-0.1641	-0.1084	0.01367	0.008816	-0.08755	-0.03212	-0.03757	0.05408
CCG	-0.3242	-0.1803	-0.1663	0.0309	0.0851	-0.1687	0.02909	0.008191	0.04266
GTA	-0.3539	-0.1892	-0.08684	0.02497	-0.04266	-0.1008	-0.06727	-0.003489	0.01284
AGG	-0.4763	-0.1926	-0.129	0.03369	-0.067	-0.1908	0.005649	-0.04809	0.04163
CGA	-0.3799	-0.1966	-0.09717	0.04816	0.03732	-0.2064	0.04949	0.01794	-0.0079
ATA	-0.5044	-0.2562	-0.1151	0.06978	-0.07141	-0.3116	-0.00347	0.01252	0.002081

## Sheet: statistics
Spearman r
	Becskei	Coller	Gresham	Young	Weis	Cramer	Hughes	Brown	Struhl
Becskei		0.910375	0.801798	-0.722845	0.446272	0.851296	0.133952	0.194659	-0.492755
Coller	0.910375		0.800931	-0.650052	0.421672	0.897233	0.209979	0.284332	-0.382247
Gresham	0.801798	0.800931		-0.728556	0.328926	0.785933	0.0248285	0.295029	-0.630724
Young	-0.722845	-0.650052	-0.728556		-0.343205	-0.673242	0.225492	0.179958	0.709889
Weis	0.446272	0.421672	0.328926	-0.343205		0.309836	0.594482	0.187467	-0.0709149
Cramer	0.851296	0.897233	0.785933	-0.673242	0.309836		0.111345	0.355949	-0.297091
Hughes	0.133952	0.209979	0.0248285	0.225492	0.594482	0.111345		0.562646	0.382766
Brown	0.194659	0.284332	0.295029	0.179958	0.187467	0.355949	0.562646		0.233421
Struhl	-0.492755	-0.382247	-0.630724	0.709889	-0.0709149	-0.297091	0.382766	0.233421
P values
	Becskei	Coller	Gresham	Young	Weis	Cramer	Hughes	Brown	Struhl
Becskei		0	8.21565e-15	4.77445e-11	0.000312336	0	0.303384	0.132761	5.47853e-05
Coller	0		9.32587e-15	1.43467e-08	0.000712955	0	0.104327	0.0263634	0.00236552
Gresham	8.21565e-15	9.32587e-15		2.82709e-11	0.00964486	6.26166e-14	0.849361	0.0209869	5.08984e-08
Young	4.77445e-11	1.43467e-08	2.82709e-11		0.00677223	2.77305e-09	0.0805859	0.165199	1.49599e-10
Weis	0.000312336	0.000712955	0.00964486	0.00677223		0.0151005	4.38455e-07	0.147971	0.587068
Cramer	0	0	6.26166e-14	2.77305e-09	0.0151005		0.392939	0.00487187	0.0200654
Hughes	0.303384	0.104327	0.849361	0.0805859	4.38455e-07	0.392939		2.36407e-06	0.00233065
Brown	0.132761	0.0263634	0.0209869	0.165199	0.147971	0.00487187	2.36407e-06		0.0702239
Struhl	5.47853e-05	0.00236552	5.08984e-08	1.49599e-10	0.587068	0.0200654	0.00233065	0.0702239
Sample size
	Coller	Struhl	Weis	Gresham	Cramer	Becskei	Brown	Hughes	Young
Coller		61	61	61	61	61	61	61	61
Struhl	61		61	61	61	61	61	61	61
Weis	61	61		61	61	61	61	61	61
Gresham	61	61	61		61	61	61	61	61
Cramer	61	61	61	61		61	61	61	61
Becskei	61	61	61	61	61		61	61	61
Brown	61	61	61	61	61	61		61	61
Hughes	61	61	61	61	61	61	61		61
Young	61	61	61	61	61	61	61	61
	size	Uncorrected critical r
Becskei	61	0.25
Coller	61	0.25
Gresham	61	0.25
Young	61	0.25
Weis	61	0.25
Cramer	61	0.25
Hughes	61	0.25
Brown	61	0.25
Struhl	61	0.25
