# Supplementary material for: Codon stabilization coefficient as a metric to gain insights into mRNA stability and codon bias and their relationships with translation
Source: Nucleic Acids Res. 2019 Jan 30;47(5):2216–28. doi: 10.1093/nar/gkz033 (PMC6412131; doi:10.1093/nar/gkz033)
Supplement: Supplementary Data [file gkz033_supplemental_files.zip › Table S1B.xlsx]

## Sheet: raw data
	Becskei	Coller	Gresham	Young	Weis	Cramer	Hughes	Brown	Struhl	tAi	ribosome density at A site -1 (Schatz)	ribosome density at A site -1 (Futcher)	ribosome density at A site -1 (Weinberg)	tRNA abundance (RNAseq)	tRNA abundance (microarray)
AAA	-0.3354	-0.1485	-0.02453	-0.02007	-0.1244	-0.1662	-0.07937	-0.04947	-0.1189	0.431034	-0.9	-0.88	-0.978243	222273	82386
AAC	0.04829	0.06772	-0.01603	-0.008626	0.1296	-0.04229	0.07695	0.01021	0.01296	0.615764	-0.69	-0.76	-0.689843	378101	110849
AAG	0.5617	0.1029	0.223	-0.101	0.1164	0.09481	-0.03928	-0.04701	-0.133	1	-0.88	-0.74	-1.09431	397111	83036
AAT	-0.4449	-0.1284	-0.2083	0.08348	-0.09009	-0.26	0.01858	-0.02293	0.02927	0.27032	-0.73	-0.88	-0.707811		70943.4
ACA	-0.4131	-0.1423	-0.2063	0.02349	0.03516	-0.1371	-0.03026	0.005195	0.05913	0.246373	-0.97	-1.35	-1.32525	105862	47598
ACC	0.1943	0.1267	0.005325	0.000207	0.1457	0.1385	0.08875	0.03014	0.03176	0.487685	-0.68	-0.7	-0.697653		36396.2
ACG	-0.3873	-0.1551	-0.1711	0.04318	-0.004385	-0.1436	0.01616	-0.02046	0.09405	0.140394	-1.2	-1.12	-1.75726	113104	16861
ACT	0.1947	0.1434	-0.01878	0.01045	0.05535	0.1164	0.06242	0.03684	0.04252	0.67734	-0.75	-0.78	-0.692477	381835	56869
AGA	0.1538	0.0419	0.1897	-0.07397	0.1533	-0.0487	-0.05338	-0.0676	-0.1392	0.67734	-1.07	-1.01	-1.13084	683001	98864
AGC	-0.342	-0.1485	-0.1612	0.05098	0.04182	-0.1501	0.08297	-0.002774	0.1033	0.123153	-0.94	-1.09	-1.19733	249948	61334
AGG	-0.4763	-0.1926	-0.129	0.03369	-0.067	-0.1908	0.005649	-0.04809	0.04163	0.278325	-1.41	-1.59	-1.93936	106890	12911
AGT	-0.2831	-0.1551	-0.1695	0.04525	-0.06581	-0.1396	0.01214	-0.04233	0.07275	0.054064	-0.91	-1.1	-0.949807		39253.8
ATA	-0.5044	-0.2562	-0.1151	0.06978	-0.07141	-0.3116	-0.00347	0.01252	0.002081	0.123233	-1.02	-0.88	-1.39401	54352	39556
ATC	0.3499	0.1121	0.09195	-0.03371	0.06114	0.1532	0.008161	0.03403	-0.05392	0.576355	-0.7	-0.78	-0.703979		67769.6
ATG	-0.1942	-0.06376	0.0197	0.01438	0.01802	-0.01306	-0.002505	0.008061	0.02476	0.615764	-0.92	-0.92	-0.841526	266917	67121
ATT	0.08779	0.04863	0.07296	-0.001627	-0.1575	0.1026	-0.04899	0.04117	-0.02039	0.800493	-0.76	-0.92	-0.628444	916236	105890
CAA	-0.05886	0.07218	0.008241	-0.02832	0.08667	-0.0336	-0.02629	-0.05367	-0.03611	0.554187	-0.64	-0.87	-0.8659	436225	89917
CAC	0.2284	0.06833	0.06492	0.00418	0.1741	0.0485	0.05676	0.04795	0.01692	0.431034	-0.8	-1.08	-0.915464	727396	81702
CAG	-0.4551	-0.1305	-0.1153	0.01832	0.03281	-0.1055	0.002561	-0.05902	0.06287	0.238916	-1.08	-1.15	-1.63255	89093	9990.78
CAT	-0.23	-0.08582	-0.08393	0.03144	-0.02459	-0.0622	0.008586	0.03596	0.04097	0.189224	-0.6	-0.93	-0.9922		52289.3
CCA	0.5355	0.1561	0.05161	-0.02788	0.1069	0.08691	0.05681	0.0189	-0.03123	0.615776	-1.38	-1.38	-1.08429	286531	112091
CCC	-0.2861	-0.08799	-0.16	0.07815	0.06052	-0.05089	0.04767	0.007539	0.136	0.08867	-1.96	-1.71	-1.31068		11043.8
CCG	-0.3242	-0.1803	-0.1663	0.0309	0.0851	-0.1687	0.02909	0.008191	0.04266	0.197044	-2.62	-1.31	-3.12053		71738.2
CCT	-0.3082	0.000626	-0.1245	0.0505	0.02923	0.02793	0.01639	0.0334	0.1028	0.123153	-1.37	-1.27	-1.02391	57720	17256
CGA	-0.3799	-0.1966	-0.09717	0.04816	0.03732	-0.2064	0.04949	0.01794	-0.0079	3.7e-05	-1.88	-1.45	-3.64426		36380.4
CGC	-0.2395	-0.1016	-0.07809	-2.19e-05	0.1047	-0.02141	0.02849	0.03764	0.02203	0.26601	-1.5	-1.45	-1.66336		38169.6
CGG	-0.2779	-0.1272	-0.07727	0.02768	0.101	-0.1141	0.05292	0.03319	0.0323	0.061576	-1.77	-1.44	-4.02028	60792	15330
CGT	0.3809	0.07926	0.1317	-0.03961	0.07889	0.1042	-0.03797	-0.01746	-0.07516	0.369458	-1	-0.87	-1.0459	428095	59640
CTA	-0.2328	-0.1286	-0.0291	0.02846	-0.05516	-0.08163	-0.01938	-0.0296	0.000898	0.184729	-1.07	-1.25	-0.916517	94608	63675
CTC	-0.2508	-0.1362	-0.05574	0.02808	0.06952	-0.08644	0.05256	0.05181	0.05722	0.061576	-1.2	-1.89	-1.10247	63503	13613
CTG	-0.4382	-0.1641	-0.1084	0.01367	0.008816	-0.08755	-0.03212	-0.03757	0.05408	0.059113	-1.57	-0.92	-1.45651		40752
CTT	-0.5454	-0.1282	-0.06929	0.05082	-0.05579	-0.07943	0.01804	0.05986	0.05155	0.027032	-0.99	-1.24	-0.917682		8712.32
GAA	0.162	0.09142	0.06644	-0.06154	-0.1133	-0.008333	-0.09421	-0.09658	-0.1608	0.862069	-1.13	-1.04	-0.935889	1618235	121285
GAC	0.1804	0.06078	-0.0287	-0.03771	0.0124	0.07582	-0.01171	-0.04614	-0.006246	0.985222	-1	-0.85	-0.97495	1789916	105539
GAG	-0.3744	-0.1188	-0.1105	-0.01508	-0.1085	-0.05956	-0.06132	-0.08456	-0.01195	0.399015	-1.24	-1.25	-1.3491	393379	8663.21
GAT	-0.1413	-0.05355	-0.1046	0.000442	-0.2116	-0.07736	-0.1229	-0.1015	-0.07027	0.432512	-0.95	-0.76	-0.977161		67545
GCA	-0.1873	-0.08455	-0.1171	0.01353	-0.08976	0.01776	-0.04392	-0.03315	0.05824	0.30795	-1.24	-1.28	-1	384682	26087
GCC	0.4497	0.176	0.1263	-0.03799	0.08507	0.2491	0.01681	0.01377	0.03565	0.487685	-0.96	-0.86	-0.698288		41927
GCG	-0.1989	-0.1016	-0.1098	-0.002919	-0.04624	0.0121	-0.02639	-0.01747	0.02316	0.098522	-1.36	-0.99	-1.7913		16695.7
GCT	0.6016	0.2489	0.2353	-0.06082	0.1563	0.2503	0.07116	0.03074	-0.01175	0.67734	-1	-0.81	-0.743979	212721	65511
GGA	-0.2199	-0.1232	-0.103	0.03607	-0.0631	-0.011	-0.02692	0.02663	0.03837	0.184729	-1.68	-1.56	-1.52607	287325	61092
GGC	-0.1052	-0.01154	-0.02925	-0.008905	-0.000294	0.1406	0.006501	0.02751	0.0629	0.985222	-1.4	-1.22	-1.44168	826342	70286
GGG	-0.1918	-0.09315	-0.07873	0.008439	-0.09578	0.03019	-0.02197	0.01068	0.07106	0.182266	-1.51	-1.61	-1.72564	129338	21404
GGT	0.6229	0.2134	0.218	-0.09369	0.06668	0.3136	0.01093	0.02451	-0.07745	0.432512	-1.08	-0.93	-1.06679		44983
GTA	-0.3539	-0.1892	-0.08684	0.02497	-0.04266	-0.1008	-0.06727	-0.003489	0.01284	0.123239	-1.02	-1.31	-0.978452	145923	33845
GTC	0.6415	0.1995	0.2156	-0.06396	0.1071	0.2523	0.05676	0.01353	-0.02461	0.62069	-0.9	-0.75	-0.684145		56675.8
GTG	-0.3091	-0.09528	-0.04572	0.006284	-0.08866	0.05564	-0.03201	-0.01428	0.04084	0.162562	-1.29	-1.52	-1.27789	118162	44651
GTT	0.4057	0.1911	0.23	-0.06258	0.01938	0.2176	0.002967	0.05	-0.06438	0.862069	-0.85	-0.75	-0.63362	806173	88556
TAC	0.0613	0.09978	0.1261	-0.002716	0.09591	0.1589	0.04969	0.02865	0.05492	0.492611	-1.23	-1.25	-0.935235	343867	91388
TAT	-0.2541	-0.08729	-0.04594	0.06346	-0.0914	-0.02262	-0.03662	0.04786	0.0771	0.216256	-0.94	-1.25	-0.839731		58488.3
TCA	-0.3036	-0.1158	-0.1997	0.07781	0.003564	-0.1832	0.03979	0.01567	0.08429	0.184797	-0.84	-1.26	-1.00153	86913	58804
TCC	0.1331	0.1349	-0.02539	0.02043	0.1168	0.05852	0.06435	0.01113	0.05212	0.487685	-0.93	-0.99	-0.707296		58654.7
TCG	-0.3498	-0.1259	-0.1856	0.04465	0.012	-0.1276	0.039	0.003782	0.1156	0.12069	-1.32	-1.43	-1.35498	34793	49376
TCT	0.4306	0.142	-0.05455	0.04934	0.06218	0.04021	0.07909	0.03753	0.09667	0.67734	-0.85	-0.98	-0.662412	792870	91648
TGC	-0.3548	-0.08053	-0.01034	0.03094	0.001784	-0.05099	0.06873	0.07266	0.04649	0.246305	-1.13	-1.23	-1.31247	106137	84453
TGG	-0.08063	-0.02225	0.04908	0.02	-0.0398	0.09725	0.01925	0.03647	0.0342	0.369458	-1.41	-1.53	-1.78988	298500	60236
TGT	0.07964	-0.0324	0.03108	0.02258	-0.02576	0.01197	0.0286	0.06093	0.01519	0.108128	-0.8	-0.81	-0.812913		54049.9
TTA	-0.1217	-0.03692	-0.004438	0.03787	-0.1562	-0.04909	-0.06973	0.000641	-0.02097	0.431034	-0.7	-0.99	-0.727297	271592	49562
TTC	0.3597	0.09424	0.1582	-0.02148	0.000888	0.1922	0.03463	0.06297	0.02319	0.615764	-0.98	-1	-0.69565	104391	81287
TTG	0.5918	0.1994	0.2166	-0.0527	-0.01962	0.1996	-0.000312	0.006743	-0.06982	0.753695	-0.83	-0.92	-0.790418	709768	96605
TTT	-0.3654	-0.07788	0.01663	0.08305	-0.1545	0.0049	0.01704	0.07022	0.07799	0.27032	-0.81	-1.05	-0.686277		52023.7

## Sheet: statistics
Spearman r
	Young	Struhl	Hughes	Brown	Weis	Gresham	Cramer	Becskei	Coller
tAi	-0.699378	-0.510858	-0.0678491	-0.0259225	0.238434	0.683746	0.651078	0.730327	0.771132
1/ribosome density at A site (Schatz)	-0.111763	-0.252698	0.051889	0.131413	0.0287475	0.345472	0.194012	0.341717	0.404398
1/ribosome density at A site (Futcher)	-0.474287	-0.506402	-0.032922	-0.0574308	0.173615	0.505344	0.38871	0.510872	0.541117
1/ribosome density at A site (Weinberg)	-0.211951	-0.226335	0.142228	0.288789	0.0592808	0.53247	0.487784	0.533316	0.629824
tRNA abundance (RNAseq)	-0.644077	-0.490767	-0.234321	-0.114111	0.0559233	0.568641	0.587805	0.664808	0.623285
tRNA abundance (microarray)	-0.4211	-0.43633	0.0125861	0.0336859	0.169751	0.537017	0.337758	0.542094	0.515224
P values
	Young	Struhl	Hughes	Brown	Weis	Gresham	Cramer	Becskei	Coller
tAi	3.61378e-10	2.59126e-05	0.603374	0.842806	0.0642427	1.25384e-09	1.33804e-08	2.39677e-11	3.57936e-13
1/ribosome density at A site (Schatz)	0.39115	0.0494354	0.691257	0.312724	0.825929	0.00639291	0.134078	0.00703167	0.00122763
1/ribosome density at A site (Futcher)	0.000112731	3.12802e-05	0.801136	0.660203	0.18086	3.26975e-05	0.00196254	2.5897e-05	6.71334e-06
1/ribosome density at A site (Weinberg)	0.101039	0.0794297	0.274206	0.0239968	0.649959	1.00083e-05	6.68014e-05	9.62944e-06	5.38772e-08
tRNA abundance (RNAseq)	5.53013e-06	0.00112292	0.14032	0.477456	0.728379	0.000104927	5.32366e-05	2.12928e-06	1.34436e-05
tRNA abundance (microarray)	0.000726238	0.000439285	0.923306	0.796619	0.190911	8.12368e-06	0.00776487	6.41276e-06	2.14934e-05
Sample size
	Young	Struhl	Hughes	Brown	Weis	Gresham	Cramer	Becskei	Coller
tAi	61	61	61	61	61	61	61	61	61
1/ribosome density at A site (Schatz)	61	61	61	61	61	61	61	61	61
1/ribosome density at A site (Futcher)	61	61	61	61	61	61	61	61	61
1/ribosome density at A site (Weinberg)	61	61	61	61	61	61	61	61	61
tRNA abundance (RNAseq)	41	41	41	41	41	41	41	41	41
tRNA abundance (microarray)	61	61	61	61	61	61	61	61	61
	size	Uncorrected critical r
Becskei	61	0.25
Coller	61	0.25
Gresham	61	0.25
Young	61	0.25
Weis	61	0.25
Cramer	61	0.25
Hughes	61	0.25
Brown	61	0.25
Struhl	61	0.25
