# Supplementary material for: Codon stabilization coefficient as a metric to gain insights into mRNA stability and codon bias and their relationships with translation
Source: Nucleic Acids Res. 2019 Jan 30;47(5):2216–28. doi: 10.1093/nar/gkz033 (PMC6412131; doi:10.1093/nar/gkz033)
Supplement: Supplementary Data [file gkz033_supplemental_files.zip › Table S1C.xlsx]

## Sheet: Half-life
	Becskei	Coller/Bead-based rRNA depletion	Coller/PolyA(+): Oligo dT beads	Gresham	Young	Weis	Cramer	Hughes	Brown	Struhl
YAL001C		10.7944	2.74619	7.3	11	21	16.7753	16	27	25.0227
YAL002W					13	17	11.5	46	54	45.3093
YAL003W		43.4254	7.05548		14	32
YAL004W					21				88
YAL005C					18	17				71.5526
YAL007C		10.0894	4.04663	24.8	14	17		14	22	27.7929
YAL008W		27.4627	12.5316	25.7	16	12	25.3108	59	42	39.7851
YAL009W		4.37807	2.43894	18.2	12	21	20.7291			30.1762
YAL010C		5.82722	2.25463	6.6	12	16	10.3524		16	25.7108
YAL011W		4.77156	1.86798	6.5	16	17	12.8287			28.5162
YAL012W		55.8521	5.54492	9.1	21	25		35	47	23.9973
YAL013W		4.31813	3.69625	8.1	13	21	11.4758	30	14	28.6105
YAL014C		8.87995	4.4207	14.4	20	19	15.044		19
YAL015C		7.07916	4.73267	9.5	31	16	23.2517	24	126	41.2503
YAL016C-A
YAL016C-B
YAL016W		28.3331	6.88062	10.8	27	17	28.4599	14	39	44.0398
YAL017W					29	15	9.88227		71	69.2141
YAL018C									48	29.9526
YAL019W		10.3653	2.55409	8.2	15	15	22.1923		15	10.2864
YAL019W-A
YAL020C		8.03589	2.46778	10.6	13	23	27.5378	18	40
YAL021C					15	16	11.4592		22	31.6037
YAL022C		5.81913	2.4602	11.5	12	17	25.3496	10	15	27.5417
YAL023C		12.6774	4.24724	9.6	14	14	37.6826	36	20	15.9504
YAL024C		4.81865	4.42387	3.5	15	19	8.97544		25	25.4966
YAL025C		2.46199	1.1306	6.1	10	16	11.6725			8.06751
YAL026C		6.28423	2.58461	9.5	19	14	35.2872	14	40
YAL026C-A
YAL027W		4.82611	2.50924	18.6	18	18	10.7787	47	33	28.0653
YAL028W					29	21	9.68704	38	43	69.4381
YAL029C		22.0225	3.09168	6.6	18	14	20.9954	15	28	30.0969
YAL030W		28.4829	12.3556	35.9	24	21	54.3991	36	41	53.8175
YAL031C		6.91958	3.3297	6.4	23	17	9.3057		18	47.5431
YAL031W-A
YAL032C		10.9129	4.20409	9	18	20	9.74889		31	36.1288
YAL033W		4.22589	1.97677	21.9	10	21	23.3696	12	9	17.4996
YAL034C		7.11899	6.03374	5.7		23	10.7529	25	45	89.34
YAL034C-B
YAL034W-A		3.39552	2.68664	10.5		34	9.66002			15.934
YAL035W		21.3604	2.35873		19	14		10	27	22.2582
YAL036C		9.1259	2.62705	9.5	12	18	33.144	8	17	10.8138
YAL037C-A
YAL037C-B
YAL037W					15	19			88	30.9809
YAL038W					18	20		35	72	17.4046
YAL039C		5.34521	2.76203	14.7	11	20	16.3577			40.924
YAL040C		3.38787	2.4478	1.4	16	25	8.79139	30	18	50.5262
YAL041W					16	17	11.0663		7	40.9326
YAL042C-A
YAL042W		15.4894	4.56476	14.7	14	16	85.9907	19	17	29.4556
YAL043C		5.33845	2.45021	8.1	22	18	11.1187		14	42.6334
YAL044C		27.9705	8.16185	29.9	16	19		49	40	46.9767
YAL044W-A						21	51.7901			43.2709
YAL045C					22				24
YAL046C		9.92736	3.00369	63.7	10	24	31.897	8	30	33.0014
YAL047C		3.58512	1.83584	10.7	12	19	12.0539		15	17.8816
YAL047W-A
YAL048C		4.82717	3.44405	10	18	15		22	52
YAL049C		25.216	6.64624	16.4	16	16	34.9444	41	35	40.7374
YAL051W		5.96042	2.3467	8.3	15	21	6.01169			32.7632
YAL053W		5.28385	2.60549	8.3	20	17	13.2886	19	23	36.5831
YAL054C					24	19	28.1429		73	66.1222
YAL055W		6.77547	4.45747	10.6	16	24	11.9781	23	23	31.4406
YAL056C-A
YAL056W		4.90081	3.49804	10.3	15	16	9.05424			48.475
YAL058W		9.86577	3.59682	14.1	13	17	24.8108	15	16	30.9571
YAL059C-A
YAL059W		2.1303	1.13304	10.2	8	14	18.2144	14	15	5.55286
YAL060W					16	22	41.232		70	44.0739
YAL061W						29				30.0855
YAL062W					18	20	64.7019		51	45.4885
YAL063C		10.9671	4.05394			17	10.8038	53	58	59.1262
YAL063C-A										23.0553
YAL064C-A						17			29
YAL064W						14
YAL064W-B						24			30
YAL065C									34
YAL066W					14
YAL067C										15.0774
YAL067W-A
YAL068C					25	13	5.90095
YAL068W-A
YAL069W								22	32
YAR002C-A		17.4319	5.0865	51.2		17		24	20	30.5118
YAR002W		5.36384	2.39421	7	9	17	14.9713	12	14	30.7861
YAR003W		4.90756	2.36822	9.6	15	17	15.2778			19.9424
YAR007C		10.1666	6.93303	12.8	15	24	13.6717	17	13	36.9783
YAR008W		3.14812	1.92122	7.8	10	23	15.5559		13	27.3967
YAR009C					18.8	33			43
YAR010C					11	40
YAR014C		4.21215	1.94474	8	18	14	12.818	27	22	50.9132
YAR015W		5.20346	2.9013	16.5	18	16		10	19	41.9892
YAR018C		4.40352	4.51966	9.5		17	14.5314	22	7	31.9225
YAR019C		15.253	6.92873	4.9	24	16	12.9783	42	24	40.5259
YAR019W-A
YAR020C					20			14	49	48.939
YAR023C						26				29.5503
YAR027W		29.798	19.2939	17.2	28	20	23.5181	47	35	52.1265
YAR028W					12	17	18.1475	8	24	34.292
YAR029W						15		30	37	48.8363
YAR030C					18
YAR031W		9.46037	5.44436	21.7	12	20	113.284		23	30.222
YAR033W		4.51264	3.61656	18.8		22	19.9304			23.3581
YAR035C-A										37.5589
YAR035W					25			37	36	91.1811
YAR042W					23	18	10.6421		29	27.7316
YAR047C					20				31
YAR050W					20	18		41	36	45.427
YAR053W					16				45
YAR060C					27			22	32
YAR064W
YAR066W					17	20		38	41
YAR068W						20	9.09749	46	18
YAR069C					21
YAR070C					22
YAR071W					12	18	46.2286	12	14	32.1392
YAR073W					18			15	25
YAR075W					17			12	26
YBL001C		37.0089	7.09429		17	22	198.304	16	33	44.4072
YBL002W		3.67988	2.00473	9.5	11	30		7	10	16.8117
YBL003C		4.30298	2.22501	103.3	13	31		8	7	27.139
YBL004W		10.5972	2.62983		12	11	23.9982			5.08119
YBL005W		3.7425	2.32532	5.1	20	16	16.4663		43	36.5171
YBL005W-A						36			56
YBL005W-B						35			11
YBL006C		4.4654	2.53136	11.5	12	20	15.5892	14	13	7.95599
YBL006W-A
YBL007C		32.2511	7.00612		22	16	36.2126		24	35.5995
YBL008W		4.78873	1.82013	9.5	14	15	12.1649			21.4326
YBL008W-A
YBL009W		3.65346	1.71011	6.3	16	21	11.4701	9	19
YBL010C					12	28	7.54813	20	11	33.1788
YBL011W		4.5523	2.31265	9.4	14	17	23.0366	26	14	21.8289
YBL012C
YBL013W						18
YBL014C		2.31746	1.17268	8	16	14	5.20337			15.7665
YBL015W		9.73387	3.96355	12	20	20	20.2877			67.621
YBL016W		4.14633	3.24395	8.5	12	15	11.1329			50.5849
YBL017C		17.5978	4.83554	9	16	13	17.6249			34.6633
YBL018C		5.54593	1.77164	113.3	11	21	22.5871	7	48	21.4748
YBL019W		9.10955	4.73468	11.8	25	17	13.3686			41.4743
YBL020W		5.23355	1.99321	12.6	13	15	23.0619	13	11	24.1615
YBL021C		5.45233	1.23702	11.6	12	33	7.91086			27.4978
YBL022C		54.2151	4.55051	8.9	17	13	22.7054	15	17	38.777
YBL023C		6.5358	2.58203	8.4	19	14	15.2531	14	12	30.4235
YBL024W		4.72013	1.25694	11.1	10	14		10	8	15.0727
YBL025W		3.7308	4.42159	16.3	17	22	9.10563
YBL026W		4.36876	2.2294		15.5	18		6	29	24.876
YBL027W		13.3963	3.7373	183.7	14.5	30			33	14.9453
YBL028C		1.97835	1.02796	88.1	10	16	13.765	6	10	8.10547
YBL029C-A		7.19993	4.07528	30.4			11.0759			49.8727
YBL029W					14	39	13.8255		17	66.7452
YBL030C		10.5374	2.75931	14.3	17	27	52.9189	13	21	51.2066
YBL031W		2.70094	1.9924	13.8	17	30	11.0545		14	16.2058
YBL032W		3.33364	2.2135	12.9	13	22	71.4274	11	8	10.0603
YBL033C		5.40204	4.34342	9.7	16	20	10.0223	35	30	34.9025
YBL034C					21	19	12.7142	26	17
YBL035C		7.04577	3.61595	8.1		24	11.2667		7	32.7558
YBL036C		14.6335	4.43811	19.5	17	18	37.2625	13	13	34.1993
YBL037W					17	17	10.2677			28.0495
YBL038W		6.69477	4.38669	37.7	28	21	8.88983	23	13	44.4692
YBL039C		9.28924	1.58073	14.4	11	13		44	9	5.37561
YBL039C-A
YBL039W-B										73.0839
YBL040C		10.5871	6.57786	46.7	23	17	44.6513	19	26	44.2776
YBL041W		13.3783	4.39604	14.5	25	20		11	19	46.6274
YBL042C		1.31123	0.814539	8.2	10	21	12.035		4	9.2763
YBL043W					17	25			33	14.9072
YBL044W								10	15	13.2396
YBL045C		26.1821	7.52016	10.6	27	20	27.9221	18	31	66.4768
YBL046W					22	19	10.7663	20	12	36.0558
YBL047C					19	13	25.9975	23	37	39.587
YBL048W									32
YBL049W					62	13
YBL050W		8.25839	5.07487	16.8	32	22	27.195	20	22	50.2481
YBL051C					40	20	20.7004		21	40.3059
YBL052C		2.71155	1.87285	8.3	12	19	10.7047		11	27.5997
YBL053W					21
YBL054W					12	12	10.1196	12	16	5.71815
YBL055C					16	13	16.6209		34	27.0754
YBL056W		8.6032	3.57128	12.3	22	15	30.178	13	15	33.0115
YBL057C		13.0077	7.03364	35.2	36	20	42.309	15	24	29.7191
YBL058W		18.1737	8.1904	10.8	23	18	29.3444	15	15	44.8956
YBL059C-A		5.87775	3.46401	77.7		21	20.0471			29.1296
YBL059W					15	20	13.2124		23	30.2859
YBL060W		4.98425	3.4117	9.3	19	16	7.92028	33	28	36.5895
YBL061C		5.92677	2.70002	6.8	23	16	14.7324	16	29	47.1161
YBL062W					25				32
YBL063W						22	11.9607			12.1537
YBL064C					85	14	41.4864			100.247
YBL065W
YBL066C					18	19				58.0645
YBL067C		7.40497	2.55774	7.4	14	14	25.4877	15	10	17.5297
YBL068W		4.49555	2.0455	17.5	14	18	36.3946			15.3985
YBL068W-A
YBL069W		3.23224	1.66523	13.7	11	21	18.9994	23	11
YBL070C									79
YBL071C					15				29
YBL071C-B
YBL071W-A		9.33819	4.42663	9.1		20	13.389			16.5504
YBL072C		20.4531	4.65397		12	33		22	22	15.0369
YBL073W					16
YBL074C		9.17026	7.74416	8.2	29	17			20
YBL075C						16	10.6537			80.1891
YBL076C		46.3921	2.3884		15	15			33	28.1241
YBL077W					33				65
YBL078C						16	9.11797		104	66.6582
YBL079W		7.13782	3.51747		16	15	23.3662	16	27	30.8931
YBL080C		5.95848	4.08647	11.2		23	8.38353			31.1465
YBL081W					10	19	9.5789	38	6	13.2145
YBL082C		7.46361	2.47354	11	13	16	31.7807	14	16
YBL083C					15.5			15	19
YBL084C		11.2037	8.5562	4.7	25	18	10.2429		27	52.6611
YBL085W		7.91252	4.32992	6.1	15	25	12.1459			27.8299
YBL086C					17	28	7.0217	27	15	57.9911
YBL087C		30.0737	4.75036		14	36		18	27	13.1008
YBL088C		11.7066	8.21302	7.6	63	18	15.1013	34	40	33.9631
YBL089W		4.94892	3.68756	9.5	20	18	15.4537	23	26	38.0945
YBL090W		3.66231	2.70974	32.4	16	17	13.1097	14	24	39.3228
YBL091C		15.7071	6.12049	13.7	20	18	128.395	30	26	28.4422
YBL091C-A		6.60538	2.79602	11.4		19	36.8419			52.4524
YBL092W		28.7168	4.46279		13	50				12.544
YBL093C		3.72335	2.67959	15.1	14	14	15.1759	20	12	49.6963
YBL094C					47				27
YBL095W					13	20	13.0621	20	26	29.7276
YBL096C					20
YBL097W		5.27192	25.2428	5.6		17			24	30.7738
YBL098W					11	15	50.0018			36.2633
YBL099W		34.8263	3.97928		20	23			34	55.669
YBL100C									31
YBL100W-A						25
YBL100W-B						21
YBL100W-C						13
YBL101C					19	15	15.57		21	44.7083
YBL102W		8.45469	4.26674	24	17	20	34.9951	15	13	44.4449
YBL103C		5.03967	3.92263	6		18	9.03645		12	42.0582
YBL104C		3.61254	1.91769	7.5	16	19	10.7626			32.0851
YBL105C		18.0302	3.45865	7.3		17	13.1345	17	14	31.684
YBL106C					23	16	13.2669	33	17	49.6296
YBL107C		3.59431	1.92984	24.6	10	17	8.15401	14	10	21.3138
YBL107W-A
YBL108C-A						17	10.9104
YBL108W
YBL109W
YBL111C					12.5	24	6.20275
YBL112C					12	21	6.29517	39	7
YBL113C					15	24	16.3538	34	5	25.79
YBL113W-A
YBR001C		40.0748	17.8198	8.4	14	20	14.207	20	49	53.6401
YBR002C		3.56254	2.31227	4.5	15	15	10.0187	15	9	14.1981
YBR003W		7.86129	6.63497	9	15	18	20.1366	18	12	44.331
YBR004C		2.36432	1.08765	27.4	21	19	16.4791		10	38.5138
YBR005W		4.95442	2.35376	20.2	26	20	10.4042			52.4387
YBR006W		17.1376	5.30041	16.7	17	11	27.1698		35	62.7018
YBR007C		8.58663	7.60864	5	23	20	9.12331			43.6387
YBR008C		7.81619	6.49162	9.8	38	14	10.278		17	48.4888
YBR009C		4.385	1.87717	25.5	17	38		7	6	27.1257
YBR010W		3.60758	1.87348	20.7	16	32			6	34.8986
YBR011C					36	30		53	49	40.4752
YBR012C					24
YBR012W-A									38
YBR012W-B						39			42
YBR013C					21		27.6662
YBR014C		21.8009	8.91488	24.7	15	22	33.9149	35	20	20.5019
YBR015C		4.71409	2.11414	10.3	12	17	31.326	9	12
YBR016W					19	27	14.0869	31	18	32.5364
YBR017C					16	16	22.3727	21	38	28.3783
YBR018C					18			30	26	38.0754
YBR019C						20			18	38.9048
YBR020W						19			31	43.6913
YBR021W					16	18		20	21	10.6833
YBR022W					18	20	19.1465	12	19	31.7207
YBR023C					23	16	20.0458	10	22	34.3903
YBR024W					19	14	20.2048	18	40	42.445
YBR025C	13.7596	32.3558	8.11586	15.1	17	19				10.9898
YBR026C	3.87215				25	18	69.5634	50	79	44.4467
YBR027C					18			14	35
YBR028C		3.17345	2.81282	7.6	17	17	13.3719		9
YBR029C		4.49966	3.51405	7.7	18	15	19.549	16	23	15.8387
YBR030W		3.34177	1.7905	8.7	34	18	14.2549		29	11.9929
YBR031W		12.8307	3.09766	12.5	15	34		9	7	10.9063
YBR032W					25				24
YBR033W						17			31	46.8074
YBR034C	1.34297	1.18307	0.775558	8	14	12	23.8124	25	6	15.2407
YBR035C		15.4344	6.30346	34.1	21	16	86.1739	27	29	45.6674
YBR036C	3.01227	7.44346	3.96913	12.8	31	16	23.403	18	14	48.48
YBR037C		5.68951	3.87816	15.5		24	16.591
YBR038W		5.37654	3.72277	6.8	19	16	14.7439			29.8848
YBR039W		8.06783	3.68938	20.6	22	22	46.7447	8	19	54.4472
YBR040W									71
YBR041W		6.77958	6.14471	11.6	17	17	20.3501			35.7771
YBR042C		4.79521	2.61925	12.5	15	25	32.4109		11	25.8181
YBR043C		4.92018	2.59016	8.5		15	10.4348	14	11	26.0266
YBR044C		5.91408	3.96518	7.8	18	20	13.3498		17	34.1204
YBR045C					14	15				55.0076
YBR046C	3.66189	33.5256	5.82514	13.8	18	16	44.4505	17	19	44.9292
YBR047W					12	21	21.3271			49.519
YBR048W		25.2995	4.34946	41.7	16	34		17	32	13.6454
YBR049C		38.4639	6.65043	7.1	18	19	14.2193	17	8	24.3729
YBR050C	2.20277				20	10		25	56	55.0323
YBR051W
YBR052C	5.4619	20.6493	9.28497	17.1	14	17	53.047		33	25.5196
YBR053C					33	13	46.1318		66	62.3358
YBR054W					16	11			100	49.2244
YBR055C		4.60792	2.18429	9.6	11	18	14.817	17	9	14.7564
YBR056C-B
YBR056W		44.265	11.9165	14.5	22	14	40.0305		43	80.0196
YBR056W-A
YBR057C		9.27864	5.10918	12.1		20	12.5244	30	11	33.6743
YBR058C		19.0425	3.79817	9.9	16	14	20.1498	9	22	31.954
YBR058C-A		11.2706	5.22008	39.2		18	38.9302			30.9581
YBR059C					20	17	16.1787	22	29	41.4704
YBR060C		7.53009	4.39971	8.3	21	21	17.8727			16.3933
YBR061C		3.11057	1.83103	12.4	11	17	20.6849	8	10	10.5929
YBR062C					23	18	24.9909		29	53.8393
YBR063C					19	17	9.19465	33	34	33.7606
YBR064W									34
YBR065C					18	16		47	21	16.6386
YBR066C	1.41458				16	24	12.7988		173
YBR067C					114	11				162.679
YBR068C		3.50581	2.00425		21	30	10.0979	36	13	11.7884
YBR069C		5.47513	3.71367	9	18	18	14.7049	10	20	7.90123
YBR070C		5.65731	4.5071	38.9	13	37	24.4801	10	21	26.2282
YBR071W		25.1318	11.4274	6.1	34		8.16083		26	51.5679
YBR072C-A
YBR072W						12	176.126			43.5901
YBR073W		7.14795	3.20699	8.9	21	24	14.4671	21	10	32.7829
YBR074W		11.9834	2.37527	10.2	12	16	24.5605	60	14	30.1133
YBR076C-A
YBR076W					25	15			50
YBR077C		4.73649	2.61285	24.2	23	30	18.327	13	10
YBR078W		32.7796	3.61401	10.4	13.5	20			46	41.5327
YBR079C		31.3399	2.99357	9	14	16	25.0802	11	24	23.2763
YBR080C		10.1543	3.7893	8.9	20	16	27.758		13	34.0454
YBR081C					20	16	12.0727			33.5137
YBR082C					24	19		34	30	33.3798
YBR083W		13.1362	10.3426	2.5	13	18	9.62328	55	27	56.785
YBR084C-A		30.8254	4.60683	46.8				17	19	14.8986
YBR084W	3.82099	34.7072	4.30117	12.5	11	14	27.5839	13	18	8.00433
YBR085C-A						11	8.7582			134.415
YBR085W					15	19	22.6259			10.4067
YBR086C		8.09257	7.21701	8.6	18	17	31.6744	41	15	32.5502
YBR087W		3.93229	2.62258	32.6	19	20	29.498	13	13	25.8171
YBR088C		3.19096	2.09786	25.5	13		25.9056	13	18	32.9284
YBR089C-A		4.10233	2.15678	55.4		19	14.9388			29.1215
YBR089W					11
YBR090C					14.5	17		6	28
YBR091C		3.88606	2.52943	24	23	18	10.2421
YBR092C		10.2085	2.96402	10.1	8	21	25.123	10	8	8.76915
YBR093C		5.92578	3.6893	10.2	12	14	44.2828	12	10	36.0628
YBR094W		11.5076	2.72663	8.5	17	16	15.7336	10	15	20.9492
YBR095C					18	17	25.7186	32	11	31.7541
YBR096W					21	16	58.3475	21	38	45.3231
YBR097W					17	16	11.5181			43.4991
YBR098W					16	20	13.1461			32.3485
YBR099C
YBR101C						18			79	28.0344
YBR102C		20.5759	7.3332	7.3	55	15	9.05131		19	36.1592
YBR103C-A
YBR103W		15.0525	9.75471	12	21	20	12.9351	20	10	31.8751
YBR104W		2.22984	0.976447	9.8	11	14	17.9062	8	8	42.4624
YBR105C		3.68111	2.39382	7.2	13		7.18537	17	11	61.4741
YBR106W		9.45241	3.45464	26.2	15	17		18	16	25.603
YBR107C					16	19	12.5328		10	24.0265
YBR108W					22	24		17	26	40.003
YBR109C		29.8021	8.1872	40.8	41	22		46	22	46.5157
YBR109W-A
YBR110W		4.81546	2.28153	16.5	21	18	32.8527	9	9	43.9282
YBR111C		19.941	8.08904	33.2	19	15		34	24	39.6138
YBR111W-A						20	14.235			28.1587
YBR112C		8.16337	2.54731	4.5	11	23	10.6614	28	21	25.6727
YBR113W					23				17
YBR114W		11.0466	4.38967	9.1	22	12	7.4373		19	36.4926
YBR115C		33.7583	3.33754	9.2	19	10	28.7057	10	18	41.8418
YBR116C								49	113
YBR117C						25		31	59
YBR118W					20			26	45	25.5706
YBR119W		7.08924	3.64681	6.3	14	19	8.92101	15	22	20.489
YBR120C		5.82061	4.7548	27.8	20	18	8.00814		23	31.7864
YBR121C		33.451	3.82889		15	17		20	27	20.0442
YBR121C-A
YBR122C		4.64448	4.33063	25.4	24	17	17.8228		16	44.8264
YBR123C		4.69175	2.25646	7.8	19	19	14.3611	32	13
YBR124W
YBR125C		8.68454	4.59263	10	14	17	11.5896			31.5174
YBR126C					38	19	37.1567		103	57.9632
YBR126W-A
YBR126W-B										31.6792
YBR127C					22	17		20	38	38.4095
YBR128C		14.1416	12.4742	13.8	13	27			57	57.8246
YBR129C		4.63118	2.40006	9.9	20	19	18.7312	16	26	33.8933
YBR130C		5.93393	4.85649	8.1	26	21	19.9324	12	14	36.3676
YBR131C-A
YBR131W					29	16	10.1828		21	34.181
YBR132C		8.95186	4.76923	9.4	36	18		38	39	55.4929
YBR133C		7.0516	3.72869	8.3	17	17	15.1768	25	8
YBR134W					30				23
YBR135W		11.1024	4.29252	11.7	18	25	23.1408	10	17	28.0953
YBR136W		30.9236	13.6675	7.2	40	17	22.1441			43.6796
YBR137W		14.2157	6.13675	60	17	14	47.825	16	34	30.0058
YBR138C						18	8.57237			36.2797
YBR139W					16	16	29.8142	32	64	42.6201
YBR140C		51.9916	17.8598			14	31.6209	43	38	50.9469
YBR141C		2.73617	1.45175	6.8	11	14	14.5239			8.37008
YBR141W-A
YBR142W		4.78618	1.93185	6.7	13	13	21.9598			7.95197
YBR143C		4.18487	2.05974	33.3	12	16		9	10	20.9882
YBR144C					33
YBR145W		1.98797	1.00527	13.3	12		16.805	31	50	38.1413
YBR146W		4.89886	3.52083	10	19	16	17.4484			40.2843
YBR147W					20					130.896
YBR148W					23	17			34	51.3732
YBR149W		22.9364	8.9752	15.6	24	13	80.8096	21	22	45.8426
YBR150C					57	20	8.97341			45.9363
YBR151W		5.21268	3.70736	14.5	18	16	47.53	11	12	31.7869
YBR152W					17	20
YBR153W		3.49381	1.11024	10.8	17	20	7.87772	31	7	29.1558
YBR154C		3.60144	2.09802	32.4	13	15	20.5254		4	14.8073
YBR155W		5.66542	2.73763	8.3	9	14	33.5831	10	7	8.56541
YBR156C					27	27	10.1935	47	39	84.8924
YBR157C					45	18	7.84581			110.072
YBR158W		4.00582	3.55221	5	11	17	16.2414	19	4	31.3467
YBR159W		8.5368	4.25627	18.8	17	17	60.8586	14	17	31.4857
YBR160W		13.5011	11.9499	12.9	23	20	17.4239	18	16	24.7349
YBR161W		16.1428	12.7522	10.9	19	32	8.05835	24	23	29.0861
YBR162C		21.458	3.40937	12.5	16	18		46	35	31.1368
YBR162W-A		13.0087	4.503	30.1		24		16	14	17.6363
YBR163W		13.4514	4.51806	10.7	14	17	17.2616	29	15	30.1104
YBR164C		6.41163	3.12071	46.4	18	17	37.7056	10	14	21.8165
YBR165W		4.66243	4.91737	5.4	26	16	10.3108	30	30	35.8136
YBR166C		4.88842	2.28205	14.4	14	17	19.8198	20	42	30.125
YBR167C					16	17	11.1356		71	29.6282
YBR168W					45	16	16.4884			27.3577
YBR169C						10	13.589			109.499
YBR170C		59.351	10.835	8.8	36	16	16.1132	60	42
YBR171W		5.83127	4.17606	15.1	14	18	34.7482		13	27.4551
YBR172C		2.31383	0.907333	5.6	20	17	9.83002		3	29.5578
YBR173C		16.6393	5.18537	8.7	20	19	23.5911		21	42.6943
YBR174C					34				93
YBR175W					14	17	15.8697	17	59	27.9405
YBR176W					12	16	13.1934			16.6883
YBR177C		12.0065	4.54232	10.5	16	18	34.4533	43	31	30.9419
YBR178W									34
YBR179C		4.95364	2.38629	6.9	19	17	11.963		26	39.7674
YBR180W					18	18				115.151
YBR181C		21.2594	3.7373	106.3	14	26		14	24	15.0402
YBR182C		6.85492	4.54825	8.8		23				41.76
YBR182C-A
YBR183W		7.05408	4.00257	12	26				71	44.8078
YBR184W					16	44				19.2577
YBR185C		3.8559	2.60616	16.3	13	18	13.2783	28	23	24.6698
YBR186W		4.00404	1.92136	10.1	12	18
YBR187W		4.13378	2.05806	22.8	12	22		11	14	16.5586
YBR188C		5.06095	2.34267	24	14	18	14.177	14	16	34.3311
YBR189W		13.1891	4.2455		12	37		20	18	14.4551
YBR190W					15			11	73
YBR191W		21.4904	3.54403		12	41		15	23
YBR191W-A
YBR192W		3.33919	2.08048	11.7	14	17	10.1518	20	21	24.2094
YBR193C		11.2178	4.14519	10.3	20	23	15.3891		15	23.3734
YBR194W		3.39225	3.56735	30.6	21	23	8.83203		32	35.6602
YBR195C		5.73377	3.6595	8.5	17	15	8.45118		9	36.485
YBR196C					18	16			59	43.1576
YBR196C-A
YBR196C-B
YBR197C		4.55609	2.55021	8.8	13	22	10.5898		21
YBR198C					18	17	12.9959	18	13
YBR199W		18.7403	7.71013	10.7	45	17	26.4774	36	19	60.9626
YBR200W					19	17	16.4533	18	4	39.6326
YBR200W-A
YBR201C-A						13
YBR201W		6.90668	3.84521	16.8	23	14	15.0702	24	31	31.3611
YBR202W		3.98777	2.23456	7.8	21	17	8.17086			29.3819
YBR203W		13.2873	6.86257	7.2	35	15				129.012
YBR204C		12.3942	6.75782	19.6	17	17	29.9694	19	29	42.1827
YBR205W		11.5464	3.59364	13.8	14	18	61.4556	19	14
YBR206W					12			19	29
YBR207W		6.75602	3.94738	11.4	34	19	13.2608	43	17	42.0914
YBR208C		40.2509	3.69655	8.5	19	21	24.2551			17.8964
YBR209W									35
YBR210W		5.87724	4.75197	20.8	21	21	25.3329	6	24	34.9122
YBR211C		9.33813	8.26526	14	47	17	8.69587	21	25	42.8973
YBR212W		38.5319	7.95583	4.8	99	19	12.0385	57	56	51.1357
YBR213W		3.43152	3.71964	9	9	28	11.114			14.5055
YBR214W					56	22	19.9447		67	86.1623
YBR215W					18	19	12.771		7	25.861
YBR216C		25.6939	7.18108	11	28	17	9.38499		43	42.141
YBR217W		11.9796	4.33881	8.2	29	20	14.2862		28	28.2353
YBR218C		22.3484	2.34193		13	13	47.7627	14	33	32.2907
YBR219C					10	16			26
YBR220C					14	17	14.0583	8	12
YBR221C		47.0193	5.8142	18.6	24	19			25	42.6154
YBR221W-A
YBR222C		15.0934	3.07592	9.7	17	19	31.1075	30	26	53.7645
YBR223C		4.49959	3.44282	7.4		16	17.0897		34
YBR223W-A
YBR224W
YBR225W					87	19	8.44717		26	94.944
YBR226C					35
YBR227C		10.1723	3.93137	9.9	20	16	19.4917	13	13
YBR228W		16.7692	6.37477	21		18	6.86255			51.011
YBR229C		24.6305	4.84425	11.3	22	16	34.039	27	19	40.7951
YBR230C		17.4127	9.11096	11.3	18	23	30.9576	67	37	57.6896
YBR230W-A						25	36.2664			24.9059
YBR231C					20	23	11.0616		15	31.8012
YBR232C					23				32
YBR233W		7.62962	4.60355	8.7	18	20	11.7144			34.186
YBR233W-A		2.23293	1.85592	36.6		26	11.4474			14.0989
YBR234C		59.5118	12.7185	19.7	28	23	71.0938	55	35	45.693
YBR235W		9.77483	4.17622	10.2	19	15	16.3479	19	10	37.7346
YBR236C		7.21495	3.54895	13.6	21	18	23.5364			32.8095
YBR237W		20.7239	7.8936	5.5	25	18	9.0621		14	45.68
YBR238C		6.59441	1.3733	4	12	13	7.50353		26	16.712
YBR239C					24	25	11.1716	20	11	29.157
YBR240C		6.26189	3.37681	14.4	19					28.1126
YBR241C					18	20	34.1576		26	70.3298
YBR242W					12	22	17.3814	9	16	10.2997
YBR243C		6.30621	2.74376	11.3	13	20	43.0525		12	15.7392
YBR244W		10.2785	3.77337	29.5	14	22	21.4348	10	12	21.7384
YBR245C		15.6126	2.05772	8.1	14	17	23.5674			19.5906
YBR246W		7.11602	2.7373	11.5	18	15	21.2849	14	15	26.5844
YBR247C		3.40513	1.5911	9.4	10	13	15.4117	14	10	7.94202
YBR248C		7.95508	2.25914	12.4	12	15	16.8737	13	11	32.5346
YBR249C		19.2421	3.88706	12.9	13	18		32	29	16.5141
YBR250W					16	22				29.681
YBR251W		4.10635	2.58752	19.9	13	24	8.8501	26	14	25.0129
YBR252W		6.93088	3.2903	40.9	13	23		18	15	16.8526
YBR253W		9.80009	4.20698	24.7	17	26	12.6319	11	24	40.6914
YBR254C		2.76411	1.22169	31.7	14	21	23.874			20.5011
YBR255C-A						19	16.4897			48.9734
YBR255W		8.43032	3.79593	7.6	22	17	10.8947	38	18	47.3103
YBR256C		10.5026	5.09445	21.3	33	14	24.8038	31	22	47.3648
YBR257W		2.00514	1.34375	7.3	15	17	10.1336		12	14.823
YBR258C		6.10553	2.01656	34.8	20	20	7.71949	26	14	34.6582
YBR259W					19	16	8.84543		14	21.2878
YBR260C		4.73386	2.33259	8.6	14	18	14.7546	40	10	26.6634
YBR261C		7.55074	3.60976	26.3	13	22	53.2288	13	15
YBR262C		4.1322	2.01247	21.8	16	27	10.9244	11	13
YBR263W		54.2539	5.54114	20.4	17	20		21	33	22.0346
YBR264C		4.91613	3.47966	10.5	14	21	21.3722	13	16	43.4498
YBR265W		2.93152	2.13636	12.6	12	19	23.7136		9	25.2024
YBR266C									4
YBR267W		0.86712	0.693147	9.2	9	15	9.25428		10	7.80929
YBR268W		4.79766	2.18016	26.8	10	26	19.1642	11	15	26.4529
YBR269C					27	21	17.7161		17	97.297
YBR270C					15	18	5.56493	41	23
YBR271W		2.89963	1.40554	11.4	11	14	18.2068	10	12	9.36669
YBR272C		8.4172	6.11616	32.7	23	18	16.3574	13	19	32.6437
YBR273C		10.8787	5.94017	9.2	18	17	16.8288	16	21
YBR274W		4.43465	2.19127	14.8	14	15	15.0439	20	16	26.5967
YBR275C		8.22899	3.72541	5.8		19	9.21568			29.4211
YBR276C		6.18438	3.58493	12.5	15	18	30.9534	19	9	32.3128
YBR277C									18
YBR278W		8.36037	6.4366	23.8	19	22	19.9194		6	44.926
YBR279W		18.5201	7.93103	7.8	22	18	9.94703	22	10	34.7478
YBR280C					59	20	14.6545			88.4275
YBR281C					17	24	11.5945	12	11	17.1309
YBR282W		8.29117	4.21652	28.1	21	17	9.55573			33.6993
YBR283C		10.4013	4.29786	15.3	19	16		28	14	27.1988
YBR284W					52	25			42
YBR285W					14	15				69.6993
YBR286W		29.9727	8.33568		14	19		30	26	32.8661
YBR287W					26	14	17.1684		31	47.8099
YBR288C		11.1912	4.27548	14.3	17	17	23.7138	14	11	27.5814
YBR289W					25	25	10.7644		32	44.074
YBR290W		16.7498	7.05849	16.9	44	17	11.3399			44.7461
YBR291C					14	9	13.3728		5	51.658
YBR292C					15
YBR293W					27	15	12.4628			60.7313
YBR294W		5.9502	3.5152			20			6	38.0866
YBR295W		3.46534	1.95208	8.9	27	18	9.94462		29	50.8817
YBR296C						12	46.4428	20	21	4.52311
YBR296C-A
YBR297W		8.17557	4.59995	15.8	36	13	18.8242	14	28	299.947
YBR298C						21		20	18	74.4188
YBR298C-A
YBR299W					23	11			49
YBR300C
YBR301W					27	11				35.0571
YBR302C					19	19		17	13	44.959
YCL001W		6.76663	3.40281	38.4	18	20	59.0334	9	26	25.0348
YCL001W-A						14
YCL001W-B
YCL002C					17	20	27.2909	15	15	9.69138
YCL004W		11.968	4.62879	6.2		17	13.0169		35	28.7361
YCL005W		5.08484	2.01052	10.7	15	26	10.8679	16	9	36.8045
YCL005W-A						26				25.1076
YCL007C					38				28
YCL008C		11.5201	4.46751	9.5	24	23	11.8161	20	26
YCL009C		39.3267	6.22198	11	50	18			41	52.3536
YCL010C		9.69028	4.39417	9.9	17	18		27	19
YCL011C		17.4106	5.15561	9.3	25	17	35.2027		17	17.3346
YCL012C		9.07799	2.58391	50		22	19.9929			42.3552
YCL014W		14.951	3.64973	7.8		17	21.1887		16	27.1864
YCL016C		2.92472	1.88924	11	25	19	9.73795	38	9
YCL017C		17.0744	2.94496	15.9	57	14	38.8015		12	45.4259
YCL018W		3.63218	2.20793	12.2	10			25	68
YCL019W					22	24
YCL020W					15	31
YCL021W-A						30	68.8433
YCL022C									8
YCL023C					27				18
YCL024W		3.64104	2.57141	8	34		5.45623		7	30.6517
YCL025C		2.83977	0.997157	7.5	22		15.4511	23	3	26.4264
YCL026C-A						23
YCL026C-B						12	39.5222			19.4948
YCL027W					13	14	8.15502			103.778
YCL028W		40.7395	5.83938	12.6	21	17	62.4292	32	31	46.2978
YCL029C		3.39929	1.8102	9.7	17	19	7.91092	38	14
YCL030C		13.3366	2.91616	9.2	20	11	42.5125	29	5	41.8777
YCL031C		3.85999	2.49811	9	29	19	14.6121	23	7	28.4086
YCL032W		3.39242	1.99921	10.2	23	27	13.2672	13	6	34.0692
YCL033C		21.412	7.92103	27.9	27	17	86.2782	35	27	61.1457
YCL034W		21.1063	8.19958	11.4	43	22	16.8671	14	17	44.5675
YCL035C		58.9308	22.6291	35.1	47	16	39.9187		56	71.6925
YCL036W		2.66287	0.848575	8.5	10	14	13.8345			4.23562
YCL037C					15	18			17	25.7801
YCL038C		7.44867	2.81158	15.3	61	14	26.6284		28	56.1583
YCL039W					50	26	13.5026			52.5715
YCL040W					36	14	61.5731		60	57.2259
YCL041C					40			49	27
YCL042W					24	13			82
YCL043C					21	12		24	21	22.8036
YCL044C					54	18	12.0731	45	25	55.277
YCL045C		12.6968	3.76472	9.8	31	18	39.6487	16	16
YCL046W									22
YCL047C		12.1017	4.91219	21.9	16	19	16.5186	25	24	20.4134
YCL048W						16		28	57	38.781
YCL048W-A										165.971
YCL049C						14	32.9604	13	10	45.2728
YCL050C						19	42.6177		35	26.6119
YCL051W		11.3311	8.31912	5.2		21	13.5113	46	18	41.9366
YCL052C		14.1362	8.88125	10.8	74	18	25.0502	17	20	46.9743
YCL054W		3.11406	1.21436	4.4	20	12	11.0814	12	6	9.44465
YCL055W		6.39456	2.37284	25.3	16	15	12.3132			37.397
YCL056C		6.34614	2.72271	9.2	21	16	15.9744	13	23	41.9179
YCL057C-A		10.4338	4.5437	13.9		23				44.7775
YCL057W		29.2341	5.01379	11.4		16	41.1025	28	24	32.1685
YCL058C		2.83711	0.915627	16.1	24				12
YCL058W-A						18				8.98197
YCL059C		8.59014	3.72355	25	12	16	37.7898	29	15	5.85242
YCL061C		6.12131	2.4284	6.9	15	24	10.4893			21.2198
YCL063W		2.2993	2.25191	9	21	17	11.3125	33	17	24.8766
YCL064C					10	20		17	20	28.0854
YCL065W
YCL066W								28	10
YCL067C						21			7
YCL068C									12
YCL069W						16
YCL073C					21
YCL076W
YCR001W									26
YCR002C		9.46342	4.41151	28.4	34	20	26.4928	11	17	27.704
YCR003W		4.45311	3.54195	31	36	19	10.8951		20	32.1732
YCR004C		52.2701	10.0699	21.7	43	15	127.339	26	29	36.0109
YCR005C		3.60477	2.0634	19.1		19	18.6969	55	42	45.5622
YCR006C					12				43
YCR007C						20			35	48.0627
YCR008W		6.78523	3.92551	7.4	15	15	20.4982	17	26	17.4921
YCR009C		13.0491	5.41462	24.7	26	14	36.3574			31.6844
YCR010C						16				74.8098
YCR011C		34.9162	11.6089	11.1	45	16	23.7731	28	52	47.2696
YCR012W	21.1401				20	17		61	70	22.5901
YCR013C					19			19	58
YCR014C					55	16		48	29	27.8952
YCR015C						15	12.4936			37.1718
YCR016W					12	18	14.8339		19	10.0028
YCR017C		10.062	3.97977	9.9	34	15	28.8896			44.8476
YCR018C		4.18537	4.36616	23.6	32	19	10.1897			58.963
YCR018C-A										44.9468
YCR019W		4.80261	3.70686	18.8	19	16	11.7623		17	29.0915
YCR020C					36	22	9.27385			67.5942
YCR020C-A		40.0082	5.47837	138		22	25.1959
YCR020W-B						20
YCR021C						29
YCR022C								34	74
YCR023C		8.58257	5.83517	12.1	30	24	12.6579	21	23	34.7801
YCR024C					68	19	11.7805		33	33.3842
YCR024C-A						15		13	20
YCR024C-B						13				19.6125
YCR025C								33	78
YCR026C		5.73268	3.56945	9.1	77	18	10.5563	18	18	47.4079
YCR027C		2.77775	1.21346	13.5	21	19	8.05128	18	11	16.6134
YCR028C					26	15	15.6492	14	29	29.8337
YCR028C-A		12.5032	4.49838	26.9		19		17	29
YCR030C		13.4519	6.58128	7.2		18	18.1751	38	25	47.7436
YCR031C		23.1487	5.64907		18			33	35	17.3861
YCR032W		36.3929	13.971	6.6		14	9.88296			54.4711
YCR033W		15.5325	10.2348	5.7	84	19	8.36229	46	20	39.758
YCR034W		7.87562	2.58001	14.9	14	20	52.912	7	11	14.3493
YCR035C		3.55965	2.00107	13.4	20	14	14.6783	12	17	28.8605
YCR036W		8.54819	4.11247	16.1	90	17	28.7704		18	56.095
YCR037C					24	15	11.5525	16	12	43.001
YCR038C					23	26	11.8798		31	49.2695
YCR038W-A
YCR039C					102	16		17	10
YCR040W									8
YCR041W					45				31
YCR042C					42	15	9.28917
YCR043C					29	19	34.833			21.3231
YCR044C		4.86643	2.39383	12.3	16	17	36.6656	27	13	40.888
YCR045C		4.49833	2.32881			20
YCR045W-A
YCR046C		6.13417	2.82028	14.4	16	23	23.6412	13	5	22.4382
YCR047C		3.69665	1.38069	8.6	9	18	14.5511	12	10	12.927
YCR047W-A
YCR048W		5.54594	3.14994	9.1	24	21	23.5021			41.4725
YCR049C									12
YCR050C					21				12
YCR051W					15	26	57.7475	10	9	16.0771
YCR052W		5.28289	2.84039	11.2	21	18	24.2004		11	28.9594
YCR053W		39.3418	3.63076	13.2	34	16			16	34.065
YCR054C		3.725	1.89838	10.3	23	14	11.4809	19	12	17.0967
YCR057C		4.43218	1.45519	8	15	13	9.2685	7	6	6.71134
YCR059C		7.74261	3.40653	21.9	14	21	42.52	15	12
YCR060W		5.14168	2.42745	21.3	14	21	24.5543	10	14	17.7444
YCR061W					19	23	27.4225	39	15	29.5042
YCR063W		3.01261	1.157	5.4		15	10.624		34	19.3302
YCR064C									15
YCR065W		3.71818	2.05583	6.8	23	21	9.87525		5	36.4664
YCR066W					27	21	9.56475	34	17	28.8844
YCR067C		28.9333	4.15781	6.5	38	17	13.0636			39.0584
YCR068W		21.4843	7.97771	9.5	31	17			11
YCR069W		8.74997	4.43873	10	33	20	23.2657		15	56.3712
YCR071C		5.10034	4.22362	12.8	27	22	15.7121	16	16	30.6718
YCR072C		3.13246	1.39723	8.3	14	13	11.6053		9	8.03426
YCR073C		4.75689	1.90836	5.8	30	18	10.9896	16	11	58.3267
YCR073W-A		13.9603	6.22799	14.3		18	32.9141	18	19	37.9663
YCR075C		8.49826	4.82926	20.2	25	26	22.1911		52	24.8915
YCR075W-A						28	23.8921			31.5561
YCR076C		19.4481	6.4644	15.9	28	24	27.121		24	30.9399
YCR077C		6.43942	2.68429	8.8	28	17	21.381	22	14	24.9584
YCR079W		5.30759	3.94534	10.5	42	21	13.6817			53.6123
YCR081C-A
YCR081W					48	16	17.7982	48	15
YCR082W		13.0127	7.99216	14.2	49	17	37.1591	16	17	57.3457
YCR083W		21.4603	7.66563	29	45	15	42.407			112.229
YCR084C		8.01945	3.46281	9.2	21	19	25.9636	15	12	31.1556
YCR085W					16
YCR086W		1.77348	1.98189	14.8	18	18	16.7538		17
YCR087C-A						17	31.1986			7.25284
YCR087W					15				14
YCR088W					39	15	75.7136	25	39	36.0536
YCR089W					22	18	8.82261			63.9242
YCR090C					16	19	47.0824	7	11	15.6087
YCR091W						29			51	42.1358
YCR092C		29.7191	4.80442	9.5	29	19	9.65311	26	8	34.0014
YCR093W		46.7266	8.88648		38	15	17.0992			30.4831
YCR094W		5.41025	3.84	15.7	41	16	53.6278	11	9	33.2411
YCR095C						17	8.48339		14	33.5709
YCR095W-A
YCR096C						19		18	7
YCR097W		16.7205	6.96201		10	20			23	49.1085
YCR097W-A
YCR098C						11			18	54.3634
YCR099C						23			14	45.102
YCR100C						19		34	18
YCR101C						32			18
YCR102C					18	30	17.8857
YCR102W-A
YCR104W					25			43	14	37.281
YCR105W		9.52389	3.96259		26	17				11.2934
YCR106W		3.11451	2.90791	8.5	20	18	8.36358
YCR107W		4.7552	3.33785	7.5	15	17		15	19	26.7463
YCR108C						21
YDL001W		3.9269	2.6511	9.2	12	19	13.8159		13	22.6749
YDL002C		5.88243	5.04053	14	15	18	11.1111	16	24	27.2575
YDL003W		3.66541	2.38227	8.7	10		10.2288		10	31.591
YDL004W		15.3375	5.4925	30.5	17	29	49.0404	22	17	60.8915
YDL005C		8.29011	4.30687	7	18	22	10.0534		12	42.456
YDL006W		7.45847	6.04499	14.9	16	16	8.55641	10	28	31.377
YDL007C-A
YDL007W		12.153	6.55331	9.8	19	15	38.8707		12	41.2205
YDL008W		4.3661	2.53527	28.5	11	20	22.7108	12	62	30.3544
YDL009C					24				39
YDL010W		14.0109	5.1963	8.5	25	32	16.4498	25	22	38.1217
YDL011C					52			42	16
YDL012C					27	26	24.1215			31.5484
YDL013W					21	16	14.571			43.8443
YDL014W		4.57295	1.67028	10.1	11	17		10	7	10.6906
YDL015C		21.9356	6.26253	31.6	22	14	60.6576	21	27
YDL016C									31
YDL017W		8.05661	3.16796	8.5	17	23	11.7107	18	6	28.6115
YDL018C		12.8551	4.83365	32.1	15	29	29.9656	25	16	31.3999
YDL019C		18.102	6.84069		14	16	16.9293			29.8542
YDL020C						20	15.8209	57	36	74.5698
YDL021W					16	12				40.422
YDL022C-A
YDL022W					15		27.9651	47	99	69.4895
YDL023C
YDL024C		34.3343	11.7436	13.4	9	15		23	70	32.9589
YDL025C		20.5429	11.2471	8.7	29	20	13.8214			49.8002
YDL025W-A
YDL026W
YDL027C						16	10.4044	37	77	52.449
YDL028C		8.79978	7.11606	5.4	23	22	10.8242			39.6494
YDL029W		20.1886	7.0484	18	25	16	47.0551		39	39.8199
YDL030W		3.52581	2.23602	6.5		16	12.4716			17.1566
YDL031W		7.12281	2.07606	5.4	13	13	22.7242		10	11.5755
YDL032W
YDL033C					23	21	12.2124		12	42.976
YDL034W									32
YDL035C		8.00492	4.75356	6.7	27	19	9.9534
YDL036C		14.9614	6.18127	10.3	11	18	13.4303	12	15
YDL037C		5.07713	2.67577	0.9	11	10			51
YDL039C		3.90323	2.76974	1.1	12	8	8.32202		132	8.38673
YDL040C		11.3088	3.35624	13.1	13	15	32.1894		14	26.256
YDL041W					24				34
YDL042C		2.56395	1.22713	7.6	13	17	13.5315		12
YDL043C		4.86336	1.97882	12.6	17	19	12.2035			13.2173
YDL044C		4.44116	3.7304	7.8	19	19	8.97904	40	17	30.0228
YDL045C		8.56889	6.86892	15.2	23	16	14.9082	15	30	46.9526
YDL045W-A		6.0349	4.18762	21.8		23	13.8469	15	29	43.6514
YDL046W		14.1651	7.32026	12.4	20	19	40.5622	23	20	50.2311
YDL047W		4.97497	2.5569	10	17	23	16.9302	15	12	27.2794
YDL048C		2.37479	1.33392	2.4	9			14	24	26.5773
YDL049C		2.46665	1.14638	13.5	19	15				31.9706
YDL050C					11				17
YDL051W		10.3801	3.31738	24.7	11	17	60.0308		14	11.8043
YDL052C		5.43122	3.93936	12.2	18	20	22.9707		14	30.7732
YDL053C		11.1124	4.15612	15.6	23	21	24.7414	41	24	32.7939
YDL054C		5.53558	2.51099	8.7	16	16	18.6913		15	41.0492
YDL055C		5.83716	2.28482		10	18		8	12	17.8374
YDL056W		7.4863	5.06831	6.1	24	20	7.41311		10	28.7462
YDL057W					24				63	49.9969
YDL058W		29.7415	2.93015	6.9	15	18	17.0712	22	29	24.6046
YDL059C		3.11051	2.35647	14.2	18	22	13.1195			27.9883
YDL060W		4.97516	1.79841	7.6	8	14	16.6639	8	9	8.82847
YDL061C		7.09881	2.3717	102.7	15	38		12	20	17.7192
YDL062W					23				25
YDL063C		2.50838	1.32394	18.3	12	13	17.0683			5.68098
YDL064W		4.48783	2.34075	22.7	13	22	54.5725		15	20.3473
YDL065C		7.41197	3.44621	7.6	22	24	22.5517	14	14	24.5228
YDL066W		59.1529	3.71141	26	20	17		39	33	43.6245
YDL067C		12.6827	4.13379	16.8	17	19	17.9281			48.3396
YDL068W					79
YDL069C					29	18	12.7252		20	47.5507
YDL070W		3.07457	1.91242	7.9	13	19	21.879	17	5	15.2276
YDL071C									16
YDL072C		12.6555	6.86334	27.8	22	21	43.2171	21	24	58.4347
YDL073W						14	14.8787	15	16	34.8002
YDL074C		3.46457	2.40145	8.4	17	16	18.0379	18	7	29.2219
YDL075W					16			31	24	14.985
YDL076C		3.67119	2.80829	11.7	17	18	16.1067		19	38.6791
YDL077C		14.5467	5.05304	9.6	15	21	12.9843	31	31	28.1132
YDL078C		8.55572	4.10865	17.1	12	15	90.3802		23	27.5396
YDL079C		8.69468	4.79296	11.4	18	21		25	29
YDL080C		5.06676	3.87833	9	16	17	9.93523		25	29.403
YDL081C		26.7184	6.68206		15			21	18	15.2738
YDL082W		8.14532	2.63472	23.8	12	29		16	18	17.7737
YDL083C		9.26471	2.89471	59.3	11	31		13	24	12.2859
YDL084W		28.3711	4.54398	81.9	19	17		21	37	21.4448
YDL085C-A						25	15.4468			22.0381
YDL085W					19	12		37	32
YDL086C-A
YDL086W					21	19	70.6748	34	19	57.3923
YDL087C		15.8064	3.49131	9.5	14	29	9.1088
YDL088C		13.362	4.87713	6	24	18	15.6473	38	22	35.3388
YDL089W		13.8946	9.08941	15.2			25.2355	17	23	48.3953
YDL090C		6.54861	3.83286	13.6	12	26	20.7323	10	10	22.9108
YDL091C		14.5056	8.17004	8.9	22	22	9.45538			50.2297
YDL092W		5.64635	3.49864	26.8	18	21	32.5273	11	12	29.4712
YDL093W					15	18	18.2355	17	35	22.4488
YDL094C					19				47
YDL095W		18.2905	4.64544	10.3	14	15	39.8199	23	18	26.3419
YDL096C					21				22
YDL097C		9.38124	4.58059	11.9	20	17	28.2924	14	11	31.4862
YDL098C		5.03367	1.91599	8.6	12	14	19.4937		26	17.0145
YDL099W		15.5038	6.42505	9.4	18	19	15.1228	21	11	30.3715
YDL100C					23	14			36	24.9287
YDL101C		14.3783	7.17374	12.2	26	25	13.5571			41.1314
YDL102W		30.512	2.4285	6.2	17	16	22.0192		41	22.158
YDL103C		19.9493	4.09168	11.2	16	22	31.208	12	21	28.3976
YDL104C		5.29467	2.01711	9.2	9	16				31.2864
YDL105W		4.5241	2.10403	10	14	25	9.4651			27.5215
YDL106C					46	23	7.79004	51	42	46.7339
YDL107W					17	20	12.101			41.4858
YDL108W					15	19	10.6217	20	27	21.8766
YDL109C					16	18			18
YDL110C					27	25	4.81399		45	90.9192
YDL111C		4.38216	2.08106	15.9	19	15	24.9785	8	6	17.5877
YDL112W		18.7268	2.24089	7.1	12	14	24.1499	7	17	9.28098
YDL113C		25.1277	7.87284	10.8		16	13.9049	26	26	51.9901
YDL114W								57	32
YDL114W-A
YDL115C		9.12319	7.24218	8.9	26	18	10.4346	34	32	47.7525
YDL116W		6.64205	3.5032	10.2	15	16	16.2265	16	17	30.6842
YDL117W		3.42641	2.00322	6.9	16	16	10.9542		19	29.3407
YDL118W					13	19
YDL119C					24	26	9.04578		23	31.8642
YDL120W		7.55252	4.97657	11.2	25	22	51.4866		12	45.8379
YDL121C					11	18	34.3558			14.9908
YDL122W		5.32969	2.40623	6.1	14	15	17.1162	30	15	23.6527
YDL123W		10.242	4.05427	6.8	26	19	12.3585			299.339
YDL124W		22.2525	9.60278	12.6	14	11	35.7802			51.275
YDL125C		14.9649	4.22493	42.5	20.5	18			31	47.3409
YDL126C					19	11			38	39.9944
YDL127W					14	17	11.1024	19	13	52.1855
YDL128W		4.38602	2.35014	11.4	18	17	27.6434		10	44.5309
YDL129W		2.24712	1.28729	7	11	17	10.1609			17.8333
YDL130W		22.634	4.63086		12.5			41	31	15.791
YDL130W-A		27.0604	10.2607	18.7		12	40.9387			50.2465
YDL131W		8.44321	2.9006	9.5	12	12	44.6397	22	6	30.3159
YDL132W					30	15	17.5099		58	47.9485
YDL133C-A										14.2619
YDL133W		5.05437	4.02321	10.9	26	19	15.2934		28	33.9249
YDL134C		7.65113	3.87408	10.7	31	17	16.0153	15	16	40.141
YDL135C		17.9763	4.57219	28	16	21	59.9497		32	39.2941
YDL136W		19.9288	3.86126		14	27		41	23	15.1879
YDL137W		11.5693	5.91218	51	19	14		9	21	42.0506
YDL138W		8.79697	4.77776	8.1	14	19	9.08297		17	37.9368
YDL139C		2.26279	2.44534	9.2		39			17	26.6964
YDL140C		48.8599	4.91931		24	15	10.5844	26	33	31.5494
YDL141W		7.73512	2.73635	8.2	15	18	20.2671	15	39	24.8826
YDL142C		9.72851	8.93541	16.5	23	18	8.94378	11	28	47.0495
YDL143W		12.9782	3.52689	10.2	17	18		36	20	16.9359
YDL144C		8.53744	3.41403	10.7	13	17	33.6099		12	35.9177
YDL145C					20	14	48.2146	67	35	32.7008
YDL146W					20	19	12.86		37	47.0945
YDL147W		14.7894	6.58807	9.1	28	14	24.8762	59	16	49.1108
YDL148C		4.48913	1.82461	6.8	12	12	18.906		10	5.55559
YDL149W		15.0209	9.037	9.8		20		14	37	87.6708
YDL150W		4.09977	2.2553	7.6	10	15	14.9268			8.59364
YDL151C
YDL152W					13				23
YDL153C		8.46634	3.09356	8.6	10	13	22.7079		10	6.40993
YDL154W		24.9782	11.228	10.7		19	11.0621	35	28	40.5015
YDL155W		6.36358	2.35378	7.1	12	22	11.7897	21	12	16.1194
YDL156W		4.75054	2.07595	6.8	14	27	6.19161
YDL157C					18	23	55.878	24	32
YDL158C					18			29	31
YDL159C-B
YDL159W		6.37778	4.58047	11.9	26	20	10.5668	22	11	42.6515
YDL159W-A
YDL160C		49.7278	4.7812	9.4	25	14	26.878	13	41	22.8969
YDL160C-A		6.91183	3.0667	58.1		16	14.6661			16.5577
YDL161W		9.71379	4.53704	7.8	21	18	9.51081			32.1696
YDL162C									57
YDL163W					24				18
YDL164C		12.9133	2.46798	9	16	20	14.2023	12	22	25.7386
YDL165W		7.56557	2.87061	43.5	15	21	23.1793			27.0554
YDL166C		2.77458	1.76408	18.4	11	20	28.1832		11	14.3381
YDL167C		2.75801	1.22437	6.9	11	14	13.1491	7	5	8.46135
YDL168W					30	18	43.5692	18	53	23.0336
YDL169C		11.8324	8.64677	7.9	30					102.447
YDL170W		4.84657	3.43259	9.7	30	19	9.97971		33	61.4089
YDL171C	21.2903				24	18	40.5942	13	32	42.6553
YDL172C					15
YDL173W		6.26299	3.84353	11.3	21	24	21.1535		14	41.062
YDL174C		5.36066	2.51057	10	13	24	30.0902		26	26.616
YDL175C		14.7828	10.2978	8.2	37	19	10.0771	46	40	39.2267
YDL176W		3.57557	1.93894	6.8	25	17	9.59354			32.4071
YDL177C					17	17	5.5272		45	30.6608
YDL178W		5.68772	2.46281	18	16	14	17.2966	20	6	32.4056
YDL179W		4.83911	2.5767	5.5	15	22	5.60477		23	25.203
YDL180W					31	18	7.7907		33	31.8114
YDL181W					10	29	20.3662	46	26	49.2174
YDL182W		3.4711	1.69657	7.2	11	10	34.541	11	7	31.1179
YDL183C					16	15				49.9097
YDL184C							5.79646	8	23	15.5965
YDL185C-A
YDL185W					26	15			47	39.1875
YDL186W						32			52	27.8697
YDL187C
YDL188C		11.9058	4.29184	10.1	17	17	28.2102	14	19	43.6178
YDL189W		3.20956	1.92732	8.3	16	20	17.9486	21	10	31.7178
YDL190C		45.7217	6.09227	8.9	55	16	18.5805			42.7934
YDL191W					14	27			26	15.4057
YDL192W		21.9025	4.73248		18	22		36	17	21.0036
YDL193W		40.9523	29.9171	12.4	34	17	23.5197		34	34.4545
YDL194W					15	16	11.7189		40	11.9385
YDL195W					20	18	24.1095		41	39.3877
YDL196W					30				35
YDL197C		6.51494	5.85066	8.7	18	35	10.8182			24.6401
YDL198C		5.03397	2.07802	16.6	14	18	35.9865		9	21.986
YDL199C						16		44	41	93.962
YDL200C		5.50309	2.81967	49.8	14	17	26.6263		41	28.5804
YDL201W		3.17525	1.96401	8.3	10	15	24.2676	6	7	9.31154
YDL202W		5.20745	3.47949	13.1	21	20	13.5235	16	10	20.8618
YDL203C		3.38612	1.88422	8.6		18	11.2457			29.9218
YDL204W					25	26		21	68
YDL205C		3.9939	2.44263	9.6		15	26.1017	12	21	22.8958
YDL206W					16	22	14.1248			40.0583
YDL207W		3.30813	2.10978	7.9	15	21	16.0247		6	27.9242
YDL208W		2.44181	1.50908	16.4	11	18		12	6	14.0605
YDL209C		1.80444	0.917166	7.6	48	20	11.7646			16.7386
YDL210W		9.26229	2.38428	89.7	17	14				37.6909
YDL211C					20	29	9.52215			31.0161
YDL212W		4.97803	2.56985	86.7	15	16		41	14	31.6296
YDL213C		7.95742	4.1214	10	14	19	36.9031	22	11	8.73565
YDL214C					19	12				41.6805
YDL215C		46.9956	7.07794	12.9	34	15	14.0543	16	19	32.5904
YDL216C		10.2472	4.42052	7.8	17	30
YDL217C		4.13325	1.78233	11	14	17	10.8192		12	25.753
YDL218W									36	34.8068
YDL219W		16.1457	5.5219		10	20	43.1011	10	33	20.9476
YDL220C		16.6684	6.09127	7.4		22			44	27.5932
YDL221W
YDL222C						17			86
YDL223C					38	21				51.4771
YDL224C		6.5432	5.0201	5.3	19	19	8.20143	36	17	65.112
YDL225W		5.44673	2.49573	8.9	18	18	17.6447	15	5	32.3571
YDL226C		6.28568	2.70085	12.5	14	18	36.8359	11	14	27.9681
YDL227C					10		9.08017
YDL228C					17				33
YDL229W		51.6023	2.85222		11	21				11.2862
YDL230W					19	21	11.8013		18	36.9219
YDL231C					16	15	10.0004		23	41.2743
YDL232W					17	33	9.34893	12	21	38.8506
YDL233W						20	15.0286	18	25	38.6004
YDL234C		25.6448	7.97992	9.8	116	16	15.0615	37	46	62.2087
YDL235C		6.68016	3.60873	33.7	26	19	17.3157	14	26	37.561
YDL236W		3.96226	2.11522	46.8	15	17	33.6924	9	16	26.4989
YDL237W		20.4339	6.22546	30.9	13	17	71.7842	39	23	28.4555
YDL238C		27.9878	7.25082	9.6		13				36.0777
YDL239C		53.9613	17.5992	8.3	30	17			32	35.8945
YDL240C-A
YDL240W					14	19	12.1143			30.1176
YDL241W					16		16.463			10.9887
YDL242W					30				21
YDL243C					39	23	11.0199			37.5187
YDL244W					26	14			25
YDL245C						21
YDL246C					15		26.8407
YDL247W						18			33
YDL247W-A
YDL248W		10.2441	2.68323	45.4	27	16	18.3724		21
YDR001C					40	12	20.1151			48.874
YDR002W		30.4072	7.57006	60.4	19	19			32	30.5237
YDR003W		5.37078	4.69518	7.9	20	17	13.4603	12	21
YDR003W-A							3.99465			51.2112
YDR004W		22.6935	6.48156	9.4	13	20	6.40248			24.8172
YDR005C		5.14509	3.50125	13.1	17	18	13.2375			41.7282
YDR006C		5.98596	4.54634	3.5	17	14	13.0848	35	34	42.5957
YDR007W		12.772	5.34146	10.9	18	17		17	21	41.5946
YDR008C					16
YDR009W		7.69332	7.473	10.7	26	16				21.5017
YDR010C									96
YDR011W		26.1835	10.4302	7.5	24	13	16.412	14	32	23.0925
YDR012W		13.8104	3.71472	11.9	14.8	29		9	8	16.617
YDR013W		5.85067	2.40171	107.7	20	28	12.5991	14	22	34.7623
YDR014W		3.66832	2.2163	17.5	13	18		16	23	37.8965
YDR014W-A						16
YDR015C								38	20
YDR016C		5.54701	4.91276		17	27	17.4636	14	50	29.4158
YDR017C		4.81847	2.15143	5.1	12	15	11.2654	16	22	31.3752
YDR018C						11			36	34.1705
YDR019C		6.27847	2.24378	9.5	17	21	27.5194			62.9772
YDR020C					19	14	10.149
YDR021W		3.18813	1.89803	7.5	9	13	12.5682		33	7.48029
YDR022C		7.65343	3.67864	32	14		13.078		29	30.2566
YDR023W		12.6416	2.62776	29.6	13	18		14	33	19.3124
YDR024W
YDR025W		10.7349	3.01178	35.2	12.3	30		19	27	15.0582
YDR026C		4.25066	2.53704	8.1		18	13.6633			30.6111
YDR027C					20	16	13.0851	24	36	39.3642
YDR028C		40.7744	6.79642	8	28	16	18.3355	27	28	43.7447
YDR029W								17	51
YDR030C		6.17189	6.81425	8.9	14	18			52	78.7866
YDR031W		8.60398	5.37096		18	17	14.3244	18	19	57.8058
YDR032C					24	16			119	53.9505
YDR033W		10.8515	2.47887		11	18		11	32	33.0053
YDR034C		3.81902	2.41046	5.8	18	16	10.2734	24	23	51.9169
YDR034C-A						24	25.6633			49.9295
YDR034C-C						26
YDR034C-D						24
YDR034W-B										59.071
YDR035W		14.7462	3.09759	11	15	12	52.7543	10	19	30.583
YDR036C		8.73741	2.52579	9.2	12	17	22.3602	11	26	37.7997
YDR037W		27.6306	3.70832		16	15		17	22	18.0129
YDR038C					13	14	10.1876		19	20.9803
YDR039C					19	14		19	27
YDR040C						16			17
YDR041W		5.60068	3.69579	26.7	18	19	20.089	15	17	52.1446
YDR042C					15	22			70	56.1161
YDR043C		34.18	16.3934	11.1	64		8.14202			118.057
YDR044W		7.07918	2.27643	18.3	11	16	32.0823	9	11	79.2152
YDR045C		3.23004	2.29079		13	23	22.0231	7	10	11.4293
YDR046C		1.7265	0.752389	8.9	14	25	16.4346		4	11.3094
YDR047W		4.48909	2.74602	10.6	12	21	14.9323	13	10	13.1505
YDR048C									18
YDR049W		3.24733	1.3945	6.5	14	19	9.58499		10	15.7797
YDR050C		24.6761	4.63727		15	20		30	32	20.5803
YDR051C		7.07396	4.01383	9.2	17	18	20.2302		16	27.706
YDR052C		4.27118	2.49829	4.2	18	25	8.58083			30.8719
YDR053W					15				21	29.5503
YDR054C		6.71887	4.02549	7.5	26	16	13.7261	16	15	21.4112
YDR055W		6.33483	2.60319	7.5	15	21	10.3882		20	28.6474
YDR056C					16	17	57.7431	8	15	27.352
YDR057W		6.88095	2.42764	8.6	20	17	7.52692			34.7159
YDR058C		11.3527	6.82417	14.1	13	20	14.7693		17	29.5109
YDR059C		4.94794	3.91682	19.8	69.5	17	15.3474	39	20	97.762
YDR060W		7.60352	1.91236	7.6	11	12	19.3089			7.26638
YDR061W					19	17	10.6726	19	11	28.3632
YDR062W		5.80235	2.37593	10.1	12	16	41.4905		17	27.3822
YDR063W		11.4379	6.46016	16.8	15	29	33.6622		43	42.1297
YDR064W		29.327	4.79481		12				31	15.1263
YDR065W					15	15	8.60859			17.9087
YDR066C					16	19	15.759		27	21.495
YDR067C					27	17	14.7434		26	50.1442
YDR068W		5.85252	3.88281	9.4	22	20	21.8811	14	10	43.8032
YDR069C		29.2859	13.4637	4.3	27	16	10.2881			42.7172
YDR070C					55					87.5708
YDR071C		6.96628	4.73538	108.6	20	18		9	14	29.6197
YDR072C		2.63176	2.02599	8.5	16	17	15.1272	14	29	28.2364
YDR073W		3.94472	2.52862	10.9	19	32	10.4872			25.049
YDR074W					28	19	16.3898			59.8296
YDR075W		1.25808	1.08131	7	13	14	8.9897	29	17	28.6005
YDR076W		14.465	11.8984	6.6	18	13
YDR077W					38	21		69	89	51.4253
YDR078C		11.7591	12.2687	85.9		18	15.803	59	32	51.5625
YDR079C-A		8.58297	5.2204			19	23.1576			34.6075
YDR079W		5.66254	3.67842	57.3	20	21	9.71551	28	28	45.379
YDR080W					20	16	10.9326	24	26	46.3138
YDR081C						16	10.3336	22	21	36.0974
YDR082W					35	19	11.8289		25	44.9905
YDR083W		2.32866	1.22712	14.1	10	14	26.9638			7.49154
YDR084C		14.7816	4.20135	24	11	21	41.1702	15	17	28.9501
YDR085C		6.36224	4.32806	8.9	41	25	8.57776	54	42
YDR086C		10.8892	3.96107	49	19	26			12	22.299
YDR087C		5.37714	2.95563	29.4	10	13	23.4637	8	11	7.85723
YDR088C		3.90971	2.86522	6.2	13	18	7.6893
YDR089W					17	24	14.0229			53.884
YDR090C					18	19	15.1502		16	42.5586
YDR091C		4.81329	1.63319	7.9	13	14	32.8076	7	10	15.3542
YDR092W		7.47033	4.55773	13.7	14	25	32.5739	9	19	27.312
YDR093W		6.7435	3.5522	8.3	12	18	16.4783	13	23
YDR094W					14			13	14
YDR095C									44
YDR096W		9.10447	5.4177	4.7	20	23	10.5707		17	47.329
YDR097C		14.6179	2.58022	8.5	11	22	17.3291			31.7125
YDR098C		13.2785	4.40275	44.5	13	16	72.0059	10	15	32.5508
YDR098C-A						43
YDR098C-B						34
YDR099W		29.3955	6.05034	12	20	19		15	20	58.4431
YDR100W		10.1161	8.11879	52.3	16	23	26.7826	14	10	25.0837
YDR101C		4.70419	1.78188	13.9	9	13	21.4405		10	7.08343
YDR102C									31
YDR103W		16.7423	8.93002	4.6	27	17	8.2427	51	14	31.7812
YDR104C		3.38587	2.38002	8.8	22	16	14.6368		19	30.6281
YDR105C		6.75732	4.98955	12.5	17	19	20.0395	16	12	35.7182
YDR106W					41	18			21
YDR107C		6.31699	2.44831	14.2	12	16	19.6636			21.8434
YDR108W		3.42201	2.51648	7	12	17	9.96999		24	29.7558
YDR109C						17	8.9813			40.8136
YDR110W		6.73272	3.86138	16.3	11	16	10.86		19	26.3652
YDR111C					19	19	18.5275			9.73902
YDR112W
YDR113C		3.41587	3.5172	8.1	15	30	8.37407			27.825
YDR114C					12	21		55	20
YDR115W		4.79557	3.89351	84.8	15	19	13.3688	22	20	31.5108
YDR116C		5.67737	4.27244	8.3	14	23	12.6504		13	25.7911
YDR117C		5.91634	3.59549	7.5	19	16	21.0182	12	17	21.8952
YDR118W		15.5395	6.86514	22.9		22	8.63318		31
YDR118W-A
YDR119W					11	17	24.0981	12	11	32.7957
YDR119W-A						57				41.0152
YDR120C		3.10327	1.37616	8	9	15	32.5365	8	8	8.51942
YDR121W		5.71419	2.67479	12.6	14	18	17.3157	8	8	16.0908
YDR122W		37.557	11.3495	9.1	18	18	19.4094	39	21	58.5486
YDR123C					15	16	5.73107
YDR124W						16			25	51.9071
YDR125C		8.81562	6.64394	7.6		15
YDR126W		4.62981	3.4953	12.2	20	18	18.8422		26
YDR127W		40.5928	3.36614	10.2	13	14	27.1546	19	37	33.9919
YDR128W		44.0737	4.50869	8.4	18	17	24.3724			43.1356
YDR129C					21	12	37.192	33	62	39.2529
YDR130C		12.8489	4.80291	8.9	21	25	11.9463	39	17	41.7984
YDR131C					14	18	9.49038		18
YDR132C		6.41375	6.45852	5.2	16	20	11.9496		32	19.764
YDR133C					29
YDR135C		18.1015	4.65961	9.5	18	14	28.7426	15	34	32.4697
YDR136C									40
YDR137W					16	17	9.36274	22	22	26.4984
YDR138W					24	18
YDR139C		6.8699	3.74037		14.5	17	25.7745	23	37	26.5051
YDR140W					14	20	26.7369	11	18	17.4334
YDR141C		46.9087	7.75294	7.2		15	18.7141	20	29	37.8979
YDR142C					22	21	10.3199	29	26	35.7179
YDR143C		7.80148	4.22892	6.4	32	17	11.3934	15	15	33.4333
YDR144C		3.683	1.84133	7.5	12	28	26.172			22.3759
YDR145W		8.90422	4.96917	7.9	22	20	17.58	14	11	41.5052
YDR146C		3.88243	3.74395	4.3	17	20	13.6098	20	8	26.1014
YDR147W		4.3505	2.31956	9.4	14	18	8.60148			31.4802
YDR148C		17.1342	4.42074	13.3	21	22	53.6964	20	30	65.8116
YDR149C									22
YDR150W		39.406	14.3838	8.6	48	18	20.0184			35.8996
YDR151C					52	20	12.4934	26	14	68.692
YDR152W		8.03518	4.03941	10.5	23	19	18.688			15.9867
YDR153C		6.23066	4.08438	6.8	15	18	7.83526			31.624
YDR154C					17				30
YDR155C		21.4233	9.46762		17	14			34
YDR156W		5.85593	2.27838	8.8	13	20	15.2184		6
YDR157W					14
YDR158W		42.098	4.81762	42.8	17	16				23.2132
YDR159W		6.58313	4.12811	5.6	16	16	11.9683			26.5828
YDR160W		13.7455	8.0742	10.1	23	15	10.7384			27.171
YDR161W					11	16	27.7139			8.67802
YDR162C		4.96271	4.69916	10.3	24	19	10.6913			31.6392
YDR163W		10.3464	4.8858	9.2	20	19	11.7579	30	21	32.2325
YDR164C		7.34884	2.53714	8.3	17	17	18.9723	19	28	34.7427
YDR165W		4.32767	2.14768	15.7	11	15	28.847			9.16167
YDR166C					34	15	11.9554	26	42	43.1882
YDR167W		4.82555	2.76788	16.3	14	22	20.3422	8	9	27.8865
YDR168W		53.7212	7.58845	12.2	17	15	18.8775	22	64	35.0745
YDR169C					18	18	9.74454		22	37.8173
YDR169C-A
YDR170C		53.3612	5.09918	9.9	14	15	57.1532	17	29	25.1557
YDR170W-A						34
YDR171W							13.2562
YDR172W		30.4965	3.68487	9.9	17	15		13	12	26.9513
YDR173C					77	20	14.6624	19	30	61.5244
YDR174W		9.37697	3.35951	14	14	18		11	16	28.2726
YDR175C		4.89026	3.576	8.1	17	17	14.3706	41	8	38.8646
YDR176W		3.61203	2.51663	8.1	11	22	7.17326	16	17	20.6118
YDR177W		20.414	9.14602	24.3	23	19	25.2049	21	19	44.1228
YDR178W		17.5573	9.11745	10.6	24	19	28.1094	30	33	109.994
YDR179C					19	17	16.8021		28	12.0335
YDR179W-A						14	15.1463		14	27.3291
YDR180W		7.86136	2.81112	9.2	14	15	14.2191		22	16.2365
YDR181C		3.23673	2.51437	7.4		20	10.5996		12	35.2217
YDR182W		8.16339	4.90777	9.3	23	22	27.8552		19
YDR182W-A										41.5771
YDR183C-A
YDR183W					15	21	13.146	17	21	31.1934
YDR184C					19	14	10.9045
YDR185C					59	19		13	28	27.0766
YDR186C		5.77576	3.46171	5.7	16	19	11.1737			44.2703
YDR187C								18	11
YDR188W		8.09552	2.24802	11.9	12	15		8	8	17.0544
YDR189W		21.2689	4.36306	8.7	17	17	17.7722	14	13	29.3996
YDR190C		6.53042	2.54977	9	16	17		9	12	27.1039
YDR191W		4.58683	2.2883	15.7	16	21	7.52312			32.712
YDR192C		4.75007	2.18387	9.7	18	29	7.98702	13	21	20.4511
YDR193W					18
YDR194C		4.44881	4.13757	10.8	20	13	17.9215	43	9	38.5484
YDR194W-A
YDR195W		21.4051	22.134	6.7	39	16	10.6535	29	18	42.4431
YDR196C		14.0921	6.73362	14.4	21	20	20.4354			53.6234
YDR197W		9.89279	6.25479	6.9	16	18	7.13897			44.7153
YDR198C		2.94716	1.71501	17.8	12	15	11.1336			16.3371
YDR199W
YDR200C		13.0946	7.72604	6.3	19	22	11.8914			31.5551
YDR201W		5.895	3.98451	19.4	11	25	15.2783			18.6006
YDR202C		20.0259	12.452	14.5	26	26	21.2755		37	61.4956
YDR203W									31
YDR204W		27.0094	15.6648	14.5	20	17	37.5917		70	54.7863
YDR205W		6.36872	2.25106	5.9	18	18	17.8938	20	17	44.313
YDR206W					35	16	14.1591		15	36.3129
YDR207C		7.22237	3.53191	4.7	17	26	15.3684	13	17	10.6227
YDR208W		7.62734	4.60941	6.7	13	18	9.27938			35.0222
YDR209C					22				25
YDR210C-C						30
YDR210C-D						39
YDR210W					20	20	20.5324	36	30	22.6394
YDR210W-A						28
YDR210W-B						22
YDR211W		8.18092	2.45773	9.9	15	16	19.9603	10	11	31.0243
YDR212W		11.1989	3.11084	14.8	16	14	45.5226			21.9362
YDR213W		25.5134	19.568	6.8	12	23	9.60222			27.3493
YDR214W					27	19	21.6147		116	34.9592
YDR215C									79
YDR216W					40	12		38	47	18.4397
YDR217C		8.06931	2.31628	4.3		15	14.1831		15	15.2926
YDR218C						13
YDR219C		13.6639	8.88557	11	31	19	10.8608			47.5041
YDR220C					25
YDR221W		15.6455	4.13705	8.2	42	16	17.9173		16	32.7858
YDR222W					15	27	13.6635		29	12.0011
YDR223W						17				33.6021
YDR224C		3.75617	1.88139	13.1	12	35			7	28.7907
YDR225W		2.25612	1.04265	33.5	13.5	35		17	6	26.95
YDR226W		16.5164	3.96934	21.1	13	18			27	21.8679
YDR227W		5.13764	3.00652	6.6	18	18	16.1824	11	18	27.9494
YDR228C		52.9269	11.6083	4.7	22	19	14.6165	30	15	33.8999
YDR229W		6.66157	4.74345	8.9	18	18	10.1741	28	10	43.0552
YDR230W								18	32
YDR231C		6.89297	4.1153	12.9	17	19	26.1235	15	12	74.8065
YDR232W		4.25246	1.99921	9.3	12	14	22.4391	14	10	26.15
YDR233C		6.74288	3.03776	9.1	11	21		10	10	18.9938
YDR234W		12.2356	2.26294	10.9	16	9	21.7819	15	12	16.986
YDR235W		3.87294	3.47059	27.8	13	16	10.3628	24	33	30.1945
YDR236C		10.1541	4.78699	26.2	18	17	38.7571	14	23	43.8827
YDR237W		5.27538	3.55208	12.6	16	15	16.3398	18	19	27.8859
YDR238C					19	14	34.5079	21	38	32.8978
YDR239C		7.0443	2.73625	8	14	17	9.36917	17	20
YDR240C		3.40586	1.30306	12.2		17	12.9693	22	30	17.1546
YDR241W					21
YDR242W		4.55541	2.70568	9.8	13	19	8.25456	22	25	33.2681
YDR243C		5.63114	2.48137	6.8	18	16	10.0877			13.0344
YDR244W		27.3266	11.0702	8	23	19	10.7989	39	37	40.8732
YDR245W		3.51617	2.26607	12.7	13	17	18.2497	13	14	29.2977
YDR246W		10.5922	7.04184	10.4	15	27	15.0038		19
YDR246W-A
YDR247W		13.8477	17.7851	4.2	22		9.41268		50	50.0286
YDR248C					12	15	32.4799		31	36.7092
YDR249C					19	15	9.69888
YDR250C					55
YDR251W		6.10618	3.76244	6.9	15	18	13.2843	13	10	30.5465
YDR252W		5.02165	3.41321	30.1		25	8.20832	30	38
YDR253C						29		36	12	25.6678
YDR254W					21	26	8.99159
YDR255C		31.8045	7.51453	7.8	29	16	19.3138		42	32.5584
YDR256C					17	18
YDR257C					13	14	14.446		94
YDR258C					58		10.3766
YDR259C					23	14				80.1617
YDR260C		7.55852	3.48648	8.5	11	18	10.374	12	33	15.7436
YDR261C		26.5769	8.11814	10.1	14	21	43.3669	31	22
YDR261C-C						53
YDR261C-D						37
YDR261W-A						20
YDR261W-B						23
YDR262W					48	17	14.2989	25	31	192.49
YDR263C						19				42.6296
YDR264C		6.98007	3.89706	11.9	21	16	17.1942	17	16	44.0954
YDR265W					21	15	10.705		26	47.8259
YDR266C					14	18	18.3628		20	22.4217
YDR267C		3.35011	1.35619	10.5	12	18	11.063	17	8	27.3817
YDR268W		4.51173	2.40654	19	15	14	19.7064		13	29.2651
YDR269C									31
YDR270W		5.08671	3.59217	7.4	16	25	9.65422		15	82.377
YDR271C					24				23
YDR272W		13.662	5.13568	17.4	14	17	37.1949	13	21	46.7674
YDR273W						14			90	75.7132
YDR274C
YDR275W		5.14488	3.52242	15.7	13	13	13.557			12.6007
YDR276C		10.036	3.38335	22.4	13	18		9	13	32.6073
YDR277C		8.183	9.77357	7.2	18	23		12	41	220.789
YDR278C
YDR279W		4.04146	2.11423	12.9	12	21	21.7509			15.2723
YDR280W		2.4335	2.00716	12.4	12	16	13.0557			16.9981
YDR281C					15	14	10.5873			5.75004
YDR282C					16	17	9.24779		31	24.2073
YDR283C					26	15	15.303			46.7597
YDR284C		6.93913	3.80416	39.2	18	18	33.1611	13	26	43.711
YDR285W		9.87714	7.70667	15.8	22	21	13.9276			27.7656
YDR286C					15	26	20.0995			47.3882
YDR287W		16.4322	7.52104	15.7	18	16	43.7137			45.6476
YDR288W		6.87971	5.27277	13.5	22	18	10.3098		14	28.4001
YDR289C		5.51027	2.58832	9.8	30	19	10.6255	16	10	31.492
YDR290W					44
YDR291W		4.43796	2.12269	7.6		16	13.0675		19	18.7904
YDR292C		9.80543	3.64519	10.2	16	17	29.086		11	27.5998
YDR293C		33.6656	4.17976		18	18	15.4116	38	21	42.4114
YDR294C					23	19	32.9765		29	40.0605
YDR295C		7.34949	5.0841	9	17	18	11.8547			43.132
YDR296W		5.80395	3.99971	16.3	18	27	12.228			31.4523
YDR297W		3.9664	2.02024	16.9	10	17	33.4304	9	8	34.945
YDR298C		6.89303	3.34669	60.7	24	18	34.1241	9	13	68.8457
YDR299W		3.76304	1.74416	5.1	10	15	15.923	6	7	8.04322
YDR300C		3.22296	1.60217	16.5	14	18	19.6742	9	12	14.2939
YDR301W					18	15	12.9344			33.4109
YDR302W		3.32519	1.94126	62.4	11	17	32.325	19	16	16.9251
YDR303C		7.80206	3.79761	5.6	12	15	14.0249	12	15	30.1041
YDR304C		40.544	12.0192	49.8	16	19		65	34	51.7685
YDR305C					18	21	21.7665			48.6407
YDR306C					16	17	9.54284			43.9073
YDR307W					21	19	19.5528			26.1467
YDR308C		3.3217	1.97657	27.6	17	18	8.47948	13	15	28.1533
YDR309C		4.90575	2.47619	1.9	36	22	10.9364		10	50.7883
YDR310C		7.53616	3.56145	6.7	9	17	12.9744			20.7241
YDR311W		2.95556	1.17151	9	15	20	10.9078			33.8477
YDR312W		3.38113	1.70185	11.3	12	16	13.6066	11	10	14.0793
YDR313C		20.8831	14.5627	10.1		16	11.2145	15	26	92.2754
YDR314C		23.4716	25.5239	6.1		19				41.8493
YDR315C		8.71709	3.33809	36.6	16	19	16.1354		31
YDR316W		4.56267	3.71585	8.7	18	20	11.6132		20	38.1905
YDR316W-A						39
YDR316W-B						38
YDR317W					15	17				43.1345
YDR318W		27.0287	7.61983	6	17	18	17.6607			28.859
YDR319C					18	16	9.777	23	44	42.62
YDR320C		10.2289	3.59454	7.4	13	16	16.9542			35.8645
YDR320C-A		5.23687	2.4036	84		22	7.37178			32.6556
YDR320W-B
YDR321W		15.4663	3.25105	26.4	10	16		24	21	10.0676
YDR322C-A		10.4594	3.96655	26.7		19	22.4822			57.4889
YDR322W		3.61631	2.1753	18.6	12	19	13.162			21.358
YDR323C		4.95761	3.54606	11		18	11.8038
YDR324C		2.48022	1.33651	6.6	10	12	12.6333			6.78267
YDR325W		8.04413	2.77862	7.2	17	15	15.3477			15.4686
YDR326C		10.7468	4.84603	7.1	47	17	12.6736			52.2864
YDR327W					21
YDR328C		23.8644	10.095	19.7	27	17	40.0915	64	29	45.9235
YDR329C		14.2186	7.63184	9.1	25	20	13.6524
YDR330W		21.0642	10.8288	9.1	31	15	16.0784			56.4779
YDR331W		4.40118	3.53168	14.3	16	21	15.0448			27.6882
YDR332W		6.44484	4.90121	14.2	23	18	14.5698			32.1478
YDR333C		7.1018	4.78829	8.9		16	13.4901			35.4111
YDR334W		6.89195	6.45891	6.4	14	14	10.68			30.2263
YDR335W					18	14	16.8585			38.4817
YDR336W					12	21	15.0914			26.8656
YDR337W		4.73109	3.35705	18.8	17	18	12.4558		13	24.4587
YDR338C					19	20	8.71682			47.727
YDR339C		3.53843	2.68361	21	15	18	15.5451			30.9696
YDR340W
YDR341C		57.58	3.74635	23.6	11	15		18	29	13.6447
YDR342C					24	12	16.307	45	59
YDR343C					22	13		60	56	14.6442
YDR344C									24
YDR345C		5.82095	2.77587	9.1	13	14		53	25	62.655
YDR346C		6.80503	2.95956	12.1	13	12	44.7224	23	8	20.7492
YDR347W		6.80631	4.11575	13.1	15	16	19.9172	12	14	30.0953
YDR348C		4.56645	2.69013	8.4	12	17	10.7581			23.5114
YDR349C		7.4269	3.23787	9.4	25	17	14.6646			53.4083
YDR350C		5.76898	4.30802	15.5	38	19	7.92259			51.862
YDR351W					36	17	11.5683			63.8345
YDR352W		7.85785	3.66424	13	14	23	16.1401			31.835
YDR353W		12.8043	3.59225	13.9	14	15		13	15	26.6064
YDR354C-A
YDR354W		4.38974	2.14584	11	17	15	28.0199	12	9	27.7226
YDR355C
YDR356W		3.68713	2.36165	5.6	26	20	13.9289	16	15	22.7768
YDR357C		14.7432	6.66987	28.2	19	18	21.8179			31.9514
YDR358W					50	18	14.0917	55	88	66.0813
YDR359C						18	8.60434		12	15.2627
YDR360W
YDR361C		3.32972	1.65298	19.6	9	14	20.48		8	9.23957
YDR362C		5.152	2.29556	8.3	14	18	13.5323			20.4323
YDR363W		3.2234	1.8656	5.4	18	14	9.01696			18.329
YDR363W-A		11.7318	4.9529	16.8		19	19.9498			43.9221
YDR364C					15	14	11.0924			14.0504
YDR365C		4.77513	1.96365	8.2	10	14	16.5027	11	9
YDR365W-A						51
YDR365W-B						41
YDR366C					21	29	31.3932		56
YDR367W		3.08479	2.09855		12	21	62.0107	6	23	14.0383
YDR368W		57.9202	6.38749	15.2	17	14	76.879	66	44	28.4212
YDR369C		3.74418	2.39975	16.1		18	15.1709			30.8545
YDR370C		2.21275	1.03485	24.2	19	18	11.1173			32.9672
YDR371C-A
YDR371W					40	21	20.6998	21	23	58.13
YDR372C		18.991	6.28875	20	27	15	30.6381			41.925
YDR373W		14.2849	4.73601	41.3	19	20	31.0919	17	22	58.1285
YDR374C					25	12
YDR374W-A		9.00244	4.30479	31.5		21				48.4776
YDR375C		4.582	3.52065	10.7	15	16	13.619			27.6202
YDR376W		12.1584	6.57018	17.8	19	15	17.1136			35.5623
YDR377W		10.0817	6.23088	183.5	19	20	31.742	15	17	49.5765
YDR378C		7.80529	3.47981	34.2	14	23	35.2675			38.7571
YDR379C-A		10.9587	9.76335	40.4		13	13.343			40.3228
YDR379W		7.34199	4.62899	6.1	23	16	8.21444	26	20	47.1914
YDR380W					17	13	30.722			32.0521
YDR381C-A		4.6461	4.19685	25.1		17	13.5727			68.1192
YDR381W		5.11715	2.30286	18.1	11	17				25.2408
YDR382W		22.805	5.66677		16				24	14.3669
YDR383C					17	19	7.41368			46.2857
YDR384C		6.8701	3.55034	7.9	12	15	27.259		21	7.71957
YDR385W					13	19		13	34	16.3248
YDR386W		5.65578	3.65778	8.1	20	20	11.9325			30.7561
YDR387C					29	18	15.1125	22	28	48.6617
YDR388W		44.5571	10.7365	11	18	15	61.5727	29	51	39.7483
YDR389W		3.64282	2.12253	5.6	15	16	10.8094			25.1825
YDR390C		5.49236	3.24667	6.7	15	18	12.0753	51	10	16.1049
YDR391C					28	14	13.0346			44.9593
YDR392W		6.73096	4.53199	8.2	15	19	15.0393			39.2199
YDR393W		6.19627	3.80473	11.6	13	25	7.4444	31	14	29.1408
YDR394W		13.6464	4.98188	10.1	26	16	21.0059	12	14	38.164
YDR395W		51.5232	3.87126		13	15	22.3918	25	25	15.0248
YDR396W
YDR397C					9	22	21.9766			11.5986
YDR398W		2.94201	1.67207	8.3	11	14	18.3821	14	8	10.5261
YDR399W		1.62908	1.08846	17.6	10	15				10.4907
YDR400W		5.18749	3.16157	14.5	11	16	39.7931
YDR401W								15	95
YDR402C					23	14				42.4837
YDR403W					31	25		16	54	82.9074
YDR404C		4.9672	4.17671	15	17	26	21.4297		11	33.4617
YDR405W		6.62188	3.40715	10.2	19	22	10.8212			43.7853
YDR406W		19.8792	5.89607		11	20	18.6124		37
YDR406W-A
YDR407C					19	18	14.6066	20	15	38.3987
YDR408C		7.04552	3.16188	18.8	17	18	56.6946		12	35.5791
YDR409W		19.7387	12.5415	4.2	17	18	6.40867		32	37.9119
YDR410C		2.427	1.94872	13	11	18	20.2965			50.1442
YDR411C		12.4429	7.42272	10.9	29	17	15.1895	21	16	46.3858
YDR412W		2.52588	1.36554	10	11	16	17.2071			9.68476
YDR413C								41	7
YDR414C					18	18	17.8579			26.3084
YDR415C					13	17	22.5709	10	14	26.3353
YDR416W		4.77487	2.08951	8.1	15	16	6.83028			22.3287
YDR417C									26
YDR418W		18.3346	3.7373	99.8	11			14	23	16.2098
YDR419W		2.22263	1.27881	9.4	12	16	12.3228			32.0792
YDR420W		5.36403	2.54813	3.2	19	17	13.1945			39.5569
YDR421W		21.678	4.30524	9.9	21	19	9.87809		26	37.5406
YDR422C		21.7331	7.86139	7.6	17	16	11.5382	20	19	49.5172
YDR423C		12.5462	4.60558	8.5	18	25	13.1641		12
YDR424C					19	24	67.86			32.7817
YDR425W		38.5688	24.6494	3.6	48	22	9.8321			50.8706
YDR426C					43
YDR427W		44.7664	6.93536	14.5	28	14	26.6382	11	19	41.1528
YDR428C					9	17	32.7531			20.391
YDR429C		4.87263	2.27671	20	14	17		9	8	16.728
YDR430C		51.5251	8.50456	8.5	16	15	7.98579		31	32.2423
YDR431W					31
YDR432W		40.1977	3.49217	10.2	14	15			28
YDR433W					15			22	34
YDR434W		9.35193	4.6333	31.8	25	15	26.6889			28.896
YDR435C		6.78963	4.14651	14.1	14	15	34.9775	16	21	39.6313
YDR436W		8.34957	4.63102	7.8	18	17	11.9856			65.8163
YDR437W		1.13208	2.31306	7.9		16
YDR438W		4.66458	2.46439	13.7	18	20	10.7014			46.6202
YDR439W					23	24	13.6371			27.3407
YDR440W		2.78225	1.86377	7	9	20	14.4116		10	13.2742
YDR441C		4.07515	2.22475	10.5	37	20	19.2376	15	8	38.0344
YDR442W
YDR443C						17	19.6353		15	42.5439
YDR444W					17	19	11.2684			13.9614
YDR445C					22				46
YDR446W
YDR447C		16.2096	4.29946		15	30		16	28	12.7193
YDR448W		17.8105	8.68047	7.6	14	20	9.90692		14	21.7919
YDR449C		2.05229	1.071	9.3	15	14	15.6153	14	5	9.00328
YDR450W		29.3708	5.87683		13	36		26	22	12.7596
YDR451C		2.48948	1.06279	8	14	22	11.6223	48	9	36.3315
YDR452W		8.08499	6.09713	10.2	61	16	27.8975		12	49.4416
YDR453C		50.59	12.6704	28.8	12	21	74.7137	40	37	51.1516
YDR454C		58.4322	9.65028	58	19	33				14.8575
YDR455C									23
YDR456W		8.60163	3.6812	11.6	18	16	29.8327		12	43.3393
YDR457W					29	15	24.9256			45.3839
YDR458C		4.24947	3.35168	5.4	35	17	9.40283		17	33.5868
YDR459C					15	16	12.9	40	26	26.6806
YDR460W		5.24377	3.98376	8.7	19	19	12.8898	42	14	31.2339
YDR461C-A						22				64.5293
YDR461W					6	20				131.279
YDR462W		11.7484	6.49948	12.4	20	20	8.87856	18	23	43.8792
YDR463W		6.49081	4.51545	8.2	21	17	14.4556	24	7	50.5221
YDR464C-A
YDR464W		5.50742	2.7169	5.8	16	15	16.3397			17.1379
YDR465C		3.38294	1.99204	31.3	10	14	18.9966	6	12	7.43062
YDR466W		11.2025	5.19646	5.6	15	17	11.0664			49.2454
YDR467C					28				29
YDR468C		7.68592	3.55897	11.5	17	19	20.2459	11	19	26.2519
YDR469W		6.60813	2.4831	17	21	20	17.5007			30.9066
YDR470C					13	19	13.618			40.9979
YDR471W		5.22229	1.81642	44.8	10	25		19	16	14.9507
YDR472W		2.56807	1.11563	14.3	13	17	15.5131		34	26.5047
YDR473C					14	17	14.4068			21.2749
YDR475C		12.2937	7.10015	9.1	19	18	13.709			41.2835
YDR476C					15	20	38.6506		14	65.9766
YDR477W		6.394	3.937	8.5	18	16	20.4251	18	18	37.5976
YDR478W					12	19	10.1017		17	9.62347
YDR479C		14.2293	4.95478	11.5	26	18	11.2166	15	44	50.287
YDR480W		3.98289	4.47259	7.7	45	41	12.6847		15	30.7878
YDR481C		12.406	4.08322	11	15	14	34.4686	13	20	33.8645
YDR482C		4.73617	2.78239	11.1	10	20	11.7121		13
YDR483W		31.9793	5.35058	13.2	18	17		15	31	50.3993
YDR484W		4.91599	4.07883	12.4	25	18	8.05278			34.0889
YDR485C		8.20929	4.52307	5.9	21	19	9.30681			45.3136
YDR486C		6.89368	2.74358	14.4	32	19	34.5962	11	18
YDR487C		8.07699	2.86142	17.2	13	16	51.593	10	17	26.6562
YDR488C		13.8052	4.94471	9.3	10	23	12.8164	29	12	21.0385
YDR489W		14.6285	3.78604	7.8	15	18	13.6591		12	29.687
YDR490C		15.7436	6.03382	8.9	26	17	11.606			41.1511
YDR491C									13
YDR492W		7.31212	3.9733	10	13	11	12.9066			11.8987
YDR493W		3.38075	2.18368	38.5	11	22	8.19137	13	17	31.0323
YDR494W		4.65534	4.31909	9.5	16	16	13.3111	21	7	42.7862
YDR495C					27	18	10.598			40.3415
YDR496C		2.93581	0.969644	3.8	12	13	19.7312	17	6	7.66318
YDR497C		6.09317	2.84037	8.9	9	11	33.6769			16.9341
YDR498C		6.72947	5.3547	9	13	19	13.8366	14	10	30.6839
YDR499W		6.62541	4.93897	7.6	18	20	8.33919			25.4052
YDR500C		29.2237	5.71224		18				22	17.5894
YDR501W						28				36.1057
YDR502C					15	11	43.7366		16	14.9932
YDR503C					15	20	18.4487			38.5364
YDR504C					29	17	24.4056		51	45.9005
YDR505C		8.96911	4.98949	8.6	25	16	16.2895
YDR506C		7.32585	2.77507	9.6	13	18
YDR507C		4.85178	2.11183	6	17	23	11.1879			37.0982
YDR508C		4.32476	2.43835		14	17	21.2767			14.7008
YDR509W					17
YDR510C-A
YDR510W		11.3359	5.29226	59.8	17	25			19	26.8139
YDR511W		7.58074	4.93231	33.5	15	31	11.1417	41	33	45.7294
YDR512C		10.3408	4.84338	11.4	13	17	38.0129	39	20	40.5309
YDR513W		20.4831	11.9592	26.4	22	26	26.1399	32	71	54.8113
YDR514C		1.91825	1.20834	6.1	15	17	9.35576	26	22	11.8547
YDR515W					22	18	11.2547			22.6646
YDR516C					20	15	36.0934			62.2044
YDR517W		13.8575	6.24184	14.5	11	21	27.9712	19	25	23.5693
YDR518W		17.0835	4.02173	17.3	13	13	65.7898			33.2529
YDR519W		9.10073	3.04219	85.1	13	12	39.3181	12	23	23.2888
YDR520C					20	16	10.4317			33.3311
YDR521W					39
YDR522C						14			24
YDR523C						16
YDR524C		3.78103	2.15716	4.5	23	17	10.4546			36.7619
YDR524C-A
YDR524C-B						28				33.4288
YDR524W-C						22
YDR525W								64	66
YDR525W-A		3.06143	2.23748	13.6		20	13.6958			75.8121
YDR526C					13				14
YDR527W		3.89339	2.00566	8.1	11	16	19.3823			14.1845
YDR528W		3.69672	2.04901	2.2	14	18	13.2245		14	51.546
YDR529C		17.8089	7.76008	28.2	26	23		51	28	83.0144
YDR530C		11.1408	7.36203	14.8	16	18	19.4591	21	36
YDR531W		6.1637	2.34322	22.4	12	16	27.6258			33.4111
YDR532C		6.80624	6.57245	8.2	19	23	9.23392	22	29	27.4224
YDR533C					15	11	35.4161		62	93.471
YDR534C		32.3132	20.743	6.1		24	37.1295	17	26	31.8587
YDR535C
YDR536W		7.72924	2.58469			30			26
YDR537C
YDR538W		8.53386	3.05568	7.1		24	23.3456			16.4338
YDR539W		22.8777	4.78807	14.2	12	15	29.268	13	16	31.1507
YDR540C						15				14.8523
YDR541C						21	16.0319			28.0456
YDR542W								52	10
YDR543C
YDR544C								24	10
YDR545C-A
YDR545W					14	26
YEL001C		17.2533	6.01026	31.9	13	18	84.0667	26	25	35.2679
YEL002C		14.7598	4.76643	30.8	15	15	61.0094		29	49.0106
YEL003W		9.61205	3.58185	199.2	12	25	24.9242	19	17	14.0351
YEL004W		8.17219	4.42618	25.2	15	19	14.7122		51	17.6723
YEL005C		13.9296	6.39891	5.9	18	21	15.8223		41	49.5842
YEL006W		4.69692	3.50852	13.3	13	18	13.8491		51	32.5087
YEL007W		4.93488	2.10936	3.1	10	25	12.4747	17	20	43.0562
YEL008C-A
YEL008W					25
YEL009C		11.2294	2.55155	13.5	14	19		11	19	42.9856
YEL009C-A
YEL010W									70
YEL011W					80	22	25.7301			120.705
YEL012W		9.78634	8.28254	9.4	40	17	16.717		34	80.403
YEL013W		49.1594	6.90054	11.8	21	17	43.3615	57	36	31.8085
YEL014C									38
YEL015W		7.82524	3.44857	7.6	15	17	14.7295	14	14	25.9079
YEL016C		3.80732	2.82765	9.4	13	24	12.8955		21	21.2167
YEL017C-A		14.1633	3.84307	85.5		29		11	29	34.3845
YEL017W		5.58106	4.01221	10.2		26	26.984	14	17	21.7172
YEL018C-A
YEL018W		4.16853	2.36753	6	13	24	10.3352	22	22	29.481
YEL019C		1.39596	1.70832	3.8		19			40
YEL020C					16	16	11.8675		32	41.3916
YEL020C-B
YEL020W-A		7.17525	2.55613	84.4		19	16.6622			24.7527
YEL021W		31.8016	4.72568	11.7	44	19		36	32	11.4552
YEL022W		27.9546	4.57098	6.8	16	16	29.1746			28.0839
YEL023C					10	21	7.36994			26.7263
YEL024W		5.68599	4.12589	17.9	15	28	20.9653		15	62.6077
YEL025C					15	17	11.3287	12	19	31.2704
YEL026W		11.2818	3.33951	58.1	15	19			16	11.8779
YEL027W		20.696	4.79712	49.9	16	23		54	25	42.0614
YEL028W									36
YEL029C		3.26023	1.94439	26.4		16	23.9317	13	27	27.1144
YEL030C-A
YEL030W		17.5188	3.81578	8.1	11	18	18.3617	28	249	21.0314
YEL031W		8.59395	2.57127	10.1	20	13	66.1247			33
YEL032C-A
YEL032W		4.6206	1.16023	8.6	9	16	13.3326	14	7	21.5842
YEL033W						19		34	33
YEL034C-A
YEL034W					18	24		19	18
YEL035C									50	47.7503
YEL036C		4.27206	2.04621	8.9	17	18	17.3005	28	13	33.1135
YEL037C		10.1922	3.53641	8.9	13	17	27.9613	13	10	15.8596
YEL038W		9.47746	4.57716	18.6	16	19	67.8939	11	26	51.1459
YEL039C					19
YEL040W		4.81802	2.27704		12	25		19	9	23.3703
YEL041W		13.1966	8.09044	12.3	27	17			43	27.2759
YEL042W		5.01514	2.45024	11.9	10	18	41.2645	9	11	11.8029
YEL043W		17.3157	7.08778	5.9	18	21	17.3609	20	20	28.9073
YEL044W		5.46702	2.49471	14.8	11	24	20.1226	10	14	16.7063
YEL045C					29			37	17
YEL046C		4.8546	1.36632	6.1	14	17	15.9552	36	9	10.2542
YEL047C					16	18	53.1375
YEL048C		2.62303	1.67349	75.9		15	14.2462		21
YEL049W					26	18				58.3051
YEL050C		5.61141	3.58611	12.5	14	15	15.035		19	32.2356
YEL050W-A
YEL051W		18.0968	5.08065	31.4	17	18		21	19	35.7756
YEL052W		6.22131	3.41524	11.9	14	18	26.0406		20	37.0148
YEL053C		4.89682	2.07559	8		17	18.0496	10	15	20.6695
YEL053W-A
YEL054C		11.0663	2.33882	56.5	12	31		14	22	12.8676
YEL055C		34.0368	2.9555	8.5	9	15	22.7052	11	35	10.1704
YEL056W					14	20	14.2974	13	24	29.4836
YEL057C					11				96	23.7096
YEL058W		23.6893	5.04677	11.6	15	15	39.6666	20	33	33.2607
YEL059C-A						19	14.4707	37	25	36.4574
YEL059W									27
YEL060C					25	13	25.4615			76.3725
YEL061C		5.1959	3.94224	8.5	14	22	10.3519		20	25.8986
YEL062W		14.203	8.16964	7.3	19	18	10.7804			45.1678
YEL063C		4.24819	2.57385	7.6	16	20	18.6951
YEL064C		5.37682	2.15411	14.4	15	21	9.12242			34.8379
YEL065W		5.34769	2.21619	6.7	29		17.182	13	13	54.6006
YEL066W		19.2771	5.07354	23.7	10	19	71.4108			28.5401
YEL067C					13	19			30
YEL068C					10			20	37	22.8375
YEL069C						16				37.8553
YEL070W									41
YEL071W		10.1482	2.85323	14.9	21	17	31.7817		38	41.1971
YEL072W		22.0673	18.8222	29.8	32	28	8.95133	57	76	49.0035
YEL073C						14
YEL074W									14
YEL075C					18
YEL075W-A
YEL076C					12				5
YEL076C-A						27
YEL077C					13	24		65	6
YEL077W-A
YER001W		2.89269	1.48309	8.4	11	23	10.0889	15	48	29.6255
YER002W		3.43279	2.42778	6.2	18	18	17.7768			13.4591
YER003C		59.7051	4.94273	34.3	11	16		19	33	26.0849
YER004W		36.6168	9.7464	14.5		17	43.3062	23	38
YER005W		5.9181	3.35668	9.2	14	17	12.6239	14	68	31.1919
YER006C-A
YER006W		7.2874	2.47219	8.2	13	13	27.6776	8	10	8.11895
YER007C-A		18.5331	4.764	58.2		20		29	19	14.6273
YER007W					13	14	12.2665			22.4276
YER008C		32.386	6.64231	6.7	32	16	15.8796	16	46	38.6347
YER009W		26.4366	6.996		19	21				31.1837
YER010C		11.0988	3.59117	16.5	15	17	54.1204			38.7458
YER011W					19		151.813	33	49	79.8524
YER012W		8.50457	4.62628	20	19	17		9	14	41.8377
YER013W		6.53978	2.4173	6.5	16	16	7.68089			34.1428
YER014C-A						15
YER014W		16.4372	6.27655	15.6	15	15	20.8484			50.9506
YER015W						18	14.2523			48.3615
YER016W		6.59042	2.44365	9.9	14	27	16.5044	19	10	22.1668
YER017C		6.10107	4.12784	9.6	22	17	14.188		10	50.0664
YER018C						35	21.0646	17	16	37.966
YER019C-A		16.1317	4.80103	28.5		19			14	28.3926
YER019W		5.84293	3.47734	11.2	14	22	19.5105			28.5893
YER020W		6.48808	3.68068	8.7	16	25	16.7235	32	21	53.2471
YER021W		12.575	6.62526	12.8	25	16	25.6934	14	18	42.0295
YER022W		6.50824	2.61392	14.9	14	16		15	23	27.0002
YER023C-A
YER023W		57.5586	6.67975	19.1	25	18		53	40	36.2945
YER024W					17	12		44	19	65.827
YER025W		5.29139	1.82954		12	16		19	8	17.2676
YER026C		5.21551	2.87688	17.1	14	12	36.4458	14	13	47.1372
YER027C		5.69194	3.67234	9.4		17	33.751	12	18	21.3449
YER028C		5.17655	3.69009	4.9	14	18	15.2938			30.3111
YER029C		4.91976	3.33599	9.6	11	22	11.0624			21.8665
YER030W		20.5454	5.67099	13.1	13	20	49.1972		21	24.2067
YER031C		13.982	6.08738	17.2	16	20	69.8042			34.0998
YER032W		3.6226	3.32663	2.2	20	24	10.2594	15	16	23.3572
YER033C		9.88028	4.62441	7.4	30	19				41.7105
YER034W		2.40422	1.74442	7.2	13	17	9.07357	14	26
YER035W		18.2592	10.4173	13.1	30	18	4.37998	17	18	55.635
YER036C		10.0588	3.18515	12	14	15		10	14	10.9568
YER037W					40	15		37	49	55.2951
YER038C		6.57128	3.37945	8.8		14			35
YER038W-A
YER039C		5.34581	6.7627	21.4		22			16	97.8774
YER039C-A						14
YER040W		5.1013	2.27257	4.3	25	16	5.78637		16	36.6642
YER041W		5.35219	4.01062	7.7		16	6.92843
YER042W					16		45.8424	14	33	8.41625
YER043C					14	21		10	35	21.8485
YER044C		10.4487	5.44583		14	20	53.5262			97.7659
YER044C-A						21
YER045C					19	17	9.85673	25	25
YER046W					13	30	14.6342	19	31	31.8329
YER046W-A
YER047C					16	18	8.39292	24	12	29.8815
YER048C		16.9042	5.30403	9.7	12	17	53.3596	27	15	25.3683
YER048W-A		10.7484	3.49287	29.2		17	14.1022			41.9809
YER049W		4.50465	2.1566	14.7	12	15	37.5093	12	14	11.3234
YER050C		8.06328	5.01442	15.7	21	17	11.5394	15	16	42.0587
YER051W		4.70636	2.45567	16.8		19	14.1764	27	16	48.191
YER052C		17.4131	7.02596	7.6	29	17	23.7575			40.1354
YER053C					41	12	15.8467			80.3869
YER053C-A										148.621
YER054C						14				71.4632
YER055C		5.46539	3.17837	17.6	11	12		10	9	29.801
YER056C		1.44368	0.749586		12	17	26.1492	13	20	28.6205
YER056C-A		19.5824	3.98806	33		30		26	25	13.0207
YER057C		36.8997	10.0951	155.7	19	22			55	37.2412
YER058W		6.55857	4.58872	11.1	17		8.75541			30.2108
YER059W		5.85659	6.02156	17.3	16	25	12.9384	50	18	30.5037
YER060W		10.2769	4.93567	6.4	17	15	51.9354
YER060W-A		8.84613	15.4653	7.4		17		15	28	45.9983
YER061C		4.57164	2.58644	9.3	16	17	16.7839		21	29.1296
YER062C		11.5535	2.46999	25.6	12	12	47.8059	11	18	56.534
YER063W		5.29168	3.57576	16.4	17	20	36.2577	10	17	28.9169
YER064C		3.29678	2.10981	3.6	19	24	12.5421	35	21	10.9021
YER065C		4.88454	4.72241	10.4	13	19				41.6482
YER066C-A
YER066W						19	6.97098	27	37	49.4679
YER067C-A
YER067W					25		12.8115
YER068C-A
YER068W		11.3193	4.83182	3.4	15	20	11.4194	37	20	30.5913
YER069W		13.4294	1.94698	10.5	20	14	16.3375	63	14	46.9124
YER070W		4.88939	1.9799	6.3	8		14.2489	12	7	21.9783
YER071C						17	12.5896	15	36	42.4568
YER072W		5.72588	2.79917	17.4	11	21				34.1409
YER073W		2.44797	1.21956	6.9	11	19				9.8961
YER074W		30.0548	4.75268		14	37		21	16	14.5829
YER074W-A						19	31.8406			30.3083
YER075C		4.52608	3.85981	4.3	16	16	14.5243		21	27.2972
YER076C					14	20	15.7249	31	42	30.2082
YER076W-A
YER077C					44	17	8.35039		24	35.0724
YER078C		11.1205	7.08637	13.8	14	15	28.898	19	27	21.7903
YER078W-A
YER079C-A
YER079W					19	21	16.1992			48.1859
YER080W		37.1495	6.96634	12.5	15	15	46.1701		38	31.7382
YER081W		52.8122	3.573	18.5		17	9.8984			39.1848
YER082C		10.4032	3.55272	6.7	15	14	15.7393		16	12.0262
YER083C		8.37546	4.08891	10.2	18	19	37.3794	14	16	45.0608
YER084W					29				7
YER084W-A
YER085C					16			26	13
YER086W		9.3581	2.82957		16	15	70.1873	13	17	35.3106
YER087C-A								15	20
YER087C-B		6.46012	3.59174	11.3		15				30.0313
YER087W		9.46067	4.94936	9.5	10	17	12.6312			36.5969
YER088C		17.8338	5.98275	5	18	24	15.475	18	21	35.066
YER088C-A
YER088W-B
YER089C		10.7385	4.45031	10.9	13	18	18.0908	17	18	27.1057
YER090C-A
YER090W		29.294	5.97299	21	22	16	58.3657	22	20	39.4782
YER091C					11	16		59	21	32.538
YER091C-A
YER092W		6.8935	3.0698	31.2	17	22	11.4683	10	12	47.7176
YER093C		13.8123	8.00361	7.1	15	16	9.32669			39.0596
YER093C-A						17	9.63223	19	18	32.6781
YER094C		13.5571	4.99238	12.7	21	17				32.908
YER095W		19.8404	6.09193	10.1	13	23	9.40427			41.9882
YER096W						15			69	45.2058
YER097W
YER098W						17			45	35.267
YER099C		6.1612	2.61537	16	14	17	22.9317	13	18	17.1998
YER100W		17.6995	5.057	12	17	19	21.7573	14	24	32.7287
YER101C		29.6171	8.55098	9.8	10	23	14.1484			56.1502
YER102W		18.1281	3.75324	59.1	11	34		22	21	13.2174
YER103W						10	11.9041			56.0797
YER104W					18	19	8.14968		85	32.0838
YER105C		56.7906	4.89067	8.6	23	14	21.8947		25	30.9037
YER106W					14					11.5546
YER107C		3.78362	2.3277	13.8	16	19	20.7082			30.1675
YER107W-A
YER109C		3.41594	1.20713	7.5	16	21	12.07		16	26.2814
YER110C		39.7129	3.11565		13	15	61.4929	8	22	8.69005
YER111C		26.1964	4.16861	4.9	13	25	8.21887			31.058
YER112W		3.51229	3.36853	26.7	20	19	16.5911	14	5	29.0262
YER113C		7.22757	4.09602	10	14	19	17.6275			29.1783
YER114C		22.8657	3.41562	7.2	14	16	16.7935	15	19	21.4549
YER115C		12.1418	5.49039	13.7	14	22	10.3379	43	38	27.4221
YER116C		5.31574	3.55936	12.7		18	9.16092		17
YER117W		27.1744	4.23858		14	42		20	25	14.6879
YER118C					11	21	17.7636	10	10	14.8369
YER119C		27.3874	7.54589	9.9	20	20	30.0681			41.7828
YER119C-A									18
YER120W		18.9185	4.88736	18.2	15	20		14	16	32.5826
YER121W					17	23		38	49	38.1882
YER122C		9.2337	4.58291	9.4	22	17	26.8265	12	17	33.6448
YER123W					21	15	10.4487			35.9093
YER124C		4.3633	2.43078	7.8	10	16	9.39047	13	13	34.7884
YER125W		20.5549	4.61586		17	15	28.8094		19	48.7664
YER126C		8.12441	2.15501	10.3	10	14	26.3048	7	12	10.1331
YER127W		2.67274	1.50351	10.1	9	15	13.424		11	11.5738
YER128W		3.1805	2.68105	10.3	11	25	14.9774			47.734
YER129W		4.7158	4.37184	5.9	25	16	8.62536			39.8742
YER130C		1.14813	0.862395	13.7	17	28	13.5862	21	17	39.3364
YER131W		7.00611	2.53739	30.3	8	44		22	22	9.96259
YER132C					20	15	11.5384			28.4801
YER133W		11.7048	4.35109	15.4	17.5	14		26	19	17.6985
YER133W-A
YER134C		9.2014	4.78936	11.9	21	18	18.862			40.2631
YER135C					19			11	44
YER136W		36.1933	4.66485	13.2	24	16	46.8903	12	27	38.7686
YER137C					9	19	5.35146		45	8.55586
YER137C-A						44
YER137W-A
YER138C					15	37
YER138W-A						21				33.2221
YER139C		34.1156	7.72874	16.2	16	16	13.6316	51	24	16.8624
YER140W					21	17	18.1338			30.2196
YER141W		20.2699	6.79735	11.7	21	21	25.3099	55	33	53.6183
YER142C					14	14	23.1908	14	32	15.105
YER143W		25.1495	11.4712	10.3	24	17	14.0208	19	25	37.1937
YER144C		5.67798	4.02335	7.7		19	11.4275	22	29	35.3315
YER145C		4.82784	2.13212	10.8	9	21	41.0123	25	14	39.5512
YER145C-A
YER146W		5.06213	3.45294	43.1	9	25	30.2917	11	16	15.0791
YER147C		5.62297	3.16148	6.9	14	19	11.3927		22	31.0558
YER147C-A
YER148W		8.86767	4.66245	13.1	16	18		11	10
YER148W-A
YER149C		4.25556	5.54265	9.9	12	20	16.5456		12	11.233
YER150W						9	14.785			71.4301
YER151C					27	17	19.2666			31.5673
YER152C		23.3414	4.5461	12.3	14	17	30.0954	18	28	20.3233
YER152W-A
YER153C						21		28	18
YER154W		9.494	2.20881	9.3	11	18	23.3037	12	13	19.8752
YER155C		39.5682	4.85506		17	15	21.4068			41.3507
YER156C					12	16	30.4899	7	7	14.3386
YER157W		7.92004	4.29069	9.5	23	20	7.34218	20	20	34.0028
YER158C					16	28				68.7481
YER158W-A
YER159C		3.03722	2.18494	9.5	12	20	6.39707	11	6	21.4366
YER159C-A						38
YER160C					15	35
YER161C		6.84418	3.98368	7.1	17	18	9.73059		27	30.0073
YER162C		7.81974	6.63368	7.8	20	17		52	22
YER163C		27.7076	14.0887	28.7	18	16	74.5179	49	41	45.9359
YER164W		50.5166	5.06519	8.1	16	16	13.8626	24	41	29.0749
YER165C-A
YER165W		41.7236	3.28221		14	19		26	15	15.5406
YER166W		10.0812	3.83115		15	18	13.1692			28.7239
YER167W					20	19	10.3436		24	36.18
YER168C		5.19109	2.78755	13.9	16	15	13.7057	11	19	27.4495
YER169W		3.36189	2.68571	6.6	16	12	9.08332	17	24
YER170W		4.07306	4.22609	12.7	15		9.7249		19
YER171W		3.95055	2.15518	9.7	39	15	15.9465	16	9	35.2029
YER172C		14.5561	4.41456	5.6	30	13	15.4021			28.8412
YER172C-A
YER173W		3.19664	2.31576	9.8	21	17	12.87		25	47.941
YER174C		7.07189	3.71854	36.1	13	20	21.5081		14	54.5883
YER175C		12.3087	4.851	10.7	20	15	16.4123	61	55	52.7299
YER175W-A
YER176W					22	17	16.9232	19	17	39.6013
YER177W		15.4756	7.84496		17	17		18	18	32.5211
YER178W					21	30		41	43
YER179W		7.03881	4.60816	17.3	15	20			57	33.9292
YER180C		4.42908	4.43621	12.2	13	15	7.89206		33	30.293
YER180C-A						17
YER181C									106
YER182W					24	16	16.0275	28	27	50.8404
YER183C		5.44961	3.14069	46.6	21	27	30.2738	9	44	28.2243
YER184C					39	16		30	18	20.7
YER185W					25	17				59.6183
YER186C					11	19	30.357			21.5704
YER187W					14	18				32.9793
YER188C-A						27
YER188W					9
YER189W					13
YER190C-A
YER190C-B						17
YER190W					15	21
YFL001W		2.98427	1.51448	11.6	11	18	11.2662			10.9746
YFL002C		2.95947	1.55837	9	12	15	19.1781			9.43666
YFL002W-A						22
YFL002W-B						28
YFL003C						16				9.5643
YFL004W		14.1311	3.33754	9.5	15	14		11	19	29.8147
YFL005W		12.0743	4.19326	21.9	19	15	44.2532			38.8801
YFL007W					16	12	27.7626			37.7782
YFL008W		18.5836	4.75757	6.4	20	23	12.5788	12	27	33.4553
YFL009W		7.45594	3.85405	8.6	14	17	17.6915	15	34	21.3798
YFL010C					24	19	76.2614			30.5191
YFL010W-A						18	51.9152		50
YFL011W					15
YFL012W					37					50.9753
YFL012W-A
YFL013C		24.7971	7.63728	6.7	21	20	12.3002			41.3455
YFL013W-A									42
YFL014W					25	11				209.083
YFL015C									24
YFL015W-A
YFL016C					46		11.6159		59
YFL017C		5.85902	3.83714	15.3	10	31	22.2418	9	20	15.8224
YFL017W-A		5.95747	2.81676	57.2		24	15.1434	9	71	26.4503
YFL018C					22	20	100.484	43	32	42.9793
YFL019C					15				28
YFL020C					32	19		43	10	67.7738
YFL021C-A
YFL021W					13		19.0673			41.6685
YFL022C		25.2719	4.26039	9.9	14	19			19	27.1052
YFL023W		2.86995	1.71761	7.2	12	13	13.1154			8.67547
YFL024C		2.47177	2.30677	4.6	16	18	9.14224			47.2739
YFL025C		5.69363	2.67546	8.2	24	16	13.721			43.9759
YFL026W		4.69725	2.18243		6	18			45	83.6174
YFL027C		9.38614	4.28438	19.3	14	17	12.754			44.0542
YFL028C		6.7393	3.31464	26.5	17	15	32.7179		14	35.463
YFL029C		6.69116	4.57272	14.9	28	18	14.8345			33.4952
YFL030W		10.5495	4.63365	16.2	11	16				52.3023
YFL031C-A
YFL031W		6.62105	5.10583		15	12		9	17	54.3764
YFL032W					18				16
YFL033C		22.2178	9.21112	6.5	39	16	6.74457			57.1107
YFL034C-A		3.02437	1.41203	10.2		37		36	12	29.2676
YFL034C-B		3.03292	1.62904	5.7		20	12.7559	48	12	37.2196
YFL034W					19	16	12.7207			41.6627
YFL036W					30	15	11.18			45.9683
YFL037W		48.9892	4.72129		20	18		31	39	30.9218
YFL038C		37.5293	8.56008	21.9	26	20			29	48.185
YFL039C		56.3785	6.23464		17	20		37	46	43.5708
YFL040W						16			37
YFL041W		4.41309	2.00114	13.1	21	15	14.3633			49.8009
YFL041W-A										68.1218
YFL042C					23	18	13.2582
[truncated: 4,665 more rows]

## Sheet: Statistics
Spearman r
	Becskei	Coller/Bead-based rRNA depletion	Coller/PolyA(+): Oligo dT beads	Gresham	Young	Weis	Cramer	Hughes	Brown	Struhl
Becskei		0.675911	0.511943	0.51941	0.239592	0.0475376	0.758985	0.224398	0.504685	-0.0413591
Coller/Bead-based rRNA depletion	0.675911		0.770173	0.126511	0.298201	0.0150946	0.308821	0.28736	0.448871	0.27856
Coller/PolyA(+): Oligo dT beads	0.511943	0.770173		0.0932684	0.483378	0.12571	0.130632	0.421697	0.44835	0.48164
Gresham	0.51941	0.126511	0.0932684		-0.0557882	0.0973633	0.43949	-0.12659	0.108768	0.0263275
Young	0.239592	0.298201	0.483378	-0.0557882		0.0151513	-0.0849112	0.399129	0.283262	0.574388
Weis	0.0475376	0.0150946	0.12571	0.0973633	0.0151513		-0.132747	0.105711	0.0183369	0.0439912
Cramer	0.758985	0.308821	0.130632	0.43949	-0.0849112	-0.132747		-0.247045	0.0134982	-0.0142468
Hughes	0.224398	0.28736	0.421697	-0.12659	0.399129	0.105711	-0.247045		0.375375	0.352635
Brown	0.504685	0.448871	0.44835	0.108768	0.283262	0.0183369	0.0134982	0.375375		0.32014
Struhl	-0.0413591	0.27856	0.48164	0.0263275	0.574388	0.0439912	-0.0142468	0.352635	0.32014
P values
	Becskei	Coller/Bead-based rRNA depletion	Coller/PolyA(+): Oligo dT beads	Gresham	Young	Weis	Cramer	Hughes	Brown	Struhl
Becskei		2.33642e-06	0.000864091	0.00116924	0.0972979	0.74045	2.36551e-09	0.34154	0.00105139	0.78016
Coller/Bead-based rRNA depletion	2.33642e-06		0	2.08722e-14	0	0.3532	0	0	0	0
Coller/PolyA(+): Oligo dT beads	0.000864091	0		1.8379e-08	0	8.43769e-15	9.59233e-14	0	0	0
Gresham	0.00116924	2.08722e-14	1.8379e-08		0.00124293	6.35569e-09	0	1.88774e-08	5.94482e-09	0.128948
Young	0.0972979	0	0	0.00124293		0.295969	1.03695e-07	0	0	0
Weis	0.74045	0.3532	8.43769e-15	6.35569e-09	0.295969		0	4.91093e-08	0.243335	0.00250055
Cramer	2.36551e-09	0	9.59233e-14	0	1.03695e-07	0		0	0.441883	0.370036
Hughes	0.34154	0	0	1.88774e-08	0	4.91093e-08	0		0	0
Brown	0.00105139	0	0	5.94482e-09	0	0.243335	0.441883	0		0
Struhl	0.78016	0	0	0.128948	0	0.00250055	0.370036	0	0
Sample size
	Becskei	Coller/Bead-based rRNA depletion	Coller/PolyA(+): Oligo dT beads	Gresham	Young	Weis	Cramer	Hughes	Brown	Struhl
Becskei		39	39	36	49	51	44	20	39	48
Coller/Bead-based rRNA depletion	39		3889	3626	3587	3785	3224	2136	3067	3570
Coller/PolyA(+): Oligo dT beads	39	3889		3626	3587	3785	3224	2136	3067	3570
Gresham	36	3626	3626		3347	3543	3134	1959	2847	3327
Young	49	3587	3587	3347		4760	3914	2613	4064	4408
Weis	51	3785	3785	3543	4760		4181	2650	4050	4721
Cramer	44	3224	3224	3134	3914	4181		2165	3248	3961
Hughes	20	2136	2136	1959	2613	2650	2165		2851	2513
Brown	39	3067	3067	2847	4064	4050	3248	2851		3750
Struhl	48	3570	3570	3327	4408	4721	3961	2513	3750
Uncorrected critical r
	Becskei	Coller/Bead-based rRNA depletion	Coller/PolyA(+): Oligo dT beads	Gresham	Young	Weis	Cramer	Hughes	Brown	Struhl
Becskei		39	39	36	49	51	44	20	39	48
Coller/Bead-based rRNA depletion	39			3627	3588	3786	3225	2137	3068	3571
Coller/PolyA(+): Oligo dT beads	39			3627	3588	3786	3225	2137	3068	3571
Gresham	36	3627	3627		3348	3544	3135	1960	2848	3328
Young	49	3588	3588	3348		4761	3915	2614	4065	4409
Weis	51	3786	3786	3544	4761		4182	2651	4051	4722
Cramer	44	3225	3225	3135	3915	4182		2166	3249	3962
Hughes	20	2137	2137	1960	2614	2651	2166		2852	2514
Brown	39	3068	3068	2848	4065	4051	3249	2852		3751
Struhl	48	3571	3571	3328	4409	4722	3962	2514	3751
	Becskei	Coller/Bead-based rRNA depletion	Coller/PolyA(+): Oligo dT beads	Gresham	Young	Weis	Cramer	Hughes	Brown	Struhl
Number of values	52	3889	3889	3626	5274	5477	4300	2851	4636	4943
Minimum	0.6251	0.7699	0.6931	0.9	5	6	1.867	4	3	3.436
25% Percentile	1.362	4.775	2.44	8.1	13	16	11.53	13	14	22.93
Median	1.998	7.349	3.689	10.3	16	18	15.44	18	21	31.95
75% Percentile	3.522	14.12	4.93	15.7	21	21	23.52	26	31	42.76
Maximum	21.29	59.9	38.98	199.2	116	96	346.2	69	469	299.9
Mean	3.398	11.51	4.345	15.41	18.83	19.18	20.48	21.64	26.11	35.27
Std. Deviation	4.249	10.65	3.015	17.28	9.805	5.827	16.56	12.72	21.36	21.89
Std. Error of Mean	0.5892	0.1708	0.04835	0.287	0.135	0.07873	0.2526	0.2381	0.3137	0.3113
Lower 95% CI of mean	2.215	11.18	4.25	14.85	18.56	19.03	19.98	21.18	25.5	34.66
Upper 95% CI of mean	4.581	11.85	4.44	15.97	19.09	19.34	20.97	22.11	26.73	35.88
Skewness	3.295	2.039	2.951	5.248	3.475	2.798	5.172	1.423	5.107	3.715
Kurtosis	11.33	4.248	15.21	37.26	19.43	16.1	57.95	1.671	58.77	27.89
Sum	176.7	44780	16897	55874	99284	105070	88044	61704	121060	174355
D'Agostino & Pearson normality test
K2	59.37	1558	2586	3782	4016	3539	4618	667.4	4948	4103
P value	<0,0001	<0,0001	<0,0001	<0,0001	<0,0001	<0,0001	<0,0001	<0,0001	<0,0001	<0,0001
Passed normality test (alpha=0.05)?	No	No	No	No	No	No	No	No	No	No
P value summary	****	****	****	****	****	****	****	****	****	****
