# Supplementary material for: Codon stabilization coefficient as a metric to gain insights into mRNA stability and codon bias and their relationships with translation
Source: Nucleic Acids Res. 2019 Jan 30;47(5):2216–28. doi: 10.1093/nar/gkz033 (PMC6412131; doi:10.1093/nar/gkz033)
Supplement: Supplementary Data [file gkz033_supplemental_files.zip › Table S2A.xlsx]

## Sheet: data
	Coller	Struhl	Weis	Gresham	Cramer	Becskei	Brown	Hughes	Young	ProteinMoleculesperCell_Brown	mRNA copies/cell Yassour	log2_TE Weinberg	Frequency of optimal codons
YAL001C	-0.0195903	-0.0075332	-0.0260111	-0.00574914	-0.015617	-0.0549307	-0.01108	-0.0128769	0.00566942	2090.45	0.55	-0.7444	0.42
YAL002W	-0.0121958	0.00149869	-0.0218707	-0.00729008	-0.0106748	-0.0504483	-0.0056093	-0.00572881	0.00461945	2602.03	0.3	-0.9811	0.46
YAL003W	0.103758	-0.0352347	0.0259358	0.0433878	0.0975922	0.269391	0.0138035	-9.81514e-05	0.0124093	159950	28.61	2.0833	0.88
YAL005C	0.106363	-0.034817	0.0349211	0.0439472	0.102391	0.279667	0.0188942	0.00456672	0.0107624	526409	15.08	3.0757	0.89
YAL007C	0.0243349	-0.00759574	-0.0151878	0.00952531	0.0326915	0.0459055	0.00340511	-0.00508687	0.00808532	8086.95	2.92	0.5774	0.59
YAL008W	-0.00239822	-0.00063353	-0.0200084	0.00893026	0.0172682	-0.00335268	0.00239852	-0.00374066	0.00148662	3674.83	1.26	0.9096	0.45
YAL009W	-0.0180051	0.00228623	-0.0162781	-0.00339493	-0.00540814	-0.053692	-0.00689907	-0.00637347	0.00133779	953.221	0.46	-0.7132	0.45
YAL010C	-0.0256068	0.00784657	-0.0197139	-0.0204404	-0.0314554	-0.0840038	-0.0101377	-0.00415249	0.0061493	1755.96	0.21	-0.221	0.4
YAL011W	-0.00835324	-0.0192187	-0.0113872	0.00117653	-0.0111534	-0.0253671	-0.0153148	-0.0162295	0.00722031	1118.74	0.32	-0.2844	0.49
YAL012W	0.0807675	-0.0147501	0.0401705	0.0276743	0.0880772	0.197596	0.0196023	0.00988037	0.0072633	46910.3	3.85	1.8622	0.78
YAL013W	-0.0156732	-0.00157236	0.004094	-0.00898242	-0.0059388	-0.0477113	-0.017747	-0.00503182	0.00412622	2254.87	0.45	0.78	0.48
YAL014C	-0.0187882	0.00421158	-0.0144308	-0.0158319	-0.0177517	-0.0696801	-0.0129037	-0.00705754	0.0060491	2033.67	1	-0.8384	0.43
YAL015C	-0.0106651	-0.0073021	-0.00918947	-0.000695401	-0.00106599	-0.0379789	-0.0100367	-0.0105834	0.00388512	1186.06	0.4	-0.2699	0.47
YAL016W	0.00679672	-0.00692108	-0.0237129	0.00143546	0.0112578	0.00304253	-0.00417871	-0.0130739	0.00845808	11944.9	1.23	0.8537	0.5
YAL017W	-0.0159274	-0.00102813	-0.024377	-0.0120873	-0.0138319	-0.0520777	-0.0102787	-0.0100962	0.00574294	3007.13	0.6	-0.9092	0.43
YAL018C	0.00390035	0.00707884	-0.0163991	0.00876988	0.0262676	-0.00970668	0.00359732	-0.00173983	0.00133376		0		0.49
YAL019W	-0.00460243	-0.00936461	-0.0157122	-0.00558679	-0.00572909	-0.0193138	-0.0123395	-0.0120872	0.00836504	4048.58	0.51	-0.6088	0.48
YAL020C	-0.0345894	0.0193122	-0.0041703	-0.0172813	0.00026033	-0.104306	-0.0084496	-0.0015702	-0.00147255	809.913	0.32	0.3145	0.36
YAL021C	-0.00327418	0.00646814	0.00760699	-0.00629194	0.00375649	-0.0209045	-0.0051133	0.00157673	0.00474649	5093.58	0.76	-0.227	0.5
YAL022C	-0.0052274	0.0114464	-0.00235847	-0.00296442	0.0181996	-0.0251722	0.00187984	0.00316566	-0.000850847	2766.72	0.66	-0.4518	0.5
YAL023C	0.0305887	-0.000391968	0.00970475	0.0140035	0.0460252	0.0683436	0.0104419	0.00578033	0.00288551	6248.8	2.84	0.1043	0.62
YAL024C	-0.0255924	-0.000233287	-0.0193666	-0.0185663	-0.0346777	-0.0825643	-0.0142931	-0.00734041	0.00735264	1191.01	0.2	-0.9566	0.42
YAL025C	0.0120951	-0.025456	-0.00898797	0.0119522	0.00965862	0.0276222	-0.0117131	-0.0174674	0.00939352	4068.52	1.05	1.546	0.57
YAL026C	0.00891356	-0.00682562	-0.0186063	0.00454557	0.0153512	0.00706838	-0.00220981	-0.00817009	0.0072793	3601.78	0.66	-0.9239	0.52
YAL027W	-0.0204743	-0.00527226	-0.0140346	-0.006127	-0.02005	-0.0518178	-0.011456	-0.0105447	0.00564923	1586.02	0.34	0.3055	0.43
YAL028W	-0.0168825	0.00642912	-0.00907952	-0.0158788	-0.0169641	-0.0462149	-0.00893856	-0.00272062	0.00290846	2156.02	0.36	-0.395	0.42
YAL029C	-0.00751881	-0.00839926	-0.0174281	0.000973119	-0.00521419	-0.0270721	-0.00862321	-0.00996123	0.00611105	3197.99	0.72	-1.4112	0.49
YAL030W	-0.00646875	-0.00962382	-0.0092659	0.00220641	-0.00255213	-0.0174245	-0.00830807	-0.0100019	0.00718001	6394.8	1.36	0.2633	0.49
YAL031C	-0.0156454	0.00126241	-0.00693499	-0.0100428	-0.01898	-0.0471666	-0.0118388	-0.00261017	0.00430407	1121.68	0.36	-0.2159	0.45
YAL032C	-7.08611e-05	-0.00899778	0.00105559	-0.0014713	-0.00131474	-0.00591852	-0.00998807	-0.00642309	0.00508308	1846.14	0.33	-0.15	0.51
YAL033W	-0.0306636	0.00289032	-0.0143358	-0.0138812	-0.0255216	-0.0729615	-0.0081807	-0.00417525	-4.49133e-06	4244.67	0.63	0.0244	0.42
YAL034C	-0.0116194	0.0100644	0.000319383	-0.0145969	-0.0155412	-0.0475955	-0.00900118	0.00108748	0.00631137	1081.92	0.47	-1.234	0.45
YAL034W-A	-0.0275534	-0.0160516	-0.0319976	-0.00439236	-0.0228694	-0.0715629	-0.019389	-0.0211938	0.00744475	3036.34	0.22	0.4943	0.39
YAL035W	0.0526596	-0.0362371	0.00172447	0.0282269	0.0491861	0.136904	0.000743611	-0.0143697	0.00980709	27947.9	3.1	0.8747	0.69
YAL036C	0.0300745	-0.0158883	-0.000306186	0.0170813	0.0449817	0.0725531	0.00192592	-0.00820466	0.00668019	8769.08	1.37	0.7645	0.6
YAL037C-A	-0.0341419	0.0029851	-0.0003787	-0.00616307	-0.0357832	-0.0863837	0.00221668	0.00389313	-0.0010958		4.95		0.44
YAL037W	-0.0314161	0.00801172	-0.0172406	-0.0168757	-0.0237508	-0.0914341	-0.00921273	-0.00537303	0.00308453	1152.62	0.13		0.39
YAL038W	0.121474	-0.0358532	0.0566182	0.0523441	0.120237	0.325167	0.0272951	0.0129294	0.00888631	218375	106.2	3.5834	0.96
YAL039C	-0.00454129	0.00770535	0.00690753	-0.00540232	0.0119501	-0.0232874	-0.00858187	0.00152271	0.000582842	2561.48	0.67	0.5496	0.47
YAL040C	0.0185319	0.0088974	0.00991276	-0.00772221	0.0115682	0.0308729	0.0040918	0.0107651	0.00446745	873	1.07	-0.9465	0.57
YAL041W	-0.0160658	0.00422334	-0.00877375	-0.0153481	-0.0226761	-0.0584361	-0.00794348	-0.0010508	0.00434674	3110	0.64	-0.6625	0.45
YAL042W	-0.00234535	0.009989	0.00083463	-0.00398962	0.0204652	-0.0107948	-0.00129099	0.0030021	0.00160737	6375.93	2.69	0.69	0.48
YAL043C	-0.00420044	0.00295217	0.00413118	-0.00690231	0.00144426	-0.0264176	-0.00621694	-0.00100149	0.00350127	3669.26	0.49	-0.5505	0.5
YAL044C	0.0162016	0.000674271	-7.2713e-05	0.00192074	0.0338372	0.00210276	0.000594323	-0.00140242	0.00819043	20510.2	9.12	1.433	0.53
YAL044W-A	0.00361912	-0.00416298	0.0126244	0.00758967	0.022804	0.0129097	0.000148195	-0.00236002	-0.00113858	5193.04	1.22	2.415	0.49
YAL046C	-0.0103974	0.00241796	0.0153355	-0.00184615	0.00329553	-0.020413	-0.00682908	0.00127896	0.000459412	3596.99	0.75	0.2708	0.49
YAL047C	-0.0157659	-0.0106808	-0.0227786	-0.0129812	-0.0299924	-0.0627745	-0.0145204	-0.0105299	0.00991589	1083.45	0.2	-0.3733	0.46
YAL048C	-0.00916924	-0.00372442	-0.015899	-0.00149778	-0.00181469	-0.0333055	-0.00739429	-0.00776239	0.00296717	1496.14	0.17	-0.0872	0.46
YAL049C	0.00879327	-0.00489472	-0.0196424	0.00918523	0.0282802	0.02487	-0.000935822	-0.00965971	0.00387011	10446.5	1.18	0.6866	0.5
YAL051W	-0.0129042	-0.00284998	-0.0161284	-0.00506635	-0.0134895	-0.0364359	-0.00858344	-0.00595695	0.00473193	1272.35	0.25	-0.5895	0.46
YAL053W	0.0125548	0.00606605	-0.00127272	0.00155402	0.0256254	0.0182771	0.00359874	0.00304041	0.00283843	2786.76	0.58	-0.1234	0.54
YAL054C	0.0403063	-0.00743525	0.00559253	0.0145941	0.055592	0.0957304	0.0081163	-0.00161282	0.00584093	4909.36	0.13		0.62
YAL055W	-0.0362789	-0.00136933	-0.021196	-0.0105014	-0.0240498	-0.0833666	-0.0125725	-0.0119803	0.00248239	2823.54	0.47	-0.2428	0.36
YAL056W	-0.0216835	0.00129436	-0.0205675	-0.0110282	-0.0177501	-0.058033	-0.0107204	-0.00584203	0.00449164	941.468	0.54	-1.3497	0.41
YAL058W	-0.0138262	-0.000861392	-0.0149907	-0.00761096	-0.0043655	-0.0465082	-0.00813978	-0.00625909	0.00359636	1571.1	0.37	-0.2991	0.44
YAL059W	0.00809568	-0.0208052	-0.0067155	0.00749383	0.00492071	0.0270663	-0.01031	-0.0149641	0.00825704	4926.1	0.73	1.6122	0.54
YAL060W	0.0275888	-0.0101457	-0.00142396	0.016008	0.0487712	0.0744856	0.00591857	-0.00435731	0.00391433	13101.1	2.87	0.4417	0.59
YAL061W	0.00723539	-0.00496366	3.56475e-06	0.00888453	0.0295285	0.0168526	-0.000646928	-0.00504068	0.000892569	3305.07	0.52	-0.0424	0.52
YAL062W	0.0166207	0.000294748	0.000511252	0.00663656	0.041403	0.0391637	0.0021543	-0.00201856	0.00359407	5108.77	0.28	-1.4363	0.54
YAL063C	0.0417124	0.0142897	0.0243757	-0.0193423	0.0424189	0.0786622	0.0128022	0.0176099	0.0076651		0.15		0.65
YAL063C-A	-0.0131475	-0.00403498	-0.0330791	5.08677e-05	-0.014955	-0.0388737	-0.00091008	-0.00770453	0.00474718		0.03		0.48
YAL064C-A	0.0233357	0.0126157	0.00041609	-2.0831e-05	0.0424728	0.0420771	0.00874856	0.00343335	0.00532234	1339.77	0.1		0.56
YAL064W	-0.0289717	0.00653252	-0.0146133	-0.00862277	-0.0303218	-0.0908859	-0.00596647	-0.000138987	-0.00254998		0		0.41
YAL064W-B	-0.0277173	0.0105142	-0.0236317	-0.0135372	-0.00152543	-0.0786719	-0.0082766	-0.0106904	-0.00276805	1218.89	0.04		0.37
YAL065C	0.00207527	0.0192659	0.0104294	-0.0255343	0.00890296	-0.0122001	0.000561199	0.0124436	0.00557532		0.04		0.5
YAL067C	0.00444961	-0.00286217	-0.0245722	0.0065058	0.0179442	-0.00313508	0.000771845	-0.00744901	0.00526211	1021	0.02		0.51
YAL067W-A	-0.0453041	0.015082	-0.0222309	-0.00791925	-0.0258616	-0.121085	-0.0107991	0.00182897	-0.00889307		0		0.32
YAL068C	0.104689	-0.0121299	0.0567636	0.0360867	0.113849	0.251924	0.0254406	0.0200551	0.00970166		0		0.88
YAR002C-A	0.0438602	-0.018237	-0.00635288	0.0264505	0.055947	0.0985971	0.00814222	-0.00850743	0.00671577	9892.22	3.8	0.7643	0.65
YAR002W	-0.00469362	-0.000590074	-0.00706526	-0.0159467	-0.0136681	-0.0283338	-0.00795141	-0.000748935	0.00626861	6325.6	0.93	0.4022	0.46
YAR003W	-0.0128125	-0.00229371	-0.0237509	-0.00712221	-0.00581449	-0.0404532	-0.00801292	-0.00873188	0.00403299	1369.14	0.61	-0.7142	0.45
YAR007C	0.0144902	-0.00726687	-0.00567917	0.00260525	0.0146443	0.0160846	-0.00257566	-0.0037724	0.00880915	8073.61	0.8	0.6352	0.55
YAR008W	-0.0168434	-0.00708018	-0.0263754	-0.001344	-0.0047732	-0.0432333	-0.0101512	-0.0141403	0.0047574	1806.27	0.42	-0.186	0.43
YAR014C	-0.0239545	-0.000454512	-0.0297489	-0.0240121	-0.027266	-0.0795961	-0.0193039	-0.0131352	0.0094695	3838.85	0.59	-0.5287	0.4
YAR015W	0.028597	-0.0154357	0.00100807	0.014296	0.0400382	0.0767384	0.00278291	-0.00757442	0.00622968	29788.4	9.75	0.9577	0.61
YAR018C	-0.0130724	-0.00716202	-0.0148193	0.000700622	-0.00695685	-0.0473651	-0.0084226	-0.011309	0.00484821	938.843	0.42	-0.6659	0.47
YAR019C	-0.00748716	0.00536816	-0.0089444	-0.00679854	-0.00180781	-0.0258605	-0.00389042	0.00028713	0.00409566	1272.78	0.12	-0.4325	0.48
YAR020C	0.0976741	-0.0122603	0.025922	0.0343135	0.106071	0.226977	0.0235842	0.00632269	0.0102789		0.2		0.78
YAR023C	-0.0201124	0.00470721	-0.0133025	-0.00389179	-0.0078677	-0.0563016	-0.00370657	-0.00297083	-0.000698731	1167.66	0.17		0.42
YAR027W	-0.0146832	0.000286608	-0.0264072	-0.00233467	-0.000385809	-0.0475493	-0.00524888	-0.00670755	0.00182152	2609.99	1.12	0.2095	0.44
YAR028W	-0.0120984	0.00666841	-0.0101714	-0.00660838	0.00598926	-0.0428304	-0.00456462	-0.00596126	0.00209799	1670.88	0.78	0.0923	0.45
YAR029W	-0.0266957	0.00340293	-0.0272785	-0.00828933	-0.0238311	-0.103054	-0.0113163	-0.00498471	0.00301286		0.38	-0.5375	0.39
YAR031W	-0.0241088	0.00283142	-0.0214355	-0.00126795	-0.00915406	-0.0735805	-0.0100583	-0.00912816	-2.5972e-05	1124.75	0.22	-0.3591	0.4
YAR033W	-0.0120051	0.00356088	-0.0120985	-0.00562653	-0.00234399	-0.0449637	-0.00740956	-0.00254472	0.00253096	1400.76	0.48	-0.6114	0.44
YAR035C-A	-0.0613266	0.0287462	0.00532877	-0.0204324	-0.0499116	-0.183245	-0.00575836	0.00978162	-0.0152876		0.12		0.24
YAR035W	-0.00109097	0.0182026	0.02816	-0.00904594	0.0254624	-0.0139497	0.00281505	0.0113663	-0.00465789	965.884	0.07		0.5
YAR042W	0.00562063	-0.0053937	-0.00258386	-0.003676	0.00672902	-0.000945278	-0.00596334	-0.00408903	0.0075852	4703.98	0.62	-0.7854	0.53
YAR050W	0.0470814	0.0120084	0.0264948	-0.0169593	0.0484294	0.087518	0.0135505	0.0187669	0.00786596	16097	0.07		0.67
YAR064W	-0.0212708	0.0146612	-0.00524302	-0.00807378	-0.00243257	-0.0428419	-0.00706886	0.00744398	-0.0100566	1520	0.16		0.42
YAR066W	0.0658488	0.00145428	0.0249013	0.0108613	0.0751857	0.167384	0.0181342	0.017061	0.00426841		0		0.69
YAR068W	-0.0558862	0.0218285	0.0090466	-0.0298508	-0.0464628	-0.153115	-0.0191264	-1.39571e-05	-0.00755606		0		0.28
YAR071W	0.0447148	-0.00775825	0.0116118	0.0155697	0.0511035	0.111646	0.00822267	0.00452606	0.00750704	6081.84	1.15		0.68
YBL001C	0.0179912	-0.0151726	-0.0196864	0.00972114	0.0339642	0.0409914	0.000349668	-0.0160355	0.00775056	8669.67	4.45	1.1203	0.56
YBL002W	0.0909606	-0.0239557	0.0388713	0.0331502	0.0789021	0.227025	0.0177195	0.00617187	0.00950397	117817	11.55	1.9161	0.82
YBL003C	0.0915026	-0.0363121	0.0348387	0.0452291	0.0851135	0.240938	0.0179232	0.00157498	0.0104286	64804.8	21.77	1.0969	0.79
YBL004W	-0.0093046	-0.00610653	-0.0235934	-0.000916203	-0.00729688	-0.0374756	-0.00694724	-0.0106683	0.00449995	3802.13	0.27	-1.214	0.47
YBL005W	-0.00976042	0.000587552	-0.0197929	-0.00701691	-0.0120657	-0.0463647	-0.00695855	-0.00490288	0.00571777	582.993	0.45	-1.4588	0.47
YBL006C	-0.045376	0.0134482	-0.00733564	-0.0189441	-0.0274025	-0.121959	-0.0118249	-0.00375629	-0.00353927	4110.17	1.4	0.6665	0.32
YBL007C	0.0179772	-0.00397985	0.0030818	-0.0026213	0.017714	0.018111	-0.00250382	-0.00259975	0.00813443	8775.86	1.06	-0.0013	0.54
YBL008W	-0.0157784	-0.00421699	-0.020936	-0.00857802	-0.0114274	-0.043281	-0.00964477	-0.00903168	0.00501132	1248.18	0.19	-0.6858	0.43
YBL008W-A	-0.0376438	0.00139832	-0.0111511	-0.000815215	-0.0331426	-0.0974067	-0.00153663	0.00475613	-0.00484343		0.02		0.43
YBL009W	-0.0123716	0.00358747	-0.00891864	-0.0134328	-0.0191265	-0.043676	-0.00567786	-0.00109987	0.00478683	626.308	0.4	-0.2621	0.45
YBL010C	-0.023366	-0.00919807	-0.0271519	-0.0118645	-0.0306129	-0.0628518	-0.0180437	-0.0143751	0.00743932	1450.19	0.44	0.1595	0.43
YBL011W	0.00847404	-0.00880932	-0.00351014	0.00751822	0.0155866	0.0174249	-0.00389583	-0.00601646	0.00325541	2980.21	0.88	-0.5044	0.53
YBL013W	-0.0244504	0.00591561	-0.00158118	-0.00898701	-0.00472933	-0.060282	-0.0105071	-0.00314411	-0.00377638	1158.31	0.07	-0.4637	0.41
YBL014C	-0.0220741	-0.00169424	-0.0228839	-0.0141582	-0.0235991	-0.0696048	-0.0143459	-0.0104213	0.00622679	542.207	0.28	-1.4097	0.42
YBL015W	0.0302472	-0.00770027	0.0094846	0.0124637	0.0424773	0.076119	0.00384547	-0.00102168	0.00518686	18546.9	0.5	0.3398	0.62
YBL016W	-0.0144602	0.0024718	-0.000153202	-0.0033104	0.00118012	-0.0338295	-0.00547684	-0.00465458	0.000603145	4569.21	1.37	0.2603	0.47
YBL017C	-0.00433808	-0.00282903	-0.0223274	-0.00516419	0.00313047	-0.0286606	-0.00554677	-0.00834121	0.00661415	5796.51	1.05	-0.3181	0.47
YBL018C	-0.00782865	-0.0113163	-0.0262813	-0.00416344	-0.0032502	-0.02798	-0.00867094	-0.0180312	0.00661221	2715.35	0.59	0.1893	0.49
YBL019W	-0.0230347	-0.00417322	-0.0209242	-0.00792026	-0.023439	-0.0624317	-0.0102667	-0.00998623	0.00431912	321.849	0.25	-0.5678	0.43
YBL020W	-0.00249897	0.00398925	-0.0165174	0.00513414	0.0141165	-0.0194654	0.00261206	-0.00176587	0.000507386	1156.87	0.5	-0.9542	0.49
YBL021C	-0.0242661	0.00546821	0.000118694	-0.0136644	-0.0162266	-0.073385	-0.0134698	0.000183942	0.00387426	1672.79	0.39	0.3377	0.42
YBL022C	0.0107515	-0.0164914	-0.0117513	0.0052094	0.0113679	0.022392	-0.00658792	-0.0128764	0.00707847	6510.36	0.87	-0.3467	0.54
YBL023C	0.00625392	-0.0164706	-0.0199996	0.00173215	0.00511291	0.00465158	-0.00845176	-0.0165506	0.00740324	2739.19	0.32	0.0797	0.52
YBL024W	0.027641	-0.0206663	-0.00542032	0.0140033	0.0253479	0.0603339	0.0010916	-0.00880195	0.00763066	14613.2	1.47	0.6232	0.6
YBL025W	-0.0303307	-0.00848903	-0.026667	-0.0059449	-0.0189053	-0.0682161	-0.0148404	-0.0167878	0.00451713	1407.99	0.38	0.6024	0.41
YBL026W	-0.00657994	-0.0147311	-0.0115363	0.00487268	-0.0105953	-0.0301627	-0.00678938	-0.00968194	0.00616398	8044.71	2.43	0.9141	0.52
YBL027W	0.108072	-0.0494301	0.0609663	0.0651026	0.0963117	0.302298	0.0169187	-0.00138408	0.00753524	128107	27.99	1.9564	0.93
YBL028C	0.00523101	-0.0359841	-0.00580887	0.0161586	-0.00169755	0.0315074	-0.0130809	-0.020764	0.00854243	6891.28	1.52	1.3907	0.55
YBL029C-A	-0.0211791	0.00465121	-0.00310146	-0.00198475	-0.0204553	-0.0638781	-0.0131755	0.00355033	0.00191144	3765.82	0.82	-0.0098	0.47
YBL029W	-0.0222087	0.0101166	-0.0122753	-0.0255013	-0.0402822	-0.0835286	-0.0142131	0.000907148	0.00952938	1199.38	0.59	-0.4535	0.42
YBL030C	0.0902538	-0.0237294	0.0327423	0.0459254	0.104147	0.241007	0.0243122	0.0062768	0.00646568	36450.2	6.88	1.5938	0.8
YBL031W	-0.0138767	0.00208399	0.00798302	-0.0191405	-0.0311859	-0.0439392	-0.010171	0.00122856	0.0045945	810.621	0.38	-0.474	0.47
YBL032W	0.024269	-0.00607259	0.00534901	0.00422035	0.0343066	0.0481661	0.00227689	-0.00109331	0.00620722	10028.5	2.08	0.6776	0.58
YBL033C	-0.0117053	0.000818293	0.00204766	-0.00648537	0.00211905	-0.0431407	-0.00668611	-0.00519221	0.00343377	5375.22	0.66	0.4733	0.46
YBL034C	-0.0145326	-0.00258117	-0.0201681	-0.0105987	-0.0196916	-0.0492393	-0.0101008	-0.00670042	0.00713567	2871.9	0.17	-0.6439	0.46
YBL035C	-0.00278804	-0.00129182	-0.0123926	-0.00740008	-0.00309199	-0.0239175	-0.00601197	-0.0053626	0.00553225	3523.12	0.39	-0.1693	0.47
YBL036C	0.0177165	-0.0214341	-0.0216394	0.0118313	0.0159407	0.0330179	-0.00316371	-0.0125235	0.00864461	8255.24	1.43	0.9795	0.56
YBL037W	-0.00975652	-0.000676491	-0.0182781	-0.0067969	-0.00734539	-0.032257	-0.00699429	-0.00725239	0.00531019	2255.44	0.32	-0.5852	0.47
YBL038W	0.00210263	-0.0154396	-0.00640588	0.0110342	0.0097262	0.0175917	-0.00286361	-0.0114746	0.00364729	2182.17	1.19	0.3591	0.51
YBL039C	0.0412617	-0.0225643	-0.00454576	0.0230078	0.0505473	0.0974536	0.00675801	-0.00914342	0.00680144	21294.4	1.38	0.8071	0.65
YBL039W-B	-0.040735	0.00993134	-0.0200048	-0.00842033	-0.026512	-0.101943	-0.0109745	-0.00347831	-0.0017561		0.59	0.3726	0.39
YBL040C	0.00600724	0.00185203	-0.0115698	0.0138312	0.0279874	0.00975009	0.00329019	-0.00151512	0.00336917	12097	2.26	0.6846	0.54
YBL041W	0.004683	-0.00668906	-0.0138038	0.00165248	0.018905	0.00244158	-0.00310598	-0.00947878	0.00544656	11335.3	3.15	1.1076	0.51
YBL042C	0.0129103	0.00442689	-0.00754425	0.00694418	0.0334754	0.0273465	0.00506627	0.00117771	0.0031887	5626.68	1.56	-0.2778	0.54
YBL043W	0.00424187	0.00165121	-0.0117772	-0.0158463	0.00213054	-0.00873257	-0.00951558	-0.00486383	0.00975694		0.05		0.51
YBL044W	-0.0215955	0.0022019	-0.00174664	-0.00593498	-0.00833748	-0.0406275	-0.00729039	-0.000124637	-0.00249115		0.02		0.45
YBL045C	0.0476325	-0.00943383	0.0130607	0.0138578	0.0462881	0.110266	0.0093399	0.00220957	0.00883046	32057.3	3.52	0.61	0.66
YBL046W	-0.0259557	-0.00927142	-0.0333374	-0.0152838	-0.0258377	-0.0707719	-0.0200445	-0.016969	0.0104423	2528.23	0.36	0.2668	0.39
YBL047C	0.0178319	-0.00449475	-0.00171944	-0.00871869	0.0065687	0.0140106	-0.00515277	-0.00276995	0.0105576	12780.2	1.23	0.2222	0.54
YBL048W	-0.00294993	0.0204677	-0.0398823	0.0124459	0.0259945	-0.0455857	0.0121521	0.0026324	-0.00201671		0.26		0.46
YBL049W	-0.00824968	0.00103301	-0.0043238	4.98768e-06	-0.00383931	-0.0252074	-0.00464681	0.00123413	0.0017969	2081.12	0.36	-1.2184	0.5
YBL050W	-0.0036218	-0.00940689	-0.0227882	0.0043542	0.00763806	-0.0161423	-0.00919773	-0.011201	0.00650884	12694.7	1.79	1.0218	0.45
YBL051C	0.0105155	0.00677475	0.00492758	-0.0186788	-0.00817626	-0.0160853	-0.00383026	0.0039112	0.0120966	4795.32	3.57	0.1791	0.54
YBL052C	-0.0255982	-0.00878629	-0.0273042	-0.0103823	-0.0318351	-0.0799696	-0.0153074	-0.0139493	0.00705102	1226.37	0.75	-1.2751	0.42
YBL054W	-0.00968157	0.00494024	0.00361465	-0.0177113	-0.0179968	-0.0376793	-0.00841837	0.00200716	0.00558336	2188.78	0.24	0.0106	0.47
YBL055C	0	0	0	0	0	0	0	0	0	3139.78	0.48	-0.6213	0.43
YBL056W	-0.00181034	-0.00649892	-0.0289543	-0.00597104	0.00294932	-0.0116024	-0.00703815	-0.0118233	0.00865362	7734.87	3.6	-0.2077	0.48
YBL057C	-0.00187528	-0.00362013	-0.0123335	-0.00515562	0.00782658	-0.00996452	-0.00487738	-0.00860713	0.00468977	3893.76	0.92	0.1313	0.47
YBL058W	-0.000418127	-0.00575523	-0.00597235	-0.00836754	-0.00134973	-0.0222545	-0.0109695	-0.00882447	0.00781081	8538.52	1.56	0.6822	0.47
YBL059C-A	0.00904287	-0.0335227	-0.00679272	0.0220664	0.00229723	0.0451548	-0.0112604	-0.0177516	0.00553316	2487.49	1.11	0.8002	0.57
YBL059W	-0.0375573	0.00481038	-0.00853673	-0.0129728	-0.0312689	-0.0953311	-0.00788723	-0.00527959	-0.000865383	1383.03	0.25	-0.0126	0.41
YBL060W	-0.0126365	-0.00310073	-0.0171002	-0.0076394	-0.0142079	-0.0391554	-0.00929786	-0.00573458	0.00587368	798.334	0.25	-0.5679	0.47
YBL061C	-0.0193881	0.00123287	-0.0201458	-0.0144268	-0.0168174	-0.0580262	-0.0129222	-0.00936277	0.00605402	2675.02	0.96	-0.0278	0.4
YBL063W	-0.0154744	-0.00339025	-0.016012	-0.0156174	-0.0287936	-0.0607815	-0.0106979	-0.00501975	0.00856371	1623.84	0.27	-0.8654	0.46
YBL064C	0.0163072	-0.00730452	-0.00403799	0.00814607	0.0258835	0.0353353	-0.000826016	-0.00471947	0.00572782	11107.6	2.09	0.6019	0.56
YBL066C	-0.00646882	0.00727485	-0.0072966	-0.0162554	-0.009878	-0.0402324	-0.00686054	-0.00103007	0.00662171	582.22	0.17	-0.3831	0.47
YBL067C	-0.0130536	-0.00400581	-0.0193232	-0.0101523	-0.0190324	-0.0427269	-0.0112063	-0.00784931	0.00748773	1826.06	0.54	-1.1282	0.45
YBL068W	0.0144774	-0.0137463	-0.014174	0.00720889	0.0190115	0.0301428	-0.00218135	-0.00948045	0.0073597	8482.4	0.7	0.2626	0.53
YBL069W	0.00511994	-0.00620493	-0.0115879	0.00713705	0.0200194	0.00982	-0.0027079	-0.00892537	0.0056428	3098.77	0.48	1.0524	0.51
YBL071C	-0.023972	0.00761961	-0.015762	-0.0083729	-0.0154907	-0.0543613	-0.00287398	0.000653384	0.000384931	1127.65	0.49		0.42
YBL071C-B	-0.0231366	0.005324	-0.0186786	0.00989625	-0.0055235	-0.0767584	0.00312392	-0.0036212	-0.00227067		0.15		0.39
YBL071W-A	-0.00358881	0.00257694	-0.0213343	-0.00287163	0.016914	-0.0473737	-0.00547049	-0.0114028	0.00682056	8705.37	0.53	1.0776	0.47
YBL072C	0.105158	-0.0406627	0.055234	0.0548956	0.0966646	0.281844	0.0200422	0.00452808	0.00794338	92966.3	29.51	1.002	0.91
YBL074C	-0.0155378	-0.000172403	-0.0227722	-0.00620658	-0.00982769	-0.0620631	-0.0100168	-0.00869285	0.00755912	1833.71	0.14	0.0464	0.45
YBL075C	0.0147297	-0.0112104	-0.016481	0.00172647	0.0223681	0.0245357	-0.00408222	-0.0128813	0.00870968	8506.65	0.24		0.52
YBL076C	0.0443846	-0.0210043	-0.00563545	0.0235889	0.0517481	0.108536	0.00662013	-0.00813311	0.00791511	47280.8	3.68	0.5224	0.65
YBL078C	0.00379009	-0.00762606	-0.0178274	0.00857944	0.0136664	0.0107926	-0.0036069	-0.010787	0.00428749	3651.22	1.03	0.8441	0.51
YBL079W	-0.00626661	-0.00062575	-0.0198705	-0.0057989	-0.00326156	-0.0317738	-0.00544354	-0.0072109	0.00619142	3411.03	0.46	-1.0362	0.48
YBL080C	-0.00769088	-0.00316446	-0.0143667	-0.00243941	-0.000914246	-0.0238138	-0.0097038	-0.00809622	0.00513064	1665.89	0.2	-0.489	0.47
YBL081W	0.00575007	0.0287873	0.0343276	-0.0286831	-0.0143295	-0.0264855	0.00065588	0.0258448	0.00659592	1878.2	0.69	0.5832	0.55
YBL082C	-0.00527152	0.0125216	0.00423639	0.00361504	0.0222182	-0.021393	0.000812317	0.00449847	-0.00226603	1692.61	0.64	-0.3263	0.47
YBL084C	-0.0210472	0.00916947	-0.0156098	-0.0193989	-0.026048	-0.0751179	-0.00846048	-0.00132666	0.00611569	1688.74	0.27	-0.666	0.41
YBL085W	-0.0140211	0.00209039	-0.00893527	-0.018118	-0.0237049	-0.0498564	-0.0107961	-0.00256314	0.00618687	3219.65	0.9	-0.6116	0.45
YBL086C	-0.020084	0.00414198	-0.0047322	-0.0187605	-0.0236383	-0.0577741	-0.0103149	-0.0018745	0.00636033	1798.61	0.45	0.0749	0.43
YBL087C	0.100934	-0.0318658	0.0483637	0.0523098	0.109838	0.280363	0.0252691	0.00751045	0.00721043	30148.7	16.78	1.0428	0.87
YBL088C	-0.0217506	-0.000710864	-0.0259778	-0.00634169	-0.0184177	-0.0743125	-0.00866005	-0.00883763	0.00396501	1509.55	0.17		0.42
YBL089W	-0.0227965	0.0127057	-0.0191193	-0.00647941	-0.00379169	-0.0607414	-0.00449814	-0.00210842	-0.000445684	293.505	0.36	-0.2353	0.41
YBL090W	-0.0173615	-0.0101272	-0.00940931	-0.00282207	-0.0214262	-0.0409036	-0.0130844	-0.00968471	0.00589425	2406.99	1	0.5551	0.48
YBL091C	0.0205966	-0.0161569	-0.00143239	0.0104876	0.0283881	0.0498386	-0.00176795	-0.00968382	0.00819543	6524.62	2.7	0.5657	0.57
YBL091C-A	-0.010814	-0.00604073	-0.00200844	0.000640752	0.00066648	-0.0277754	-0.0106494	-0.00679113	0.00279936	892.278	0.9	0.1349	0.47
YBL092W	0.114347	-0.0379577	0.0717021	0.060233	0.109347	0.3304	0.0265674	0.0121939	0.00589608	66342.1	46.98	2.222	0.94
YBL093C	-0.0236514	0.00760082	-0.00147703	-0.0202508	-0.0241673	-0.0803276	-0.0146569	-0.00223137	0.00588636	2613.07	0.98	0.5039	0.43
YBL095W	-0.00798006	-0.00251052	-0.0219111	0.00525781	0.0157022	-0.0206124	-0.00429078	-0.00875362	0.00177759	1876.24	0.54	0.138	0.44
YBL097W	-0.0187029	-0.0111918	-0.0322298	-0.0115682	-0.0217549	-0.0596811	-0.0171762	-0.017666	0.00984705	1411.73	0.15	-0.4151	0.44
YBL098W	-0.00051837	-0.00700588	-0.0176932	0.00347887	0.00777091	-0.00582591	-0.00444382	-0.0105099	0.00432126	3369.6	0.77	-0.0698	0.49
YBL099W	0.090117	-0.0274508	0.0231516	0.0399421	0.0930925	0.214705	0.0179709	0.000227401	0.00881468	64777.8	9.11	1.5686	0.78
YBL100W-C	-0.0307146	0.00912549	-0.0259066	-0.00562769	-0.0205214	-0.116195	-0.00441396	-0.00233022	-0.00109189		0.11		0.39
YBL101C	-0.0141528	0.00370538	-0.00808211	-0.0162343	-0.0182681	-0.0503337	-0.0116989	-0.00241384	0.0059251	2963.83	0.41	-0.8405	0.44
YBL102W	-0.00763341	0.0146239	-0.00399989	-0.00219797	0.0123529	-0.0289561	0.00302492	0.00363284	-0.00442715	4101.97	2.05	0.0011	0.46
YBL103C	-0.0058251	0.00158869	-0.00856301	-0.0162479	-0.0175981	-0.0300635	-0.00903861	-0.00379017	0.00900355	2348.84	0.44	0.0984	0.46
YBL104C	-0.0111935	-0.00324978	-0.0167451	-0.00845657	-0.0122605	-0.0397964	-0.00839232	-0.00699772	0.00686612	1840.4	0.29	-0.9029	0.46
YBL105C	-0.00183678	-0.0097665	-0.0163263	-0.00187629	-0.00257953	-0.0201709	-0.00837036	-0.0108354	0.00659646	2511.54	0.54	-0.667	0.5
YBL106C	-0.0114866	0.00220281	-0.0160861	-0.00660884	-0.00389272	-0.0414413	-0.00550803	-0.00400315	0.00377592	785.549	0.18	-0.9403	0.45
YBL107C	-0.0351387	-0.00592647	-0.0266487	-0.0153839	-0.0440333	-0.111091	-0.0220559	-0.0124047	0.00703188	1728.13	1.16	-0.0112	0.39
YBL108C-A	0.0827485	-0.0110191	0.0533633	0.0267884	0.0958367	0.204662	0.0239128	0.0160733	0.0094749				0.85
YBL111C	-0.0189133	0.00358827	-0.0125136	-0.0035757	-0.00208485	-0.0552564	-0.00618245	-0.00385613	-0.000872653	1909.35			0.42
YBL112C	-0.0294397	-0.00937392	-0.0213451	0.00384667	-0.00937101	-0.0668325	-0.0112733	-0.0161896	-0.00161934				0.43
YBL113C	0.0078955	0.0112396	0.0148423	-0.0165869	0.00942335	-0.00918151	-0.00239894	0.0143793	0.00594617	881.266	0.31		0.54
YBR001C	-0.0152729	-0.003536	-0.0229678	-0.0036292	-0.00684123	-0.0487285	-0.0107988	-0.0115049	0.0049582	2644.41	0.42	-0.588	0.42
YBR002C	-0.0164678	-0.00619809	-0.0236607	-0.00059648	-0.00300242	-0.0408496	-0.00674846	-0.0139949	0.00164191	3614.4	0.75	-0.1183	0.42
YBR003W	-0.00316475	-0.00427309	-0.0140635	-0.00226317	0.000194051	-0.0145826	-0.00495877	-0.00710747	0.00437908	2870.01	0.9	-0.465	0.47
YBR004C	-0.00436902	0.00927269	-0.0218727	0.00479026	0.00912817	-0.0289854	0.00475156	0.000514193	0.00150895	647.504	0.38	-0.2956	0.47
YBR005W	-0.0260321	0.0136625	-0.00802876	-0.0186569	-0.0164509	-0.0902686	-0.0131707	-0.00359118	0.00194426	2496.15	0.3	-0.382	0.39
YBR006W	0.0223827	-0.00782801	-0.00856265	0.0103066	0.0350561	0.0476118	0.00413463	-0.00437562	0.00432843	3734.7	0.35	0.0632	0.55
YBR007C	-0.0227551	0.00298102	-0.0146442	-0.0216774	-0.0323171	-0.0762955	-0.0122221	-0.00420004	0.005891	1470.67	0.49	-0.4894	0.4
YBR008C	0.010373	0.0040527	-0.0120797	0.00964706	0.0334159	0.00546407	0.00596422	-0.000950185	0.000609466	2530.7	0.48		0.49
YBR009C	0.108132	-0.0518525	0.0503322	0.0659565	0.114111	0.304378	0.0230036	-0.00245456	0.00800614	73439.1	14.68		0.89
YBR010W	0.0969608	-0.0415894	0.0525642	0.0512255	0.0854417	0.2693	0.0156496	-0.00448541	0.00826257	64338.6	21.07	2.1895	0.86
YBR011C	0.0845681	-0.0283192	0.0228211	0.0356389	0.0874569	0.221396	0.0164669	0.00137114	0.01101	78944.4	12.31	1.8628	0.83
YBR013C	-0.0333033	0.0161939	-0.035839	-0.0229093	-0.0321661	-0.105982	-0.00850565	-0.00330276	0.0055316	8467	0.48	-0.3651	0.39
YBR014C	-0.00204958	-0.00316744	-0.0160834	-0.00658006	-0.00215593	-0.0259739	-0.00644042	-0.00481317	0.00775758	4700.58	1.29	0.8301	0.48
YBR015C	0.00515132	-0.00216038	-0.00804128	0.00424082	0.0173896	0.0103456	-0.0023971	-0.00417719	0.00540861	7649.15	1.37	-0.0598	0.51
YBR016W	-0.00692162	0.0251316	0.0307838	-0.0167908	-0.00325828	-0.0836827	-0.00830515	0.0111571	0.0087269	22660	2.23	1.6657	0.48
YBR017C	-0.00992476	-0.00279574	-0.0284953	-0.0046285	-0.00131176	-0.0378266	-0.00768772	-0.0117871	0.00652254	5100.27	0.89	-0.2889	0.46
YBR018C	0.0134555	-0.00850979	-0.008129	0.0056632	0.0115216	0.00949137	-0.000888069	-0.00511992	0.00745346	590.915	0.07		0.52
YBR019C	0.014	-0.00578775	-0.0119612	0.00595262	0.0254785	0.019906	-0.000801756	-0.00560785	0.00776452	1136.8	0.08		0.52
YBR020W	0.0197509	-0.00444032	-0.00612726	0.0104336	0.0296394	0.0431959	0.000417452	-0.00194665	0.00393052		0.18		0.54
YBR021W	0.0138853	0.00552075	-0.00673333	0.0083239	0.0316142	0.0231112	0.00724458	0.00213004	0.00261427	755.765	0.27	-0.3183	0.53
YBR022W	-0.0187561	-0.00310372	-0.0205061	-0.00464844	-0.00871239	-0.0550418	-0.00497973	-0.00719745	0.001536	2955.01	0.68	0.5407	0.4
YBR023C	0.00159066	-0.00236434	-0.0173293	-0.000998408	0.0102949	-0.010123	-0.00160306	-0.00712112	0.00499328	2514.31	0.57	-0.7328	0.49
YBR024W	-0.00464775	-0.00751665	-0.0171912	0.00349861	0.00350576	-0.0119838	-0.00672267	-0.00993082	0.0044434	2731.55	1.18	0.2089	0.47
YBR025C	0.0794855	-0.039364	0.0128185	0.0421868	0.0783612	0.220158	0.0124657	-0.00676469	0.00936385	42068.9	7.75	1.2941	0.8
YBR026C	0.00650514	-0.00599507	-0.0127476	-0.00264134	0.0109433	0.0100364	-0.0021308	-0.00684008	0.0072979	12866.2	1.51	0.6022	0.52
YBR027C	-0.0329319	0.00937597	-0.028859	-0.00233591	-0.0139382	-0.0921581	0.00311485	-0.000831663	-0.00403607	1267.14	0.34		0.41
YBR028C	-0.00881152	-0.00453704	-0.0188111	-0.0048744	-0.00649064	-0.030505	-0.00901639	-0.010106	0.00732353	2904.1	0.98	-0.5018	0.46
YBR029C	0.00675464	0.000164834	-0.00853286	0.00925463	0.0247156	0.0121209	0.00675982	0.000475926	-0.000700636	13261.6	0.99	0.0149	0.52
YBR030W	-0.00678189	-0.00806471	-0.025861	-0.0039373	-0.00230737	-0.0303245	-0.00953411	-0.0117111	0.00651515	3654.87	0.39	-0.8456	0.46
YBR031W	0.12905	-0.034083	0.0664318	0.0568055	0.126996	0.339057	0.0307229	0.0158475	0.00731812	81725.3	18.98		0.96
YBR032W	-0.0231837	0.0131211	-0.00484529	-0.0107704	-0.00857974	-0.086323	-0.00395584	0.00168193	0.00160404		0.06		0.41
YBR033W	-0.0207514	0.00122845	-0.016391	-0.0101153	-0.0203992	-0.0698626	-0.00857934	-0.00458507	0.0030082		0.08		0.43
YBR034C	0.027414	-0.012296	0.000388654	0.0153287	0.0374185	0.0628567	0.00355739	-0.00368367	0.00756232	9325.4	1.53	0.5225	0.6
YBR035C	0.0261019	-0.0192135	0.00449436	0.0132427	0.0279097	0.0537782	-0.000550569	-0.00720505	0.00532044	25915.7	2.42	1.1699	0.62
YBR036C	0.00741503	0.00920453	6.4739e-06	0.00297455	0.0237191	0.00768939	0.00498106	0.00567684	0.00073983	4947.83	1.86	0.2174	0.53
YBR037C	-0.010053	0.00361648	-0.00821261	0.000914108	0.0112114	-0.027824	-0.00362249	-0.00556443	0.00120707	2917.55	0.73	0.389	0.43
YBR038W	0.00710005	-0.00014192	-0.00870322	0.00396585	0.015922	0.00169751	-0.000768914	-0.00397569	0.00437432	842.31	0.57	-0.0889	0.52
YBR039W	0.0481987	-0.0179393	0.00686451	0.0181758	0.0459925	0.112394	0.00549014	-0.00340895	0.00911257	17967.3	3.32	1.0253	0.68
YBR040W	-0.0139609	0.00826822	-0.0188513	-0.0050124	-0.00589245	-0.0484868	-0.000891271	-0.000386609	0.00307435		0.04		0.44
YBR041W	0.0103674	-0.00639328	-0.0166071	0.0098685	0.0217953	0.00751292	0.000670974	-0.00870477	0.00544927	5688.89	1.09	-0.4168	0.53
YBR042C	-0.0122811	-0.00210939	-0.0218024	0.0023394	-6.07733e-05	-0.041532	-0.00454174	-0.00621139	0.00264744	2002.31	0.82	-0.4378	0.45
YBR043C	-0.00774118	0.00263213	-0.0114713	-0.00296981	0.00362319	-0.0319983	-0.00557517	-0.00518371	0.00412832	2926.21	0.39	-1.3037	0.46
YBR044C	-0.0133019	-0.00488108	-0.0146424	-0.00577549	-0.0114135	-0.0386861	-0.00702383	-0.00793831	0.00447139	1057.92	0.37	-0.9537	0.45
YBR045C	-0.0231092	-0.00666611	-0.0325648	-0.016895	-0.0311091	-0.0752025	-0.0161651	-0.0146732	0.00778037		0.07		0.41
YBR046C	0.00785637	-0.0111889	-0.0157064	0.0094737	0.0216172	0.0132467	-0.00146031	-0.0101697	0.00430478	6344.31	0.91	0.7648	0.51
YBR047W	-0.0131581	-0.0130843	-0.0240653	0.0025328	-0.00861455	-0.0375559	-0.0123037	-0.0142406	0.00486919	2492.7	0.33	0.4067	0.47
YBR048W	0.104991	-0.0317465	0.0632526	0.0532669	0.104648	0.289072	0.0245691	0.0129345	0.0051444	78264.6	19.94	1.5551	0.92
YBR049C	-0.000860693	-0.0116307	-0.0177229	-0.0115309	-0.0136793	-0.02232	-0.0134385	-0.0126181	0.0135885	5972.99	0.56	0.3138	0.49
YBR050C	-0.0159285	-0.00106941	-0.0153828	-0.0114643	-0.0176071	-0.046231	-0.0102829	-0.00469356	0.00618171	1142.62	0.19	0.5684	0.45
YBR052C	0.00609515	-0.00353331	-0.0154416	0.00725302	0.0316968	0.0134684	-0.00079492	-0.00787703	0.00398523	9652.34	4.15	0.8388	0.49
YBR053C	-0.00166788	-0.0047475	-0.0267541	0.000258737	0.00900567	-0.0170403	-0.00379438	-0.00933567	0.00555088	6423.6	1.07	0.6369	0.48
YBR054W	0.0690683	-0.0179715	0.0195775	0.0377798	0.0836271	0.197114	0.019084	0.00411137	0.00502332	7568.55	1.93	0.3487	0.77
YBR055C	-0.0200753	-0.0100059	-0.0268857	-0.00359476	-0.0201193	-0.0659534	-0.015365	-0.0162669	0.00674645	2299.49	0.44	-0.8686	0.41
YBR056W	0.00534041	-0.0112647	-0.0243228	0.0070347	0.0155509	0.00134465	-0.00349975	-0.012498	0.00806099	12316.5	1.22	-0.0048	0.5
YBR056W-A	-0.0228986	0.00921579	0.00372601	-0.00460558	-0.0208408	-0.0605273	-0.0174975	0.00301855	-0.00505744		0.08	1.1197	0.54
YBR057C	-0.0209755	0.00157848	-0.0122055	-0.0199891	-0.0326433	-0.0764062	-0.0144734	-0.00552766	0.00965895	3131.28	0.85	0.1152	0.42
YBR058C	-0.00717533	-0.00354234	-0.0206349	-0.00657909	-0.0092182	-0.0374947	-0.00768858	-0.00714719	0.00764243	3967.12	0.57	-0.1281	0.47
YBR058C-A	-0.0228907	0.00856662	-0.0223183	0.00468768	-0.0039993	-0.0675844	0.00021861	-0.00153668	-0.00263832	3498.08	2.45	1.3324	0.42
YBR059C	-0.00477756	0.000587791	-0.00631444	-0.0135179	-0.0120609	-0.0385441	-0.00922253	-0.00416128	0.0079451	4683.12	0.66	-0.4665	0.48
YBR060C	-0.0109436	-0.00526331	-0.00955439	-0.00629248	-0.0139363	-0.0425662	-0.0108696	-0.0060225	0.00551337	1616.74	0.43	-0.4295	0.47
YBR061C	-0.0126577	-0.00236045	-0.0200033	-0.00551521	-0.00591199	-0.0466548	-0.00847754	-0.0107269	0.00415377	4536	0.5	0.4757	0.43
YBR062C	-0.0119097	-0.00593894	-0.0206817	-0.0104268	-0.0124316	-0.0554507	-0.00972342	-0.012283	0.00699836	4852.86	0.89	0.3118	0.45
YBR063C	-0.0213942	-0.00233277	-0.0307497	-0.0113408	-0.0210177	-0.0771317	-0.00923404	-0.0096895	0.00575254	1275.64	0.46		0.43
YBR065C	-0.0302998	-0.00407408	-0.0219842	-0.0106817	-0.0303057	-0.0784956	-0.0138311	-0.00806048	0.00223908	2359.66	0.28	-0.4897	0.4
YBR066C	-0.0309702	0.000846623	-0.0142976	-0.0165283	-0.0331181	-0.0808299	-0.0136624	-0.0020352	0.00324146	1086.48	0.77	0.3779	0.42
YBR067C	0.0989478	0.00716406	0.0387938	0.0115998	0.0936926	0.241278	0.0241778	0.023036	0.00926875	16419.2	22.63	1.8778	0.8
YBR068C	0.00805389	0.00455812	-0.0144129	0.00626192	0.0281435	0.010378	0.00454151	-0.00235119	0.00233388	12254.4	2.22	0.0534	0.52
YBR069C	0.00635618	0.0035523	-0.00982662	0.00508595	0.0255718	0.00284898	0.00505522	-0.00116828	0.000675324	4583.3	1.64	-0.1731	0.51
YBR070C	-0.0171591	-0.00139473	-0.0194833	0.00447484	0.00295234	-0.0510814	-0.00190237	-0.00887406	-0.00136873	2567.3	0.61	-0.4588	0.44
YBR071W	-0.00985762	0.00687729	0.00723985	-0.0200786	-0.0202998	-0.0372862	-0.00692863	0.00154718	0.00418485	1756.95	0.88	0.7453	0.49
YBR072C-A	-0.0224026	0.000870434	-0.00546733	-0.0111243	-0.0282493	-0.0520224	-0.00738993	-0.00268096	0.00380766		0.09		0.46
YBR072W	0.0478613	-0.0169877	0.00841805	0.0191785	0.0529072	0.128289	0.00613748	-0.00264432	0.00866491	201437	3.36	1.0488	0.65
YBR073W	-0.0145617	-0.00505377	-0.0167274	-0.00648773	-0.0137078	-0.0422387	-0.00948682	-0.009243	0.00496252	3159.66	0.79	-0.8591	0.45
YBR074W	-0.0147959	0.00612501	-0.0197921	-0.00956711	-0.00896236	-0.0538706	-0.00541429	-0.00436639	0.00454474	3262.29	0.63	-0.5166	0.43
YBR076W	-0.0191137	0.00256163	-0.016478	-0.00743244	-0.0186108	-0.0704125	-0.0067545	-0.00318307	0.00471969	1152.62	0.06		0.46
YBR077C	-0.0101542	-0.00137864	-0.0141123	-0.00512854	-0.0084734	-0.0352375	-0.00901026	-0.00462053	0.00514287	4155.24	0.86	0.1803	0.49
YBR078W	0.101425	-0.00527915	0.0398861	0.019896	0.0916468	0.248004	0.0274644	0.0226457	0.0104037	21808	21.44	1.7885	0.85
YBR079C	0.0532898	-0.0300674	0.00385682	0.0267515	0.0478508	0.133555	0.00193186	-0.0108503	0.00886431	30781.8	2.28	0.4439	0.69
YBR080C	0.0120094	-0.0117138	-0.0143998	0.00518562	0.0175022	0.0224765	-0.00120063	-0.00869918	0.00638119	8300.28	0.93	0.3427	0.53
YBR081C	-0.0141474	-0.0137061	-0.0287202	-0.00969259	-0.0218573	-0.0559744	-0.0157383	-0.0160708	0.0104234	2719.6	0.45	-0.8235	0.45
YBR082C	0.0421886	-0.00752028	0.0185106	0.0081941	0.0454681	0.123217	0.00866287	0.00225966	0.0080598	18036.6	7.33	2.0139	0.64
YBR083W	-0.0170559	0.00243048	-0.00233944	-0.015172	-0.0234992	-0.0591698	-0.00995291	-0.00204359	0.0053876	2772.89	1.84	0.2085	0.46
YBR084C-A	0.103522	-0.0514228	0.058214	0.0633165	0.0913114	0.289409	0.0151518	-0.00330742	0.00799599	99641.3	23.49	1.4518	0.89
YBR084W	0.0243525	-0.013028	-0.00299014	0.0118006	0.0342585	0.0573029	0.00215041	-0.00635229	0.00587177	9390.35	1.16	-0.1569	0.57
YBR085C-A	0.0117319	-0.00243731	-0.00789389	0.00233098	0.0245539	0.0149308	-0.0017422	-0.00610096	0.00803962	26903.2	1.34	1.2695	0.49
YBR085W	0.0231253	-0.0109736	-0.00190499	0.0179686	0.0432862	0.0673184	0.00747176	-0.00573004	0.00323498	6195.82	0.58	0.0304	0.55
YBR086C	0.00544191	0.00156267	-0.0121806	-0.00307351	0.00842527	-0.0025944	-0.000401289	-0.000724866	0.00505114	6119.37	1.99	-0.4499	0.5
YBR087W	-0.0090414	-0.00925059	-0.020012	-0.00137023	-0.010315	-0.0321431	-0.00680183	-0.0104147	0.00497804	5735.91	0.67	0.0105	0.46
YBR088C	0.0227743	-0.0186999	-0.0154037	0.0118451	0.0260245	0.0578006	-0.0016558	-0.0115252	0.00709967	24801.3	2.44	2.9512	0.58
YBR089C-A	0.0449895	-0.0243913	0.0220214	0.0238267	0.0384712	0.119519	-0.00217151	-0.00800495	0.00927041	8598.38	2.7	2.2551	0.68
YBR090C	-0.0324921	0.00880543	-0.00060938	-0.00482339	-0.0165182	-0.0941934	-0.0089185	-0.00270718	-0.0015502	9831.72	0.65		0.39
YBR091C	-0.0511414	0.0100805	-0.0271027	-0.0152619	-0.0294787	-0.138686	-0.0145544	-0.00544506	-0.00284752	2480.58	0.76	0.3324	0.31
YBR092C	0.0507973	-0.00905848	0.00957594	0.0183421	0.0601555	0.116699	0.00896995	0.00301419	0.00860769	5920.88	1.94	0.5778	0.69
YBR093C	0.0640131	-0.00946486	0.0186836	0.022243	0.0704958	0.151503	0.0129466	0.00707733	0.00959654	3750.08	2.48	0.4622	0.75
YBR094W	-0.000359066	-0.0073905	-0.0212491	-0.000811407	0.00247925	-0.0121227	-0.00749038	-0.00941243	0.00818784	3649.47	0.43	-0.1565	0.49
YBR095C	-0.00737527	-0.00982765	-0.018095	-0.00902863	-0.0158018	-0.0336855	-0.010926	-0.0104851	0.00911599	2721.85	0.43	-0.0976	0.49
YBR096W	0.0122477	-0.00228011	-0.00841813	0.0134282	0.0268103	0.0239467	0.00565142	0.000419367	0.000358655	4066.07	1.34	0.3284	0.55
YBR097W	-0.0182082	-0.000153607	-0.0262743	-0.00823944	-0.0174784	-0.0577455	-0.00760606	-0.00779678	0.00543574	775.145	0.19	-0.9296	0.45
YBR098W	-0.0343674	-0.00520161	-0.0272712	-0.0162016	-0.0388553	-0.0977567	-0.0190388	-0.0125243	0.00604057	633.008	0.22	-0.0397	0.39
YBR101C	-0.00172859	-0.0123172	-0.018566	0.00239054	-0.00173684	-0.0107632	-0.00804676	-0.0115405	0.00809283	12402.4	1	0.5455	0.49
YBR102C	-0.0174015	-0.00337134	-0.0187224	-0.0114357	-0.0235624	-0.0590442	-0.0130019	-0.00878273	0.00802673	2306.24	0.38	-0.1651	0.43
YBR103W	-0.0209342	-0.00106378	-0.0221632	-0.011441	-0.0133406	-0.0632503	-0.00976472	-0.00822853	0.00616586	1880.6	0.5	-0.3689	0.41
YBR104W	-0.00495363	-0.00462309	-0.0134237	0.00287612	0.00980477	-0.0260502	-0.00615601	-0.00996435	0.00162249	2974.63	0.59	0.1155	0.47
YBR105C	-0.00894214	0.00814054	-0.00246366	-0.0113866	-0.00702645	-0.0461321	-0.00525309	-0.00167328	0.00326859	4395.66	1.03	-0.1726	0.46
YBR106W	0.0738825	-0.0223813	0.0374992	0.0350881	0.0813481	0.189586	0.0170463	0.0066797	0.00797885	33784.9	10.48	1.1079	0.82
YBR107C	-0.011259	-0.00114663	-0.0108014	-0.000210357	-0.000509135	-0.0360494	-0.0106653	-0.00594553	0.00342915	1940.29	0.51	-1.2202	0.48
YBR108W	-0.0080374	0.00740541	0.00582439	-0.0200029	-0.0124943	-0.0464585	-0.0128409	-0.00167371	0.00643993	1691.28	0.29	-0.073	0.45
YBR109C	0.0169219	-0.0179142	-0.0236346	0.00379443	0.012523	0.0225541	-0.00646181	-0.0135417	0.0101987	37261.9	5.07	1.6203	0.54
YBR110W	-0.0132034	-0.00406407	-0.0245493	0.00479708	-0.00094012	-0.0430473	-0.00577878	-0.010043	0.004032	3809.63	0.77	-0.514	0.44
YBR111C	0.0248516	-0.0231568	-0.00552148	0.0170362	0.0301633	0.0489808	8.8013e-05	-0.0108163	0.00745893	9485.07	4.03	0.7673	0.59
YBR111W-A	-0.0242323	-0.0146652	-0.0312556	-0.0123326	-0.0362816	-0.0970099	-0.017438	-0.0210997	0.00951125	4154.74	0.92	0.4204	0.45
YBR112C	0.0110968	0.000929873	0.00997655	-0.011769	0.00202365	-0.0244358	-0.00733506	-0.00624018	0.0102021	5956.14	1.2	0.3955	0.54
YBR114W	-0.00641371	-0.0102147	-0.011003	0.00135234	-0.00147779	-0.0264429	-0.00945345	-0.0105329	0.00596054	433.841	0.18	-0.5663	0.49
YBR115C	0.021822	-0.010189	-0.0109703	0.00745926	0.0289489	0.0458433	0.00243115	-0.00666681	0.00719329	23437.2	0.82	0.0424	0.55
YBR117C	0.0178853	-0.00247892	-0.00127948	0.00475444	0.0322747	0.0318826	0.00104988	-0.00300618	0.00503133	6471.92	0.12		0.54
YBR118W	0.118016	-0.0415598	0.0478668	0.0578057	0.120989	0.3287	0.0263685	0.00743967	0.00797092	728695	43.79		0.95
YBR119W	-0.0220174	-0.0104638	-0.00963991	-0.0037369	-0.0289008	-0.0763474	-0.0146974	-0.00988627	0.00401037	1870.98	0.53	-0.0307	0.43
YBR120C	-0.0238656	-0.014169	-0.0251319	-0.00349656	-0.0267682	-0.0540527	-0.0143505	-0.0174606	0.00770804	4301.09	0.72	0.5851	0.43
YBR121C	0.0593926	-0.0306218	-0.00171399	0.031426	0.0602829	0.150089	0.00762428	-0.00920231	0.009038	45239.1	5.44	0.8808	0.7
YBR122C	0.00443401	-0.0134848	-0.00424142	0.0013991	-0.000651446	0.0274378	-0.0104265	-0.00919632	0.00738887	2874.25	1.83	0.3211	0.53
YBR123C	-0.0150613	-0.0101676	-0.0234702	-0.0040916	-0.0117703	-0.0410066	-0.0136442	-0.0139829	0.00647771	3794.33	0.44	0.141	0.43
YBR125C	-0.0103417	3.01221e-05	-0.0102873	-0.00572764	-0.00336406	-0.0292898	-0.00370999	-0.00298591	0.00300136	1524.18	0.39	-0.5074	0.48
YBR126C	0.0190991	-0.0032879	0.00180292	0.00893432	0.0357763	0.0402696	0.00195122	-0.00293566	0.00460279	30719.8	2.46	1.0925	0.57
YBR126W-A	0.0117033	-0.00320465	0.0171883	0.0134598	0.0339612	0.0259634	-0.00081215	0.000368312	-0.00121345	6978.67	6.84	2.149	0.57
YBR127C	0.0614631	-0.0244602	0.0110996	0.0274443	0.0651236	0.150337	0.00873365	-0.00616816	0.00929396	45152.4	11.57	1.1897	0.72
YBR128C	-0.0351714	-0.000142392	-0.0197105	-0.00841797	-0.0277756	-0.0919933	-0.0109903	-0.00964016	0.00376613	15173.3	0.2	-0.1932	0.4
YBR129C	-0.0168351	-0.00695988	-0.0239527	-0.0057516	-0.0162602	-0.0402946	-0.0137848	-0.0102012	0.00630871	2150.62	0.72	-0.6583	0.44
YBR130C	-0.014407	-0.00546377	-0.0136783	-0.0188176	-0.0335147	-0.0525068	-0.0153525	-0.00756846	0.0107616	4321.98	0.94	-0.2568	0.45
YBR131W	-0.019561	0.00368771	-0.0207112	-0.012456	-0.0195749	-0.0638042	-0.00954931	-0.00381344	0.00613329	1889.85	0.23	-0.2819	0.44
YBR132C	0.00104283	0.00511404	-0.0192615	0.00440889	0.0212726	-0.0107833	0.00255687	-0.00326402	0.00147044	2040.36	0.41	-0.4962	0.48
YBR133C	-0.0109633	0.000418971	-0.0115435	-0.00808509	-0.0119281	-0.0390843	-0.00895708	-0.00373799	0.00444521	1576.34	0.6	-1.0731	0.47
YBR135W	0.00162329	0.00389282	0.0119931	-0.00511371	0.00349111	-0.0377801	-0.00834295	-0.00420945	0.00535504	5446.44	1.05	0.8422	0.53
YBR136W	-0.0143985	-0.00260679	-0.0225092	-0.00331311	-0.0119078	-0.0478863	-0.00706805	-0.00884138	0.00518614	338.054	0.09	-1.3491	0.45
YBR137W	0.000700485	-0.0108168	-0.0240417	0.00726745	0.00980986	-1.81006e-05	-0.00674026	-0.0115108	0.00464403	5730.1	0.73	0.9143	0.47
YBR138C	-0.0257644	-0.00650632	-0.022608	-0.0164951	-0.0425514	-0.0806956	-0.0194453	-0.00837952	0.00859289	365.5	0.26	-0.0865	0.42
YBR139W	-0.00304061	0.00410926	-0.0191544	-0.00294647	0.0093628	-0.0275336	-0.00370503	-0.00492595	0.0045271	5612.5	1.55	0.2306	0.46
YBR140C	-0.0124759	0.00153561	-0.021719	-0.00810164	-0.0124473	-0.0433102	-0.00690081	-0.00513049	0.00482461	1586.81	0.34	-1.6002	0.45
YBR141C	-0.0216781	-0.00382265	-0.00715094	-0.00183558	-0.0193983	-0.0577524	-0.0121934	-0.00622208	0.00196203	803.608	0.17	0.0872	0.45
YBR142W	-0.000839529	-0.0149698	-0.0177136	-0.000684477	-0.00416638	-0.00791439	-0.00941893	-0.0137191	0.00830965	4105.52	0.5	-0.2099	0.49
YBR143C	0.0454817	-0.0252315	-0.0113795	0.0229467	0.0494511	0.103373	0.00528513	-0.0115821	0.00988869	34316.5	4.3	0.8949	0.64
YBR144C	-0.024801	0.0118342	-0.0152769	-0.00570169	-0.0138965	-0.0828192	-0.00192769	0.000225075	-0.00245264		0.01		0.41
YBR145W	0.0432575	-0.0141977	-0.00171596	0.0209964	0.0588436	0.10607	0.00978085	-0.00254822	0.00606245	8232.67	1.68	-0.0742	0.62
YBR146W	-0.00610491	-0.00841696	-0.00699616	0.000937777	-0.00409853	-0.0300026	-0.00510644	-0.00837502	0.00504915	3972.55	1.61	0.0809	0.47
YBR147W	-0.0153305	0.00359015	-0.0250383	0.000755831	-0.00139359	-0.0512276	-0.000919006	-0.00513718	0.000819293	1442.76	0.25	0.4248	0.43
YBR148W	-0.0118126	-0.014792	-0.02027	-0.00592236	-0.0228784	-0.0454142	-0.0137681	-0.0131747	0.00873187		0.09	0.3366	0.47
YBR149W	0.0203397	-0.0127491	-0.00496276	0.0106415	0.0268668	0.0505848	-0.00234094	-0.00776438	0.00556007	19037.9	4.38	0.6696	0.58
YBR150C	-0.0199163	-0.00431412	-0.0302326	-0.0102413	-0.0210862	-0.0635029	-0.0135937	-0.0127781	0.00717153	1664.81	0.18	-0.8324	0.41
YBR151W	-0.00593382	-0.00612663	-0.0234413	-0.00176294	0.00150038	-0.0249476	-0.00570461	-0.00974619	0.00429796	5167.93	2.23	-0.0213	0.46
YBR152W	-0.0176578	-0.0199675	-0.0173089	-0.00828107	-0.0323241	-0.0545839	-0.021497	-0.0170308	0.00998537	2157.13	0.24	-0.1457	0.46
YBR153W	-0.0316478	0.00223061	-0.0194955	-0.015294	-0.0240548	-0.0806221	-0.0132658	-0.00759931	0.00407853	925.289	0.61	-0.685	0.39
YBR154C	0.0224069	-0.0235887	-0.00251584	0.0171878	0.0187225	0.0538134	-0.00147266	-0.0129546	0.00624716	14611.2	2.75	1.3176	0.62
YBR155W	0.00294119	-0.0236744	-0.0204024	0.00938644	0.00349175	0.004044	-0.0102935	-0.0183183	0.00659018	5222.14	0.55	0.5165	0.52
YBR156C	-0.0221545	-0.00808265	-0.0160192	-0.0169552	-0.0366165	-0.0596364	-0.0175945	-0.00851125	0.00693799	322.544	0.3	-0.5623	0.43
YBR157C	-0.0234634	0.00443432	-0.0116232	-0.0192159	-0.0320953	-0.065589	-0.013327	-0.00245728	0.00389544	1355.57	0.87	-0.496	0.43
YBR158W	-0.0184899	-0.00391039	-0.0212352	-0.00612069	-0.0193434	-0.0597127	-0.0102914	-0.00803726	0.00390971	1607.03	2.37	-1.0991	0.43
YBR159W	0.0268614	-0.012563	-0.00508327	0.0145556	0.034344	0.0485556	0.00637938	-0.0053456	0.00409976	11563.1	3.13	0.5806	0.58
YBR160W	0.00319976	-0.0153126	-0.0111866	0.0146333	0.0186101	0.0161135	-0.00756723	-0.0139429	0.00370021	8099.68	0.69	0.5714	0.51
YBR161W	-0.0159056	0.00276645	-0.0213561	-0.00451358	-0.00546468	-0.0473889	-0.00611015	-0.00641182	0.00448238	3015.28	0.48	-0.2261	0.44
YBR162C	0.0602474	-0.00175763	0.0157064	0.00865259	0.0616174	0.136713	0.0134868	0.01137	0.00927072	7906.39	11.34	1.0387	0.69
YBR162W-A	0.0104428	-0.0180625	0.014135	0.0220954	0.027715	0.0272139	0.00261697	-0.00695964	0.00264314	3342.02	3.87	1.3167	0.54
YBR163W	-0.0227303	0.000699492	-0.024313	-0.0113859	-0.0200152	-0.0730775	-0.00970351	-0.0083743	0.00670603	1766.71	0.54	-1.5202	0.41
YBR164C	0.0088123	-0.0150313	-0.0288037	0.0068409	0.0221441	0.0192838	-0.00543358	-0.0164213	0.00738777	7659.28	2.23	1.1297	0.52
YBR165W	-0.0274053	0.0104622	-0.0134275	-0.0169034	-0.0262938	-0.0799923	-0.0107878	0.000305243	0.00493251		0.36	0.2311	0.41
YBR166C	-0.00986517	-0.00438738	-0.023463	5.11173e-06	0.00137277	-0.0321118	-0.00551381	-0.0108867	0.00446484	4153.42	0.73	0.5009	0.45
YBR167C	-0.00487157	-0.020925	-0.00854671	0.00406221	-0.0048531	-0.00179564	-0.00731614	-0.0146504	0.00525218	2298.72	0.4	0.3387	0.5
YBR168W	-0.0273282	0.000219353	-0.0315264	-0.00589053	-0.0192047	-0.0830891	-0.00957338	-0.0100325	0.00424195	598.5	0.31	-1.0713	0.41
YBR169C	0.0127775	-0.0129415	-0.017618	0.00492377	0.0200679	0.0211471	-0.00607265	-0.0123347	0.00782773	9924.52	0.69	-0.0429	0.52
YBR170C	-0.0123066	-0.00188062	-0.0162978	-0.00499266	-0.00712083	-0.0470345	-0.00715775	-0.00806591	0.00496311	6256.73	0.43	0.1063	0.45
YBR171W	-0.00306327	-0.017798	-0.0248645	0.0111217	-0.00439407	-0.0268338	-0.00883953	-0.0144015	0.00479018	6766.32	2.1	0.5244	0.5
YBR172C	-0.000473889	-0.00375869	-0.00750269	-0.0118569	-0.00665753	-0.0179799	-0.00717568	-0.00410578	0.00733443	4319.69	0.86	-0.0131	0.49
YBR173C	0.00045626	-0.00298929	0.00558939	-0.0101727	-0.00134372	-0.0226051	-0.00474823	-0.00295332	0.00637939	1871.39	1.97	1.695	0.52
YBR175W	-0.0288073	0.0132706	-0.0153964	-0.0179833	-0.0132593	-0.0827601	-0.00264858	-0.00313699	3.58416e-05	1237.54	0.43	0.1658	0.38
YBR176W	-0.00389591	0.000493849	-0.0112077	-0.00185981	0.00870148	-0.016732	-0.000269541	-0.00368906	0.00369997	2690.05	0.36	0.1973	0.48
YBR177C	0.0049888	-0.00550528	-0.0120285	0.00287366	0.0153898	-0.00262213	-0.0017821	-0.00602135	0.00445603	8949.05	1.02	0.6383	0.48
YBR179C	-0.0118911	-0.00941377	-0.0222183	-0.00396061	-0.0133902	-0.0402078	-0.0111422	-0.0125273	0.00639434	1779.58	0.41	-0.404	0.46
YBR180W	-0.00710915	0.00551643	-0.0152926	-0.000226693	0.0102384	-0.0257399	0.000778644	-0.00214977	0.000123329		0.03		0.45
YBR181C	0.115531	-0.0553548	0.0532902	0.0658469	0.105104	0.32941	0.0180128	-0.00349296	0.00833354	32600.7	18.18		0.94
YBR182C	-0.0168081	0.00939513	-0.00528423	-0.0176561	-0.018951	-0.0535916	-0.012757	0.00124969	0.00381525	2060.6	0.05	0.2301	0.43
YBR182C-A	-0.0215188	0.00855684	-0.00834719	-0.000242709	-0.00642848	-0.0672473	-0.00612944	-0.000758281	-1.47813e-05		0.03		0.44
YBR183W	-0.00885825	0.00570127	-0.0125419	0.00594199	0.0145801	-0.0297208	0.00131978	-0.00280521	-0.000687276	750.835	0.5	-0.7546	0.47
YBR184W	-0.0295376	-0.00258958	-0.0256891	-0.0133942	-0.0349894	-0.0880527	-0.0127714	-0.0103888	0.00527685	528	0.1	0.1992	0.41
YBR185C	-0.00711059	-0.00289503	-0.013316	0.00134071	-0.00339281	-0.0300442	-0.00471841	-0.0052366	0.00356275	2163.18	0.63	0.3664	0.45
YBR186W	-0.0293444	0.000579177	-0.0274463	-0.0135968	-0.0248626	-0.0814967	-0.00993149	-0.00924262	0.00351074		0.12		0.4
YBR187W	0.0134712	0.00111329	-0.0168915	0.0100829	0.0411234	0.0300583	0.00533531	-0.0067675	0.00146076	2246.29	2.79	0.1413	0.53
YBR188C	-0.0346033	-0.00759186	-0.0316168	-0.0162691	-0.0353239	-0.10382	-0.0201863	-0.0194287	0.00954122	1751.1	0.53	0.9692	0.38
YBR189W	0.116269	-0.0483378	0.0486761	0.0614637	0.103134	0.326134	0.0193933	-0.00168726	0.00810869	139551	39.26	1.949	0.95
YBR191W	0.101742	-0.036541	0.0549962	0.0527697	0.0979054	0.267525	0.0229337	0.00583133	0.0074553	61140.2	34.42	1.725	0.9
YBR192W	-0.00985236	-0.00624306	-0.0203911	0.00174108	0.00217084	-0.027105	-0.00711922	-0.0102247	0.00394387	2385.81	0.65	-0.1687	0.45
YBR193C	-0.000912749	-0.00189571	-0.00574446	-0.0116964	-0.00491682	-0.023545	-0.00627968	-0.00676529	0.0061898	3312.83	0.36	0.035	0.49
YBR194W	-0.0131833	-0.0164893	0.00317031	-0.00583298	-0.0281416	-0.0360519	-0.012171	-0.00751197	0.00646803	1639.82	0.31	0.158	0.48
YBR195C	-0.0145658	0.00635199	-0.0140134	-0.0160734	-0.0130692	-0.0572123	-0.00637263	-0.0025553	0.00628427	2413.13	0.37	-0.0241	0.44
YBR196C	0.102122	-0.0235448	0.0356029	0.0407305	0.103687	0.261223	0.0240535	0.011907	0.0088738	178026	22.73	1.6002	0.87
YBR196C-A	-0.0106449	0.0269432	-0.0205375	0.0156953	0.0165338	-0.0560814	0.0125731	0.0105082	-0.00565461		0.14		0.46
YBR196C-B	-0.0208592	-0.00873674	-0.0148354	0.0191542	0.0108219	-0.0344956	-0.00503547	-0.0176144	-0.00539286		0.34		0.44
YBR197C	-0.0222952	0.00239206	0.00188189	-0.0191543	-0.0222102	-0.0604234	-0.0153594	-0.00360529	0.0061923	2041.12	0.6	-0.4295	0.43
YBR198C	-0.0132043	-0.00102151	-0.0173588	-0.010327	-0.00973681	-0.0376834	-0.0109548	-0.00762417	0.00690229	5832.47	0.74	-0.125	0.44
YBR199W	-0.0190773	0.0022618	-0.0284249	-0.00844189	-0.0112807	-0.0655166	-0.0118025	-0.00916793	0.00652583	4666.04	2.15	-0.0458	0.43
YBR200W	-0.00445267	-0.00265482	-0.0186163	-0.00661882	-0.00151724	-0.0306077	-0.0049742	-0.00854444	0.00687432	2994.11	0.61	-0.1905	0.47
YBR200W-A	-0.0341514	0.0148874	-0.00831689	0.00111286	-0.0105147	-0.0918513	0.00532281	0.0033516	-0.0112476		0.06		0.38
YBR201C-A	-0.0131779	0.019305	0.0132254	-0.00678328	-0.00120543	-0.0465349	-0.0035703	0.00852303	-0.000256881		0.48	0.583	0.47
YBR201W	-0.0246442	0.00598558	-0.014625	-0.00027308	-0.00552472	-0.055045	-0.0036311	-0.00562766	-0.000103809	553.15	0.43	-0.4039	0.44
YBR202W	0.00590502	-0.00865855	-0.0105768	0.000548988	0.00961285	0.00141475	-0.00637266	-0.00920904	0.00776612	4244.4	0.49	-0.217	0.52
YBR203W	-0.00399161	0.000680525	-0.0060564	-0.0095924	-0.0104657	-0.0200139	-0.00512691	-0.00191226	0.00633062	173.827	0.12		0.48
YBR204C	-0.0201908	-0.0040705	-0.0288932	-0.00163047	-0.00759424	-0.062731	-0.00821867	-0.0111022	0.00357838	2355.89	0.81	-0.3192	0.42
YBR205W	0.00276604	-0.00337104	-0.0091097	0.0062192	0.0184185	0.0173083	-0.000365727	-0.0049908	0.00246504	4140.49	2.01	0.4795	0.53
YBR207W	0.00249919	0.00217796	-0.0129501	0.00193543	0.01655	0.00150456	0.000327036	-0.000994319	0.00248134	4085.51	0.64	-0.0899	0.51
YBR208C	0.0192862	-0.00929247	-0.0123148	0.00751402	0.0292501	0.0364694	0.00147992	-0.00800539	0.0059451	7478.31	0.64	-0.8818	0.54
YBR209W	-0.0241258	0.00355042	-0.00590029	-0.00200051	-0.0108451	-0.0576993	-0.00483981	-0.00134632	-0.0042139		0.04		0.38
YBR210W	-0.023579	0.00673541	-0.0287163	0.00275917	-0.00339558	-0.0679191	-0.00192631	-0.00374635	-0.00227156	790.982	0.94	-0.04	0.42
YBR211C	-0.0259316	-0.00375994	-0.0301313	-0.0183225	-0.0346785	-0.0830317	-0.0176489	-0.0126011	0.0104006	1540.91	0.33	-0.075	0.41
YBR212W	-0.0133228	0.0147062	-0.00259451	-0.0223178	-0.0190587	-0.0734871	-0.00760122	0.00444547	0.00757679	2778.48	0.66	0.0596	0.44
YBR213W	-0.0175227	0.000384511	0.00289158	0.000434507	0.000811792	-0.0414311	-0.00899352	-0.00531197	-0.000298144	2778.36	0.18	0.2156	0.47
YBR214W	0.00734884	0.00609632	0.0131652	-0.0101525	0.00810555	0.00893361	-0.00241569	0.00424453	0.00259887	7440.68	1.22	0.3783	0.53
YBR215W	-0.0107538	-0.00813461	-0.015212	-0.016792	-0.0245931	-0.0316237	-0.0146452	-0.00716424	0.00974078	1775.59	0.49	0.0765	0.46
YBR216C	-0.011692	-0.00778472	-0.0296487	-0.00047759	-0.00536295	-0.0414481	-0.00833805	-0.0136256	0.00536754	2120.11	0.31	-0.3154	0.45
YBR217W	-0.0280587	-1.59892e-05	-0.0209199	-0.0177948	-0.0368634	-0.0926296	-0.0142798	-0.00769188	0.00538067		0.32	-0.67	0.44
YBR218C	0.0490189	-0.0193321	0.00841599	0.0227578	0.0575869	0.122062	0.00730886	-0.00479705	0.00706303	19961.1	2.42	-0.3662	0.67
YBR219C	-0.0257894	0.0209933	-0.00786182	-0.00814277	0.00400296	-0.0868054	0.00173252	0.00650738	-0.00324397	1703.16	0.65		0.4
YBR220C	-0.013891	0.00901306	-0.00651511	0.000245241	0.0109154	-0.0349539	-0.000165888	-0.000935887	-0.000947104	947.74	0.6	-0.4793	0.45
YBR221C	0.0642979	-0.018174	0.00962973	0.0264793	0.0720989	0.155802	0.0121313	-0.00300365	0.00663862	37834.5	6.81	0.9969	0.7
YBR221W-A	-0.0279606	-0.00921229	0.00949369	-0.000815285	-0.0388321	-0.0705659	-0.016796	7.7e-05	-0.00205268	1760.53	0.14		0.44
YBR222C	0.0239249	-0.000501757	0.00905077	0.00962073	0.0377776	0.0540522	0.0058304	0.00352058	0.00384098	6683.44	1.15	0.3983	0.58
YBR223C	-0.0204809	0.00378743	-0.00860551	-0.00769287	-0.0122	-0.0631839	-0.00870595	-0.00279437	0.000870388	1797.36	0.2	0.0926	0.44
YBR225W	-0.0134393	0.00165534	-0.0134695	-0.0147413	-0.0189411	-0.0455515	-0.0102356	-0.00328533	0.00552342	1665.93	0.24	-0.4958	0.44
YBR227C	0.00306983	-0.0179139	-0.0221845	0.00811084	0.00840838	0.00140871	-0.00634888	-0.0168317	0.00642931	4272.99	0.66	0.085	0.5
YBR228W	-0.0269384	-0.00787609	-0.0256723	0.00265655	-0.018407	-0.073333	-0.0125924	-0.0117613	0.00136962	1150.12	0.35	-0.5915	0.43
YBR229C	-0.000352941	0.00075598	-0.0137983	-0.00226347	0.00600305	-0.0170156	-0.00283318	-0.00253271	0.00570978	2522.95	0.78	-0.4229	0.5
YBR230C	0.0182968	0.00464921	0.0176904	0.00531389	0.0240726	0.0483619	0.00492851	0.00779384	0.00132385	6265.63	1.15	0.8082	0.56
YBR230W-A	-0.0119953	0.00993715	0.0082741	-0.000965697	0.00676482	-0.0255797	-0.00484206	0.000181912	-0.00151791	4719.74	1.1	1.1165	0.47
YBR231C	-0.0050195	-0.00958773	-0.00184266	-0.00264736	0.00411041	-0.0166766	-0.0100292	-0.00919358	0.00401969	1653.07	0.34	0.29	0.47
YBR233W	-0.00949104	0.000436017	-0.00389625	-0.00900648	-0.010307	-0.0382235	-0.00974821	-0.00290071	0.00454062	2210.78	0.51	1.4048	0.48
YBR233W-A	-0.0276825	-0.00800532	-0.0184319	-0.0127938	-0.0353513	-0.0961224	-0.0167696	-0.0138183	0.00765672	5643.16	0.94	0.5282	0.41
YBR234C	0.018297	-0.00168647	-0.0048321	0.0035317	0.0292215	0.0373281	0.00268105	-0.00182868	0.00542908	9044.43	2.54	0.597	0.55
YBR235W	-0.00633918	0.0047111	-0.0160278	-0.00429694	0.00604428	-0.031908	-0.00137342	-0.00416864	0.00227428	1806.57	0.4	-1.0751	0.45
YBR236C	-0.00260729	-0.0104622	-0.0196216	0.00276967	0.00230044	-0.0222428	-0.00733397	-0.0129208	0.00594916	3602.01	0.58	-0.0874	0.48
YBR237W	-0.0152022	-0.0137258	-0.0237423	-0.00209739	-0.0130259	-0.0451143	-0.0131106	-0.0154587	0.00499321	1408.28	0.34	-0.9054	0.45
YBR238C	0.0197977	-0.00185911	0.0047247	0.000817888	0.0130322	0.0255474	0.0025152	0.00324334	0.00777441	2039.75	0.33	-0.574	0.57
YBR239C	-0.0123957	0.00496339	0.00379416	-0.0104724	-0.0135714	-0.0391317	-0.00470585	0.00331445	0.00223445	1100.36	0.31	-0.662	0.48
YBR240C	-0.0264483	0.00823948	0.000265039	-0.0120033	-0.0193767	-0.0770542	-0.0103453	0.00173327	-0.000561552	1225.64	0.06		0.43
YBR241C	0.00510538	0.01547	0.0107501	0.00204573	0.0350847	-0.00250023	0.00430364	0.00687847	-0.00129797	2510.64	0.43	-0.2345	0.51
YBR242W	-0.00584933	-0.0114412	-0.0114203	0.00133541	0.00308533	-0.0172725	-0.00594312	-0.0114407	0.0036675	3192.96	0.78	0.064	0.49
YBR243C	-0.00112473	0.00255899	-0.0179458	0.00907072	0.0247965	-0.00744522	0.00337867	-0.00448917	-0.000180948	744.005	0.74	-0.2824	0.46
YBR244W	0.00866572	-0.0150064	-0.0182122	0.0139127	0.0139489	0.0191726	-0.00553122	-0.0116413	0.00474021	9627.86	1.42	1.1529	0.52
YBR245C	0.00427259	-0.0203316	-0.0226776	0.00761803	0.00429036	0.00312813	-0.0103269	-0.0184388	0.00813699	4897.27	0.67	0.0326	0.51
YBR246W	-0.0213375	0.00266395	-0.0261888	-0.0116381	-0.0126182	-0.0698747	-0.00820635	-0.00969092	0.00456622	2076.28	0.77	-0.596	0.41
YBR247C	0.00942528	-0.0182672	-0.0210853	0.00694964	0.0116961	0.0175062	-0.0093265	-0.0153755	0.00783631	7199.42	0.51	0.63	0.53
YBR248C	0.00676844	-0.0117418	-0.0138904	0.00820249	0.0196561	0.0200953	-0.00597628	-0.0107305	0.00542811	19263.2	1.24	0.6042	0.51
YBR249C	0.0832769	-0.027463	0.030346	0.0352137	0.0828835	0.204805	0.0171108	0.00399268	0.00954521	36221.3	5.56	1.3482	0.8
YBR250W	-0.0152169	-0.00244428	-0.023032	-0.00792502	-0.0164782	-0.0485036	-0.00948316	-0.00853274	0.00533127	907	0.03		0.45
YBR251W	-0.0090544	-0.0105125	-0.0144232	0.00342267	0.00308782	-0.0211188	-0.00756343	-0.0117692	0.0038981	3516.31	0.85	0.4709	0.45
YBR252W	0.030445	-0.00652248	0.00488045	0.00851729	0.0557325	0.0679337	0.00495152	-0.00239655	0.00535796	7096.76	1.45	1.0034	0.59
YBR253W	-0.0304475	-0.00278505	-0.0192784	-0.0152668	-0.0279759	-0.0967474	-0.015856	-0.0117625	0.00705863	3336.43	1.53	-0.4004	0.43
YBR254C	-0.0279898	0.0092403	-0.0210048	-0.0131247	-0.015329	-0.0782335	-0.0147902	-0.00671103	0.00569315	2138.96	0.53	0.0607	0.4
YBR255C-A	0.0111999	-0.00727001	0.00295143	0.0106543	0.0191726	0.0205241	0.00146977	-0.00587671	0.00144816	3650.49	0.92	0.0089	0.54
YBR255W	-0.0256141	-0.00114242	-0.0160994	-0.0153728	-0.0275951	-0.0761395	-0.0128615	-0.00739421	0.00556949	872.613	0.34	-0.7748	0.42
YBR256C	0.00509299	-0.00574384	-0.0139344	0.00152353	0.0130227	0.00226046	-0.000912239	-0.00510126	0.00646722	8264.83	2.61	-0.2629	0.55
YBR257W	-0.0306945	-0.0108284	-0.0284549	-0.00377491	-0.0295473	-0.0809169	-0.0169163	-0.0172476	0.00585338	1510.17	0.37	0.2863	0.41
YBR258C	-0.0130612	-0.022616	-0.0267638	-0.000266352	-0.0203376	-0.027468	-0.0175006	-0.0205141	0.00932658	2249.92	0.49	0.6421	0.47
YBR259W	-0.0188866	-0.00229501	-0.0273413	-0.00522794	-0.0156865	-0.062477	-0.00832864	-0.00977324	0.00479985	1950.67	0.21	-1.1809	0.43
YBR260C	-0.00157114	-0.00468916	-0.0057039	-0.00488151	-0.00467647	-0.0127774	-0.00765905	-0.00595736	0.00552537	3344.61	0.57	-0.4958	0.5
YBR261C	-0.00118062	-0.00465641	-0.000106322	0.00275545	0.0202735	-0.00543168	-0.0055389	-0.0105947	0.00374727	4510.14	0.86	0.5013	0.51
YBR262C	-0.0172866	0.0032773	-0.00976446	-0.00562093	0.00203446	-0.0544752	-0.00990511	-0.00536016	0.00678075	3323.26	1.44	0.1305	0.43
YBR263W	0.0470371	-0.0134401	0.0171242	0.0195914	0.0553713	0.124956	0.00930697	0.000376984	0.00565333	13650.3	2.26	0.595	0.67
YBR264C	-0.0403431	0.00227826	-0.0225277	-0.0160958	-0.0223934	-0.0906214	-0.0153014	-0.0112228	0.00133732	2386.38	0.8	0.1509	0.36
YBR265W	0.00691686	-0.00189272	-0.0042772	0.00710084	0.0267343	0.00446122	0.0013324	-0.00459523	0.00101748	2846.5	1.25	0.1146	0.52
YBR267W	0.00261342	-0.0119954	0.00173687	0.00532512	0.00478863	0.00206562	-0.00933963	-0.00813744	0.00543212	4523.07	0.54	1.4372	0.55
YBR268W	-0.0233757	0.000965343	-0.000219079	-0.00814584	-0.0131768	-0.0416187	-0.00615604	-0.00127105	-0.000404518	8104.08	1.74	0.941	0.42
YBR269C	-0.0169702	0.00150499	-0.0065385	-0.00985025	-0.0078027	-0.0542091	-0.0120135	-0.00681719	0.00260616	6098.42	0.74	1.0168	0.42
YBR270C	-0.0283022	0.011605	-0.013003	-0.0196076	-0.0238172	-0.0895085	-0.0111129	-0.000101369	0.0042225	571.97	0.21		0.4
YBR271W	-0.0314394	-0.00537731	-0.0304203	-0.0107147	-0.0275813	-0.0931009	-0.0165309	-0.0149941	0.00545949	1830.37	0.26	-0.4535	0.37
YBR272C	-0.011975	-0.0107379	-0.0327428	0.000667075	-0.00665986	-0.0420361	-0.011083	-0.0150845	0.00608333	2484.81	0.35	-0.2045	0.45
YBR273C	-0.00485247	-0.00970664	-0.0114512	-0.00575548	-0.00638356	-0.0222775	-0.0107309	-0.00998928	0.00536834	3635.34	0.66	0.3981	0.48
YBR274W	-0.00457545	-0.00468595	-0.0215958	-0.00102197	0.000663211	-0.0253955	-0.00470623	-0.00938296	0.00623296	887.883	0.43	-0.8575	0.46
YBR275C	-0.0224945	-0.00619928	-0.0274139	-0.0106706	-0.026827	-0.0704401	-0.0136683	-0.0111647	0.00658507	1377.46	0.26	-0.9164	0.42
YBR276C	-0.0197904	0.00327505	-0.0206579	-0.0114322	-0.0169839	-0.0645469	-0.00726722	-0.00461145	0.00348434	1295.02	0.85	-2.0625	0.42
YBR278W	-0.0214505	-0.0145419	-0.026167	-0.0105049	-0.026335	-0.0629142	-0.0208477	-0.0189592	0.00702454	1468.64	0.67	1.213	0.43
YBR279W	-0.00307097	-0.0230725	-0.0236521	-0.000529255	-0.0103642	-0.0181164	-0.0168431	-0.0203027	0.0113827	5800.4	1.2	0.2548	0.5
YBR280C	-0.0118079	0.0060065	-0.0157106	-0.0112939	-0.0023429	-0.0349224	-0.00748285	-0.00239517	0.00570709	1905.89	0.19	-0.2787	0.44
YBR281C	0.00340844	-0.00344261	-0.0207139	-0.00404149	0.00486865	-0.00781994	-0.00230974	-0.00633303	0.00783444	3702.22	0.33	-0.2603	0.51
YBR282W	-0.00785151	-0.00651148	-0.00821089	0.00491752	0.00220231	-0.0225553	-0.00554911	-0.00800824	0.00408972	3351.28	1.19	0.6717	0.46
YBR283C	0.0456242	-0.0098572	-0.0038548	0.0231416	0.0617255	0.106271	0.0129549	-0.00032634	0.00541934	10343.2	4.34	0.5331	0.63
YBR284W	-0.0245554	0.00506881	-0.0196196	-0.00923082	-0.0170887	-0.0755228	-0.00884174	-0.00509616	0.00243289		0.07		0.41
YBR285W	-0.0163805	-0.0087196	-0.0135984	-0.00670527	-0.027071	-0.0538218	-0.0116044	-0.00712409	0.00781857	1276.5	0.24		0.46
YBR286W	0.0532088	-0.0107486	0.0130218	0.0209969	0.0607842	0.127523	0.00953697	0.00245159	0.00826178	19333.2	11.99	0.9293	0.69
YBR287W	0.0204001	0.0024239	-0.0084874	0.00689532	0.0333066	0.0215572	0.00575114	0.000452387	0.00480453	2714.57	1.16	-0.4283	0.56
YBR288C	-0.0195934	-0.00192454	-0.0282598	-0.00998735	-0.0162934	-0.0577227	-0.00946203	-0.012219	0.00718315	2788.93	0.77	-0.2765	0.41
YBR289W	-0.0125505	0.00484584	-0.000980892	-0.0179636	-0.017927	-0.0718492	-0.0130004	-0.00546599	0.00880608	2834.13	0.35	-0.3095	0.47
YBR290W	-0.0273915	0.000153361	-0.0255084	-0.0169388	-0.0274427	-0.0879052	-0.0137447	-0.0109763	0.00788218	2036.2	0.64	0.4554	0.4
YBR291C	0.00565305	-0.00232827	-0.0135555	0.00437637	0.0250692	0.00569726	0.000894121	-0.0078996	0.00324869	2900.15	0.41	-0.4366	0.49
YBR292C	-0.0234818	0.00304499	-0.023874	0.00188641	-0.0201702	-0.0684404	-0.00553706	-0.00387396	-0.0026112		0.04		0.46
YBR293W	-0.0238815	0.0150437	-0.0190642	-0.00979544	-0.0060677	-0.0703237	0.000171336	0.000395697	-0.00198113	8712	0.33	-1.198	0.41
YBR294W	-0.00671651	0.00285889	-0.0166662	-0.00366681	0.00747232	-0.0269396	-0.00338594	-0.00473957	0.00242173	710.999	0.17		0.46
YBR295W	0.00353936	-0.00190692	-0.0111856	-0.000392809	0.0145168	0.00468932	-0.000543816	-0.00244335	0.00204306	1522	0.18	-1.2178	0.51
YBR296C	0.0408751	-0.00391574	-0.000890548	0.0160164	0.0580726	0.0904715	0.0136028	0.000738105	0.00559937	2160.09	0.3	0.1012	0.63
YBR296C-A	-0.0243281	0.000714974	-0.0108335	-0.00521102	-0.012787	-0.0518244	-0.00496724	-0.00407377	0.00305841		0.02		0.41
YBR297W	-0.0180154	0.00157777	-0.0205766	-0.00360365	-0.00746911	-0.0508451	-0.00416128	-0.00725796	0.00073543	19.3583	0.24	-0.4043	0.43
YBR298C	0.00845219	-0.00217793	-0.0136013	0.00828079	0.0271264	0.00860362	0.00291622	-0.00339232	0.00291393		0.25		0.51
YBR298C-A	-0.0268416	-0.0102613	-0.0222574	3.66164e-05	-0.0160177	-0.0677168	-0.00607477	-0.0132199	-0.00305438		0		0.41
YBR299W	0.016038	-0.00980494	-0.0110121	0.0093579	0.0252933	0.0292054	-0.000180386	-0.00595891	0.00648166	1727.73	0		0.56
YBR301W	0.10821	-0.0131912	0.0581569	0.0359986	0.115979	0.263458	0.026653	0.0215561	0.00978581		0		0.89
YBR302C	-0.0102238	-0.00225751	-0.0256483	0.00680957	0.00222261	-0.047301	-0.000898407	-0.00461934	-0.000685491	1137.74			0.47
YCL001W	0.0141195	-0.00891967	-0.0177032	0.0160007	0.0225965	0.0351242	0.00451158	-0.00847183	0.00580793	3661.31	2.06	0.7723	0.54
YCL001W-A	-0.0149879	-0.0179102	-0.0250276	0.00416005	-0.0203797	-0.0473563	-0.00828367	-0.0140995	0.0044543		0.08		0.47
YCL001W-B	-0.0533052	-0.008524	-0.0351443	-0.0203436	-0.0509772	-0.138566	-0.022462	-0.0177687	0.00550542		0.16		0.34
YCL002C	-0.0299947	0.0107866	-0.027319	-0.00253795	-0.0133507	-0.0868642	-0.00269612	-0.00309055	-0.00247469		0.61	-1.6149	0.37
YCL004W	-0.0143291	0.00268012	-0.0127236	-0.00699147	-0.0123621	-0.0569288	-0.00630351	-0.0045463	0.00387948	381.449	0.38	-0.9224	0.43
YCL005W	-0.0219222	0.0158284	-0.0124789	-0.0140635	-0.0079571	-0.075524	-0.00269194	0.00311831	0.00144954	2072.74	0.71	-0.8059	0.41
YCL005W-A	0.0126211	0.00641956	0.00336945	0.0179399	0.0400675	0.0261093	0.0119854	0.00346642	-0.00433688		5.19	2.4263	0.55
YCL008C	-0.0147514	0.0140617	0.00760504	-0.016533	-0.00617129	-0.0510642	-0.00827557	0.00359477	0.00442931	1265.39	0.59	-0.4391	0.46
YCL009C	0.0424095	-0.00617675	0.0269793	0.0121701	0.0490054	0.103789	0.00780991	0.00538875	0.00434294	24787.1	4.75	0.6547	0.66
YCL010C	-0.0133839	-0.00281165	-0.0125481	-0.00640512	-0.00251027	-0.0512827	-0.0113405	-0.00865132	0.00358642	2185.84	0.61	-0.9807	0.44
YCL011C	0.00593785	-0.0130272	-0.0141747	0.00346603	0.0120561	0.0103113	-0.00675108	-0.0119464	0.00634192	4101.72	2.42	-0.0544	0.51
YCL012C	-0.00732335	-0.012118	-0.0216425	0.004892	-0.00151646	-0.0177174	-0.00745343	-0.0129534	0.00524331	2785.58	0.54	0.1109	0.47
YCL014W	-0.0131459	-0.00658744	-0.0222042	-0.0099271	-0.0163303	-0.0451467	-0.0120777	-0.0103003	0.00635701	2541.5	0.27	-0.8513	0.44
YCL016C	-0.0161594	-0.0026263	-0.00819078	-0.00281018	-0.00390028	-0.0370164	-0.00809686	-0.00725929	0.00165784	1781.05	0.22	-0.224	0.47
YCL017C	0.0320987	-0.00960588	0.00624677	0.0115935	0.0392685	0.0825739	0.00551921	-0.0032523	0.00617646	7165.45	0.98	0.3845	0.61
YCL018W	0.0759474	-0.0284126	0.0154377	0.0330072	0.0820282	0.195378	0.0155166	-0.00229282	0.00875677	60140.8	0		0.74
YCL021W-A	-0.00155389	-0.00239192	-0.00333013	0.00790959	0.0064921	-0.00670368	-0.00989909	-0.00427292	-0.00028453	1384.59	1.01		0.5
YCL024W	-0.0217045	-0.00336767	-0.0149175	-0.0137407	-0.0233934	-0.0643474	-0.0120446	-0.00836711	0.00548814	1378.69	0.45	-0.4704	0.42
YCL025C	0.0402268	-0.00513949	0.000120116	0.0203341	0.0614764	0.0909062	0.0113475	-0.000263578	0.00342583	27282.9	2.72	-0.053	0.64
YCL026C-A	0.0509153	-0.0104847	0.0171834	0.0155967	0.0544063	0.120697	0.0104851	0.00386308	0.00679832	1213.83	0.03	0.2204	0.66
YCL026C-B	0.0572361	-0.00896693	0.0236821	0.0166194	0.0707399	0.134025	0.011628	0.00727712	0.00692417	7759.54	0.14	1.1602	0.69
YCL027W	-0.0249627	0.00856649	-0.00793899	-0.0217642	-0.0250204	-0.0714458	-0.00977786	-0.00154192	0.00395213	2383.06	0.42	-0.1061	0.42
YCL028W	0.0243811	0.0137585	0.0289398	-0.0140271	0.0145565	0.00452941	0.00120596	0.0120338	0.0123314	10544.2	1.73	1.4814	0.58
YCL029C	-0.0136185	-0.00775791	-0.00173862	-0.00695192	-0.0186624	-0.0535999	-0.0141703	-0.0087473	0.00596711	1926.8	0.34	-0.1603	0.48
YCL030C	0.0416719	-0.0190533	-0.00020974	0.0203935	0.0498498	0.0977148	0.00497105	-0.00674631	0.0065176	74324.2	5.54	0.6345	0.63
YCL031C	-0.0136505	-0.0122769	-0.0193759	0.000883889	-0.0157906	-0.0343705	-0.0124901	-0.0127105	0.00531613	5813.32	1.51	0.2533	0.46
YCL032W	-0.0147094	-0.000652373	-0.0024741	-0.0130758	-0.0179907	-0.0416112	-0.0135236	-0.00570042	0.0051252	2988.86	0.45	-0.3015	0.48
YCL033C	-0.00668914	0.00434574	0.00878524	-0.000270689	0.00959727	-0.00656732	-0.00314842	0.000385408	0.00127961	4420.89	0.66	0.5845	0.52
YCL034W	-0.0163435	0.0100921	-0.00386696	-0.0146625	-0.00478373	-0.0547497	-0.00865033	-0.00185375	0.00336863	4356.39	0.93	0.1495	0.43
YCL035C	0.0206969	-0.0120988	-0.0121106	0.0103588	0.0297873	0.0331485	-0.000427443	-0.00864342	0.00689827	22432.6	5.64	1.6991	0.58
YCL036W	-0.0223859	0.00252612	-0.00868875	-0.00405895	-0.00265933	-0.059753	-0.00968042	-0.00524849	0.0010192	718.737	0.17	-0.8921	0.42
YCL037C	0.0426395	-0.00828973	0.0259773	0.00484853	0.0295024	0.0828749	0.00258796	0.00612008	0.00863724	27979.8	2.13	1.4462	0.66
YCL038C	-0.00651187	0.00647176	-0.0197532	0.00152634	0.01387	-0.0244088	0.00220083	-0.00340126	0.000300948	1068.17	1	-0.5634	0.46
YCL039W	-0.00774161	0.0091185	0.00116166	-0.0109224	0.000311685	-0.0384742	-0.00447597	0.00166028	0.00344961	1361.16	0.46	-0.3433	0.49
YCL040W	0.0204443	-0.00260392	0.0106276	0.00860264	0.0408827	0.0566033	0.00227506	-0.00174013	0.00214501	32705.7	7.86	0.7029	0.57
YCL042W	-0.0419683	0.0234147	0.0121222	-0.0325875	-0.034884	-0.113372	-0.0148407	0.00951356	-0.0026927	12339	1.69	4.4301	0.37
YCL043C	0.0683909	-0.0155824	0.0214009	0.0306767	0.0780252	0.162629	0.0122304	0.00289399	0.00759321	31843.5	9.1	1.229	0.76
YCL044C	-0.00402564	0.00579142	0.00513019	-0.00727853	0.00268782	-0.0241825	-0.00535572	0.00385721	0.00259293	2428.6	0.39	0.3643	0.48
YCL045C	-0.00250644	-0.00279468	-0.0209015	-0.00410071	0.00448575	-0.0246786	-0.00347967	-0.00846887	0.00650123	7530.01	1.37	0.7215	0.47
YCL047C	-0.0221489	-0.000122329	-0.0225872	-0.00314639	-0.0113268	-0.0582453	-0.00955598	-0.00892749	0.00194609	2745.13	0.46	0.1007	0.39
YCL048W	-0.000103942	-0.0084645	-0.0195384	0.00029159	0.000738922	-0.0106108	-0.00445283	-0.00651285	0.00507718		0.01		0.51
YCL048W-A	0.0519035	0.0100608	0.0241681	0.00416199	0.0700627	0.0906786	0.0172903	0.0151082	0.00502782		0.08		0.62
YCL049C	-0.00459427	0.00752387	-0.00899585	-0.00932801	0.00679556	-0.0304107	-0.00464008	-0.000420286	0.00515972	1028.68	1.06	-0.4393	0.48
YCL050C	0.0395086	-0.0181885	-0.000486981	0.0140417	0.0368803	0.0953716	0.00291865	-0.00347282	0.0085755	24546.2	3.73	1.5091	0.65
YCL051W	-0.0176691	0.00424521	-0.0102735	-0.0197294	-0.0230795	-0.0622145	-0.0110853	-0.00488159	0.0054923	1085.77	0.47	-0.7228	0.42
YCL052C	-0.0143121	-0.00568895	-0.0239939	-0.00707522	-0.00949756	-0.0503252	-0.00896628	-0.0123861	0.00579877	2437.01	0.74	-0.2986	0.43
YCL054W	0.0195188	-0.0315358	-0.0179003	0.0173662	0.0199918	0.0597402	-0.00888565	-0.0209789	0.00992537	5450.91	0.83	0.3295	0.57
YCL055W	-0.00376743	-0.00653308	-0.012007	-0.00329307	-0.00510968	-0.0221601	-0.00596497	-0.00570139	0.00599509	1731.78	0.56	0.1752	0.51
YCL056C	-0.0410433	-0.00996398	-0.0356738	0.00185064	-0.0285475	-0.0832465	-0.00985574	-0.0164575	0.000282146	1464.66	0.9	-1.6813	0.35
YCL057C-A	0.0192588	0.00771533	0.0210327	0.00673566	0.0449882	0.0333366	0.00869883	0.00448583	0.000239724	3439.62	3.54	1.525	0.55
YCL057W	0.00807608	-0.0045691	-0.0134123	0.00201722	0.0137704	0.00947131	-0.00399384	-0.00597299	0.00752618	9831.19	1.29	-0.0876	0.52
YCL058C	0.0115792	0.0207711	-0.000131686	0.00645368	0.0375082	0.0134861	0.014676	0.0145953	-0.00711442	1344.93	0.79		0.53
YCL058W-A	-0.0225919	-0.0184684	0.00295888	0.000633143	-0.0171802	-0.0449196	-0.0167602	-0.0146488	0.00206879	255.5	0.6		0.45
YCL059C	0.0103724	-0.0270181	-0.0092689	0.0178144	0.010608	0.0276237	-0.00958553	-0.0183657	0.00765381	6287.98	1.6	0.6977	0.56
YCL061C	-0.0189342	-0.0151132	-0.0278107	-0.0126815	-0.0283877	-0.059765	-0.0192473	-0.0171986	0.0106059	1432.86	0.42	-0.6028	0.44
YCL063W	-0.0157493	0.000950627	-0.00980138	-0.0199941	-0.0285507	-0.0521543	-0.012459	-0.00474452	0.00535301	1041.27	0.48	-0.8614	0.44
YCL064C	0.00295123	-0.00615756	-0.0137854	0.00271044	0.0131293	0.00417378	-0.00277686	-0.0064547	0.00523282	12535.1	0.4	1.2578	0.51
YCL066W	-0.0183926	0.00359514	-0.0130533	-0.00442792	-0.0114523	-0.0580834	-0.00383434	-0.00234909	0.00215585				0.43
YCL067C	-0.0319466	-0.0119809	-0.0219618	-0.0123409	-0.0402184	-0.0829827	-0.0155592	-0.0138175	0.00566881	696.98			0.41
YCL068C	-0.0199784	0.00574255	0.00656902	-0.00547528	-0.0134851	-0.0602539	-0.00605015	0.00035024	0.00163588		0		0.45
YCL069W	-0.00456697	0.00528406	-0.01342	0.00576656	0.0177139	-0.0243453	0.00479949	0.000132066	-0.00157629	2772	0		0.47
YCL073C	-0.00952926	0.0103174	-0.0103842	-0.00185143	0.00841694	-0.0343176	0.00141743	0.000549715	-0.000504948		0.01		0.46
YCR001W	-0.0307196	0.0177418	-0.0303231	3.32212e-05	-0.0113168	-0.106704	0.00370791	0.00103098	-0.00398845		0.09		0.36
YCR002C	0.00458626	-0.00812876	-0.0233616	0.00028734	0.00746234	-0.0129288	-0.00428232	-0.0114887	0.0070689	9625.61	1.47	0.5817	0.52
YCR003W	-0.00420502	-0.0200118	-0.0123267	0.0080984	-0.00276195	-0.0133743	-0.010432	-0.0156752	0.00596804	4005.96	1.04	0.7961	0.5
YCR004C	0.0338498	-0.0082885	0.00129036	0.0137867	0.0500658	0.0748049	0.00535599	-0.00185562	0.0052381	15017.8	5	1.1861	0.58
YCR005C	0.0117988	-0.00827169	-0.0142055	0.00461185	0.020339	0.0211301	-0.00068597	-0.00893242	0.00693034	4922.75	2.18	0.1638	0.5
YCR006C	-0.03731	0.0137776	-0.00221276	-0.0102758	-0.0166387	-0.108967	-0.0051451	0.00760677	-0.00957608		0.08		0.38
YCR007C	-0.0150211	0.000731335	-0.026192	-0.00476747	-0.00628575	-0.0555414	-0.00833485	-0.00804111	0.00427425	590.18	0.18	-0.1415	0.43
YCR008W	-0.008171	5.56799e-05	-0.0135673	-0.00885864	-0.00702714	-0.0298455	-0.00609079	-0.00453334	0.00515541	1202.94	1.1	-1.3836	0.46
YCR009C	0.0121276	-0.0200018	-0.0144716	0.0123042	0.0169905	0.0283118	-0.00462005	-0.0158393	0.00767472	11648	2.73	0.7561	0.55
YCR010C	0.038419	-0.000267074	-0.00561001	0.0158202	0.060586	0.0858768	0.0130293	0.0023577	0.00443963	1298.19	0.04		0.58
YCR011C	-0.0104296	-0.00241879	-0.0249251	-0.00267598	-0.000479108	-0.034153	-0.00549201	-0.00854615	0.00427841	3200.08	1.16	-0.2629	0.45
YCR012W	0.12563	-0.039787	0.0465112	0.0591011	0.128926	0.357141	0.0271612	0.00851316	0.00808836	1048126	100.35	3.2788	0.94
YCR014C	-0.0142071	-0.0142397	-0.0329422	0.00255168	-0.0101179	-0.0429455	-0.0110749	-0.0169493	0.00505455	919.99	0.41		0.45
YCR015C	-0.0151042	-0.00850199	-0.0278587	-0.00250883	-0.0128685	-0.0431174	-0.0110484	-0.0111945	0.00605757	2493.94	0.3	-0.2897	0.45
YCR016W	-0.0119405	-0.028088	-0.0282814	0.00276091	-0.0179792	-0.0349819	-0.016743	-0.0216384	0.00856142	4929.3	0.89	0.633	0.48
YCR017C	0.00567572	0.00542724	-0.0160051	0.00494304	0.0264464	0.000571018	0.00358567	-0.00336559	0.00300723	2209.26	1.46	-0.7142	0.49
YCR018C	-0.0218597	-0.0114402	-0.0153353	-0.00983942	-0.031456	-0.0560455	-0.0150009	-0.0125434	0.00605116	1776.52	0.92	0.2218	0.47
YCR019W	-0.0240913	0.00225551	-0.0238916	-0.00765035	-0.0128247	-0.0542815	-0.00990308	-0.0059765	0.00305965	4066.97	0.25	-0.5762	0.42
YCR020C	0.00897331	-0.00866181	-0.0195002	0.00873046	0.0159864	0.0133579	-0.00123086	-0.00875643	0.00552354	2671.97	0.16		0.53
YCR020C-A	0.00259547	-0.00967606	-0.0209678	0.00606007	0.0141774	-0.0127905	-0.00280569	-0.0118119	0.00613092	2190.21	1	0.2396	0.48
YCR020W-B	-0.0298504	-0.012754	-0.0189709	-0.0132805	-0.056475	-0.102062	-0.0203679	-0.0120427	0.00977328	6168.32	0.59	0.7813	0.42
YCR021C	0.032453	-0.00315217	-0.00512948	0.0175498	0.0558855	0.0709156	0.0116648	3.64401e-05	0.00304051	6499.14	0.26	-0.4853	0.58
YCR022C	-0.0300717	0.0180973	-0.00364043	-0.0120091	-0.0265246	-0.0992528	-0.0012921	0.00976317	-0.00915586		0.03		0.41
YCR023C	-0.00863502	0.0044759	-0.0189026	-0.00131951	0.00276722	-0.0384816	-0.0020576	-0.00445399	0.00306734	1343.84	0.82	-1.2699	0.45
YCR024C	-0.00978085	-0.00153573	-0.0163388	-0.00472042	-0.0097131	-0.0470018	-0.00488929	-0.00594748	0.00433813	1792.71	0.24	-0.3724	0.46
YCR024C-A	0.0940481	-0.0337415	0.0172139	0.065086	0.114054	0.234444	0.0276185	-0.00307933	0.00464684	76782.4	24.78	1.9913	0.9
YCR024C-B	-0.0112082	0.0151194	-0.0299232	0.0157358	0.0182359	-0.0673766	0.012808	0.003455	-0.00825057		28.81		0.46
YCR025C	-0.0401477	0.00492351	-0.00118743	-0.0102277	-0.0281141	-0.109312	-0.0171841	-0.00252606	-0.00704622		0.06		0.37
YCR026C	-0.0225035	0.00300059	-0.0246745	-0.0135342	-0.015862	-0.0725534	-0.0116306	-0.00830847	0.00683249	1621.49	0.49	-0.4366	0.41
YCR027C	-0.0278532	0.00016144	-0.0250058	-0.00952405	-0.021377	-0.081529	-0.0118381	-0.00903743	0.00228394	3063.28	0.39	-0.1765	0.41
YCR028C	-0.00531829	0.00638806	-0.0174601	0.00210538	0.0125598	-0.0246779	0.00177344	-0.00186946	0.0015281	2339.36	0.4	-0.4376	0.47
YCR028C-A	0.0452494	-0.0145891	0.00594697	0.0145923	0.0431913	0.101167	0.00572013	-0.00180898	0.00929609	17842.9	4.08	1.8281	0.63
YCR030C	0.00891286	0.00193776	0.00173259	-0.00997374	0.00262293	0.000413942	-0.00476017	0.000766403	0.0071483	6990.9	0.64	-0.0556	0.52
YCR031C	0.120695	-0.0386384	0.0579794	0.05512	0.120828	0.317354	0.0279359	0.00719043	0.0095133	68873.5	36.3	1.8063	0.92
YCR032W	-0.0241228	-0.000683416	-0.0282141	-0.00651888	-0.0209273	-0.0778402	-0.00878832	-0.00832712	0.00382558	944.645	0.15	-1.287	0.42
YCR033W	-0.0187849	-0.00204192	-0.0171311	-0.0175156	-0.0263805	-0.0597427	-0.01523	-0.0076072	0.00641227	1451.15	0.72	-1.164	0.42
YCR034W	0.0303001	-0.000473392	-0.00526767	0.020014	0.049572	0.0587436	0.0125497	0.0025582	0.00183887	9198.53	2.92	0.489	0.58
YCR035C	-0.0033247	-0.0143383	-0.0210916	-0.000636589	-0.0080203	-0.0114204	-0.00968334	-0.0127905	0.00724316	4013.53	0.76	0.2772	0.49
YCR036W	0.00869271	-0.0113442	-0.0143715	0.00779637	0.0188352	0.00945495	-0.00323756	-0.00851711	0.00527569	4469.98	0.83	0.0753	0.53
YCR037C	0.00714868	-0.0042029	-0.0126757	0.00468578	0.0164336	0.00889495	0.00100734	-0.00478584	0.00318916	1532.85	0.39	-1.2788	0.52
YCR038C	-0.0170544	0.00253788	-0.00149033	-0.00664072	-0.015859	-0.057998	-0.00664885	-0.00225858	0.0029173	1080.38	0.2	-0.4967	0.47
YCR039C	-0.0319466	-0.0119809	-0.0219618	-0.0123409	-0.0402184	-0.0829827	-0.0155592	-0.0138175	0.00566881	333.319			0.41
YCR040W	-0.0183926	0.00359514	-0.0130533	-0.00442792	-0.0114523	-0.0580834	-0.00383434	-0.00234909	0.00215585	1129.31			0.43
YCR041W	-0.0187659	0.014161	-0.0251108	0.000769618	0.00417689	-0.0713607	0.00515823	0.00138173	-0.00172114		0.99		0.44
YCR042C	-0.0138925	-0.00816194	-0.028828	-0.00289471	-0.0117692	-0.0493576	-0.0122864	-0.0117372	0.00646569	1844.23	0.42	-0.5221	0.45
YCR043C	-0.0102782	-0.00359178	-0.0253937	0.00486857	0.0105923	-0.0098426	-0.00178744	-0.00918046	0.00474803	4362.61	1.17	0.4392	0.46
YCR044C	-0.0100475	0.00569672	-0.0104728	0.0062809	0.0108671	-0.0342891	0.000258076	-0.0023116	-0.00115145	2905.36	1.19	-0.5236	0.5
YCR045C	-0.00267996	0.00733983	-0.00343855	-0.00356271	0.0164888	-0.0139844	-0.00174655	3.00701e-05	0.00216698	1129.31	0.37		0.5
YCR046C	0.00137894	0.00163544	0.0275164	0.00784109	0.0180263	0.00742757	-0.000507499	0.00394177	-0.00147972	4619.08	1.54	0.178	0.53
YCR047C	-0.0231364	0.00692189	-0.0036092	-0.00451003	0.00553631	-0.0482309	-0.0124754	-0.00427753	-0.00219557	4328.67	0.57	1.7669	0.42
YCR048W	-0.00550286	0.0146288	0.00702629	0.00395993	0.0242975	-0.0221316	0.00235795	0.00647808	-0.0034334	1529.32	0.67	0.3848	0.49
YCR050C	-0.0268792	0.0069024	0.00750246	-0.00411063	-0.0145626	-0.0763114	-0.00278971	0.00429123	-0.00349154		1.02		0.42
YCR051W	0.0110559	-0.00442613	0.00178803	0.00342424	0.0330744	0.0120427	-0.00698691	-0.00488563	0.00792869	8388.42	0.98	0.7681	0.54
YCR052W	-0.00668931	-0.000805207	-0.000856928	-0.0117675	-0.00337781	-0.0351228	-0.0110121	-0.00570557	0.00873837	4050.27	0.91	0.0053	0.47
YCR053W	0.0594762	-0.0197075	0.0133238	0.0241922	0.0602123	0.140546	0.0106545	-0.000498738	0.00906516	55453.3	3.91	1.1959	0.71
YCR054C	-0.00938221	-0.00608708	-0.0278401	-0.00181151	-0.00867056	-0.0437008	-0.00773916	-0.0101339	0.00568181	2872.88	0.19	-0.0496	0.47
YCR057C	0.00174126	-0.00410798	-0.0172594	-0.00153983	0.00841547	-0.0125296	-0.00463153	-0.00741221	0.00583288	5498.83	0.54	-0.2677	0.5
YCR059C	0.0144491	0.00255122	0.0107132	0.0039955	0.0386719	0.0330184	-0.002585	-0.000373997	0.00250352	3107.28	1.26	-0.6458	0.55
YCR060W	-0.02157	0.00607307	0.00697763	-0.00658267	-0.000105198	-0.0747133	-0.0158874	-0.00617627	0.000551685	4616.57	0.92	0.0975	0.43
YCR061W	0.00349542	0.0180427	0.00646277	-0.00350917	0.0264362	-0.0122575	0.00512364	0.0098324	-0.00191318	1083.13	0.74	0.4844	0.51
YCR063W	-0.00627059	-0.0069066	0.0153242	0.00607655	0.00371117	-0.0144172	-0.00471661	-0.00374868	-0.00302745	2849.47	0.24	1.4862	0.51
YCR065W	-0.00708701	0.000142337	-0.00478632	-0.011424	-0.0134566	-0.0342	-0.0103892	-0.00301981	0.00538643	1534.05	0.75	-0.4509	0.47
YCR066W	-0.0176262	-0.00431069	-0.0147805	-0.0135241	-0.0269027	-0.0597906	-0.0125883	-0.00644621	0.00633745	710.125	0.17	-0.1935	0.45
YCR067C	-0.00268974	0.0104326	-0.0120257	-0.0217933	-0.00691389	-0.0248955	-0.00525469	0.000892326	0.00584715	1501.87	0.54	-0.236	0.47
YCR068W	-0.00428872	0.00628647	0.00195255	-0.00276107	0.0129676	-0.0212997	-0.00405798	0.00172219	0.000787511	1150.02	0.24	-0.7597	0.48
YCR069W	0.0138266	-0.00198293	-0.00282446	0.00546093	0.0296996	0.0128755	0.0025329	-0.00446248	0.00541769	1423.49	2.18	-0.0076	0.52
YCR071C	-0.0228989	-0.00312166	-0.00717645	-0.00230731	-0.0128659	-0.0607754	-0.00887651	-0.00419729	0.00269286	3570.3	1.06	0.3563	0.45
YCR072C	0.00375376	-0.00246873	-0.00123189	-0.00163741	0.0145268	0.013247	-0.00112	-0.00351567	0.00475336	4313.62	0.41	0.4851	0.51
YCR073C	-0.0125837	-0.00484268	-0.0167005	-0.00155762	-0.0052908	-0.0399317	-0.00814924	-0.00935109	0.00478672	122.95	0.2	-0.9937	0.46
YCR073W-A	-0.00414205	0.00340669	0.000162167	-0.000503258	0.0197457	-0.000365333	-0.00366034	-0.000599343	0.000261757	12836.5	0.66	0.4372	0.49
YCR075C	-0.0260002	0.015654	-0.00897361	-0.00752854	-0.00328582	-0.0725053	-0.00128823	0.00250258	-0.000619872		0.52	-0.6855	0.39
YCR075W-A	0.00844732	-0.00999639	-0.012547	-0.00303235	0.019542	0.0023396	-0.00456346	-0.0114859	0.00939627	11417.7	0.89	0.6871	0.5
YCR076C	-0.0222302	0.00980142	-0.0147876	-0.0171899	0.000213792	-0.0716774	-0.0106266	-0.00695551	0.00215645	691.968	0.61	0.0749	0.38
YCR077C	0.0168422	-0.00230346	0.00356157	-0.000179945	0.0211267	0.0230759	-0.000649492	-0.00290334	0.00738922	5221.4	1.15	-0.0067	0.55
YCR079W	-0.0218791	0.0102422	-0.0101592	-0.0127373	-0.00574485	-0.0684686	-0.00934231	-0.00179754	0.000901393	1216.39	0.35	-1.0673	0.42
YCR081W	-0.0129653	-0.00222044	-0.0223423	-0.00400106	-0.0117032	-0.0487407	-0.00614087	-0.00735165	0.00589741	750.556	0.12	-0.7134	0.47
YCR082W	-0.00521213	-0.00836769	-0.0140663	0.000271002	-0.00191581	-0.0286141	-0.00895511	-0.0118969	0.00898592	1340.98	1.46	0.0458	0.51
YCR083W	-0.00461169	-0.00503211	-0.00839758	0.00743201	0.0117513	-0.0126787	-0.00481545	-0.00665097	0.00427473	13900.6	0.79	0.2677	0.47
YCR084C	0.018889	0.00120495	0.00897204	-0.00761238	0.0185589	0.018995	-0.00219513	0.00119283	0.00797728	10282	2	-0.0054	0.56
YCR085W	-0.0222949	0.0103266	-0.0263463	0.00160664	0.000912068	-0.0947057	0.00216174	-0.00608982	-0.00392454	1213.83	0.04		0.39
YCR086W	-0.0322213	0.00256425	-0.00923417	-0.0150566	-0.0235335	-0.0874298	-0.0163903	-0.00802662	0.00301466	2655.18	0.35	0.5217	0.4
YCR087C-A	-0.010938	-0.00777262	0.00349201	0.00566604	0.0061714	-0.0165699	-0.00908164	-0.00953538	0.00312497	5169.12	0.98		0.46
YCR088W	0.0319951	-0.0153992	-0.00262333	0.00360098	0.0291212	0.0600147	-0.00401702	-0.00840884	0.0100652	18301.4	2.35	1.3817	0.59
YCR089W	0.00174435	0.0286121	0.00840719	-0.0376467	-0.0080861	-0.0226676	0.00249698	0.0159283	0.00388407		0.23		0.49
YCR090C	-0.0155646	-0.00939034	-0.0326332	-0.00299454	-0.0111843	-0.0409983	-0.0118885	-0.0145602	0.00368722	3586.95	1.14	0.317	0.44
YCR091W	-0.0193803	0.000680083	-0.0135306	-0.0131019	-0.0216369	-0.0597677	-0.0113069	-0.00470587	0.00438027	807.35	0.21	-0.3535	0.44
YCR092C	-0.0228476	-0.0052984	-0.0275859	-0.0078435	-0.0194915	-0.0671832	-0.010917	-0.0127755	0.00486737	1459.33	0.2	-0.5631	0.41
YCR093W	0.00237722	-0.00600954	-0.0180856	0.000551851	0.00241522	-0.0143927	-0.00414117	-0.00879792	0.00659195	6369.12	0.53	-0.7228	0.5
YCR094W	-0.0181954	-0.00293839	-0.0223753	-0.0063125	-0.0134417	-0.0547307	-0.0111789	-0.0106059	0.00526994	1750.99	0.58	-0.1924	0.43
YCR095C	-0.0308405	-0.0052024	-0.0384166	-0.011812	-0.0325941	-0.0900892	-0.0152229	-0.0148092	0.00667596	1962.45	0.44	-0.5118	0.39
YCR095W-A	-0.0552175	-0.000784519	-0.0364082	0.00415423	-0.0306406	-0.11805	-0.00749111	-0.0117334	-0.00510411		0.06		0.3
YCR096C	-0.0363461	-0.0120487	-0.014268	-0.0122946	-0.0420013	-0.0951323	-0.0166762	-0.0121477	0.00487382	175.777			0.39
YCR097W	-0.0268979	-0.0140076	-0.0244817	-0.00701636	-0.0419138	-0.0817506	-0.0142836	-0.0117892	0.00631262	1182.73	2.16	0.4449	0.46
YCR098C	0.016105	-0.00739233	-0.0119242	0.012247	0.0383415	0.0372701	0.006671	-0.0051902	0.00396182		0.08		0.55
YCR099C	-0.0210395	-0.0121599	-0.0413922	-0.000981157	-0.015167	-0.0582392	-0.0127712	-0.0177812	0.00416242		0.19		0.47
YCR100C	-0.014965	0.00789776	-0.0238695	-0.0179752	-0.00973554	-0.0606091	-0.00445347	-0.00515004	0.00580708	1381.4	0.15		0.42
YCR101C	-0.030059	0.00250915	-0.0350751	-0.00866194	-0.0210432	-0.0944853	-0.00967601	-0.00873082	0.00297629		0.08	-0.1131	0.39
YCR102C	0.0289481	-0.00816212	-0.00397548	0.0123305	0.0436925	0.0638431	0.00336642	-0.00456881	0.00606023	3037.32	0.06		0.58
YCR104W	0.111504	-0.0146818	0.046819	0.0392318	0.120961	0.272326	0.027536	0.0193462	0.00928581		0.06		0.87
YCR105W	0.0185407	-0.00976263	-0.007384	0.015002	0.0368596	0.0443817	0.00346891	-0.00294911	0.00237957	2019.66	0.07	0.2749	0.55
YCR106W	-0.0196037	-0.00111417	-0.0275998	-0.00510471	-0.0159374	-0.0726154	-0.0085239	-0.00962677	0.00315911	624.024	0.17	-1.0097	0.42
YCR107W	0.000698013	-0.00343717	-0.0190415	0.00184235	0.0135983	-0.00778187	-0.00437622	-0.00676609	0.00529429	3259.92	0.31		0.49
YCR108C	-0.00545431	0.0309175	0.0264402	-0.0190779	-0.000328413	-0.0230644	0.00765316	0.0187757	0.000128286		0		0.47
YDL001W	-0.0154061	-0.0108414	-0.023981	-0.0043063	-0.0163312	-0.0503496	-0.0131589	-0.0146141	0.00643835	1923.48	0.34	0.0709	0.45
YDL002C	-0.0322021	-0.0198502	-0.030857	-0.00798317	-0.0432493	-0.0908693	-0.0261302	-0.0213898	0.00737711	2815.27	0.74	0.4766	0.41
YDL003W	-0.0124718	-0.00819253	-0.023676	-0.0140963	-0.0193893	-0.0556014	-0.0128066	-0.0125848	0.0087786	2132.32	0.81	0.2267	0.46
YDL004W	0.0315927	-0.0124003	-0.00555548	0.0110245	0.0300326	0.0742697	0.00319587	-0.00601114	0.00507478	29037.8	3	1.097	0.59
YDL005C	-0.00430846	0.00023594	-0.00419604	-0.0231288	-0.027272	-0.0509163	-0.0101033	0.00175084	0.0135037	4702.95	0.99	-0.156	0.5
YDL006W	-0.020152	-0.00681304	-0.0327443	-0.00728715	-0.0119237	-0.0577842	-0.0111502	-0.0173626	0.00546696	2690.4	0.6	0.0641	0.4
YDL007C-A	-0.0308639	0.00447246	-0.0424836	-0.0170545	-0.0226976	-0.111541	-0.0107624	-0.0163649	0.00803792		0		0.36
YDL007W	-0.00149943	-0.0159616	-0.0241914	0.00303233	0.00598117	-0.00548316	-0.00872615	-0.0195509	0.00740186	18588.8	2.79	0.9822	0.49
YDL008W	-0.00387336	-0.00748924	-0.0126626	-0.000935601	0.00391475	-0.0138608	-0.0063977	-0.00605551	0.0045216	2006.94	0.71	-0.1037	0.52
YDL009C	-0.00984965	0.00986993	-0.0115032	0.0135228	0.012514	-0.0478753	0.0046861	0.00543856	-0.0068121		1.37		0.5
YDL010W	-0.019213	-0.00560396	-0.0205786	-0.0085842	-0.0215395	-0.0594322	-0.0126912	-0.00836028	0.00532458	2817.17	1.1	1.8793	0.45
YDL012C	0.000758344	0.0210671	0.0208952	-0.0170707	-0.00288668	-0.0469053	-0.00588582	0.00501318	0.00783244	12683.4	1.42	1.8742	0.51
YDL013W	-0.0214403	-0.0049232	-0.0196	-0.0135866	-0.0237689	-0.0629885	-0.0153881	-0.0115302	0.00561032	517.848	0.35	-0.7532	0.43
YDL014W	0.0915633	-0.0363125	0.0318283	0.0502177	0.10758	0.253684	0.0218236	-0.00277082	0.00524781	31821.2	6.25	1.968	0.81
YDL015C	0.0187899	-0.00250014	-0.0122015	0.0180022	0.033105	0.0340318	0.00870356	-0.000157982	0.00281809	9035.74	3.36	0.7264	0.55
YDL017W	-0.0163582	-0.00511465	-0.0244947	-0.00309155	-0.00895821	-0.0493835	-0.0110234	-0.0125645	0.00542951	1448.05	0.18	0.1646	0.43
YDL018C	-0.0142411	-0.00606806	-0.0117403	0.00125008	-0.010111	-0.0447949	-0.00887556	-0.0083582	0.00294216	3344.28	0.65	0.1175	0.48
YDL019C	-0.00596029	-0.0102272	-0.0167187	-0.00387938	-0.00373109	-0.0241761	-0.00881769	-0.0123993	0.00653272	3623.85	0.6	-0.6008	0.46
YDL020C	-0.015318	0.0013547	-0.0143884	-0.0181016	-0.0253648	-0.0509392	-0.0145243	-0.00416774	0.00840958	1487.35	0.61	-0.0962	0.45
YDL021W	-0.00214241	-0.0149867	-0.0200004	0.00277036	-0.00265306	-0.015303	-0.0115532	-0.0125943	0.00878301	4370.15	0.78	-0.0192	0.5
YDL022C-A	-0.0191745	0.0275746	-0.0133127	-0.00713976	-0.00182296	-0.0850717	0.00476217	0.0117065	-0.00330622		0.03		0.43
YDL022W	0.0749496	-0.0239922	0.0234448	0.0352969	0.0811202	0.191313	0.0157378	0.00334314	0.00802867	35400	2.72	2.0811	0.77
YDL024C	-0.0139932	0.00757709	-0.0220534	-0.00909399	-0.0043137	-0.0595895	-0.00550434	-0.00500205	0.0050386		0.04		0.43
YDL025C	-0.00519802	0.00152809	-0.00483517	-0.0113846	-0.00830918	-0.0238864	-0.00481201	-0.00259979	0.00669887	3056.48	0.83	-0.462	0.46
YDL027C	-0.0231545	0.0024561	-0.0192083	-0.00421833	-0.016744	-0.0654374	-0.00677986	-0.00322441	0.000749024	1515.93	0.81	0.0748	0.43
YDL028C	-0.0281736	-0.000463106	-0.0225419	-0.0185198	-0.0357284	-0.0859258	-0.0139057	-0.00813968	0.00722012	718.991	0.34	-0.8171	0.4
YDL029W	0.0208609	-0.0132412	-0.0109846	0.0124472	0.0318105	0.0407298	0.000980262	-0.010592	0.00551739	18048.5	3.43	0.3419	0.56
YDL030W	-0.0170102	-0.0109983	-0.0257409	-0.00229843	-0.0170269	-0.0566284	-0.0130668	-0.0153825	0.00507806	1735.27	0.28	-0.1874	0.44
YDL031W	0.00896166	-0.0197307	-0.0157195	0.00771624	0.00977738	0.0159118	-0.00832304	-0.0151784	0.00800931	5311.88	0.74	-0.0586	0.52
YDL033C	-0.0107338	0.00587884	-0.00223078	-0.00752516	-0.00196271	-0.0338395	-0.00711129	-0.000573452	0.00373226	991.495	0.23	0.0035	0.45
YDL035C	-0.0253024	0.00401706	-0.0244882	-0.0147328	-0.0256455	-0.0824204	-0.0113598	-0.00430074	0.00667872	2535.46	0.58	-0.6802	0.41
YDL036C	-0.0193048	-0.0102396	-0.0257542	-0.00425647	-0.0164309	-0.0645323	-0.0128453	-0.0126071	0.00589009	1604.86	0.31	-0.5482	0.43
YDL037C	0.0252177	0.0293473	0.0136456	-0.0370701	0.0134792	0.0111779	0.00879238	0.0199145	0.0103647		0.05		0.57
YDL039C	0.022182	0.0229493	0.0150734	-0.032228	0.0157075	0.034746	0.00632794	0.0182723	0.00719191		0.08		0.56
YDL040C	0.00738927	-0.0144007	-0.0146594	0.0098694	0.0115789	0.00740691	-0.00542637	-0.0111221	0.00649716	9498.92	1.62	0.1299	0.52
YDL042C	-0.0072886	-0.00306419	-0.0140207	-0.00374504	-0.000391833	-0.0253162	-0.00528555	-0.00639351	0.00392293	2618.07	0.34	0.4497	0.46
YDL043C	-0.00945094	-0.0135993	-0.0202048	-0.000311609	-0.0116733	-0.0325012	-0.0129086	-0.0110454	0.00791603	2480.34	0.5	0.7652	0.47
YDL044C	-0.0135385	-0.0130222	-0.0181912	-9.41227e-06	-0.0169911	-0.045103	-0.0144683	-0.0112348	0.00628918	2080.13	0.25	-0.2451	0.48
YDL045C	-0.0117308	0.00258289	-0.0148874	-0.0054891	-0.00674975	-0.0467185	-0.00519529	-0.00636375	0.00449257	2444.23	0.58	-0.0059	0.47
YDL045W-A	-0.0148637	-0.00134993	-0.00669337	-0.00277885	-0.0132022	-0.0576771	-0.00291872	-0.00387733	0.00311923	1758.8	1.96	0.9527	0.43
YDL046W	0.0340994	-0.0133721	-0.00255118	0.0138402	0.0433409	0.0695232	0.00362083	-0.00243773	0.00521725	7123.54	3.76	0.8876	0.61
YDL047W	-0.00222842	0.000629447	-0.00166062	0.0046821	0.0163963	-0.0209575	-0.00298346	-0.00437219	0.00138578	4886.08	1.28	0.1824	0.51
YDL048C	-0.0071564	0.012939	0.0131851	-0.0186638	-0.0130126	-0.0257223	-0.00629119	0.00853216	0.00245142	1536.88	0.33	0.3354	0.48
YDL049C	-0.00620316	0.00621466	0.00477676	-0.00559661	0.00700133	-0.026677	-0.00524431	-0.00127784	0.00310743		0.18	0.2152	0.48
YDL051W	0.0236233	-0.0230472	-0.00265553	0.0151117	0.0190729	0.0570373	-0.00369465	-0.011348	0.00619172	9416.58	1.66	1.9228	0.6
YDL052C	0.026961	-0.00540247	0.00398377	0.0169097	0.0463592	0.0641333	0.00828485	-0.000308316	0.00366373	9998.23	1.91	0.2284	0.58
YDL053C	-0.0063057	0.00123654	0.00811008	-0.0152463	-0.010187	-0.0401404	-0.00808148	-0.000401657	0.00649506	5624.7	1.99	0.72	0.44
YDL054C	-0.0189337	0.017646	-0.0101263	-0.0113966	-0.00132712	-0.0586329	-0.000724101	0.00227593	-0.000917467	2310.67	0.5	-0.078	0.41
YDL055C	0.0928981	-0.0328375	0.0240385	0.0428929	0.0969829	0.242119	0.0214069	0.00355413	0.00841691	200295	29.62	1.6631	0.83
YDL056W	-0.0133485	-0.0021711	-0.0124556	-0.0139009	-0.0224452	-0.0546223	-0.0123142	-0.0077444	0.00824845	1347.3	0.4	-0.5253	0.46
YDL057W	-0.0220364	0.00322403	-0.0174319	-0.00973698	-0.0144047	-0.066931	-0.0107362	-0.00713102	0.00285575	1072.49	0.19	0.269	0.41
YDL058W	-0.00626078	-0.0227751	-0.0300953	-0.00203875	-0.0179283	-0.0296478	-0.0160446	-0.0191681	0.00957317	4726.48	0.58	-0.5557	0.49
YDL059C	-0.0170433	0.000224336	-0.0133271	-0.00790536	-0.00711142	-0.0500648	-0.0100887	-0.0061024	0.00513231	1868.29	0.37	0.0556	0.42
YDL060W	0.00455982	-0.0150884	-0.0178159	0.00551665	0.00984575	0.00594548	-0.00704545	-0.0138995	0.00701351	4563.21	0.62	0.0398	0.52
YDL061C	0.0881907	-0.0317807	0.063446	0.0542925	0.084756	0.243049	0.0230734	0.0105617	-0.00135231	36363.6	27.85	3.4031	0.94
YDL063C	-0.0217984	-0.00189463	-0.0317349	-0.0121118	-0.0222698	-0.0742256	-0.0114036	-0.00989797	0.00655777	2888.64	0.34	0.264	0.42
YDL064W	0.0015054	-0.0122623	-0.017105	0.0044147	0.00557732	-0.00932439	-0.00405061	-0.0118162	0.00536173	7356.53	1.71	1.0161	0.47
YDL065C	-0.0185525	-0.0201257	-0.0410247	-0.0105748	-0.0251554	-0.065949	-0.0236586	-0.023601	0.013913	7424.02	1.18	0.8148	0.43
YDL066W	0.0481069	-0.018509	0.0122623	0.0230928	0.0568454	0.122321	0.00845323	-0.00437184	0.00703499	24251	4.03	0.6445	0.69
YDL067C	0.0371181	-0.0116396	0.0267684	0.0324647	0.064294	0.12136	0.00976697	0.00284446	0.00261741	12895.1	3.7	1.8266	0.71
YDL069C	-0.0304696	-0.00394039	-0.0231121	-0.00904954	-0.0347819	-0.0889382	-0.011086	-0.00543178	0.00395969	434.911	0.38	-0.0664	0.43
YDL070W	-0.01233	-0.00909604	-0.0242466	-0.0102764	-0.0207064	-0.0388634	-0.0160444	-0.0103817	0.00934428	2355.68	3.14	-0.5253	0.45
YDL072C	0.0137003	-0.00488549	-0.00624719	0.010508	0.0239211	0.023214	0.000141183	-0.00412418	0.00371248	8802.15	3.12	0.6086	0.55
YDL073W	-0.02053	-0.00331022	-0.0280094	-0.00784566	-0.022175	-0.0665881	-0.0102406	-0.0086905	0.00551122	510.284	0.41	-1.4019	0.43
YDL074C	-0.0190085	-0.0168687	-0.0300519	-0.00739617	-0.0287114	-0.0553098	-0.01651	-0.0186623	0.00719098	4464.87	0.99	-0.6235	0.44
YDL075W	0.105622	-0.0506356	0.0428067	0.0651399	0.100542	0.29269	0.0166532	-0.00419763	0.00790041	162099	33.34	2.0242	0.9
YDL076C	-0.0224006	0.00240715	-0.0140016	-0.0156655	-0.0236792	-0.0804279	-0.0111574	-0.00692896	0.00630121	2527.45	0.85	0.0412	0.42
YDL077C	-0.0123614	-0.00701763	-0.022563	-0.00255424	-0.0117362	-0.0435612	-0.00732373	-0.0109181	0.00612206	1615.76	0.27	-0.7574	0.46
YDL078C	0.0118596	-0.00869765	-0.00441098	0.00913795	0.0283341	0.0318444	-0.00174798	-0.00533556	0.00340414	17380.5	2.74	0.8462	0.53
YDL079C	-0.0101284	-0.0047934	-0.013848	-0.00086461	-0.00372097	-0.0335703	-0.00805654	-0.0069317	0.00502207	4699.09	0.29		0.48
YDL080C	-0.0207339	0.00399934	-0.0138648	-0.00890427	-0.0112137	-0.063531	-0.00916453	-0.00413862	0.00248339	1500.26	0.59	-1.033	0.43
YDL081C	0.12187	-0.0356619	0.0211411	0.0488077	0.120917	0.313485	0.0205851	0.00422624	0.0132313	177290	42.03	1.9823	0.88
YDL082W	0.100525	-0.0455383	0.0520762	0.0579176	0.0891746	0.267693	0.0163549	-0.00133178	0.00790959	50041.4	15.54	1.9037	0.87
YDL083C	0.115554	-0.0389685	0.0547654	0.0586129	0.115702	0.327357	0.0247479	0.00709538	0.00764413	49721.2	23.76	1.6543	0.92
YDL084W	0.0528053	-0.0272554	-0.00366014	0.0258751	0.0528894	0.125761	0.00370139	-0.0106698	0.00909747	29503.8	7.93	1.0409	0.68
YDL085C-A	0.0320524	-0.0503327	0.0267762	0.0380573	0.0184122	0.0979697	-0.0116915	-0.0240402	0.00986027	4790.5	2.18	1.5894	0.66
YDL085W	0.00316508	-0.00159319	-0.00909201	0.00501238	0.0188147	-0.002662	-0.00275238	-0.00591253	0.00413447	1334.63	0.06		0.5
YDL086W	0.0196937	-0.00331746	0.00697774	0.012067	0.0424501	0.0404408	0.00248457	-0.00192412	0.0015427	11941.6	2.93	1.4203	0.57
YDL087C	-0.0268956	0.00102907	-0.00528999	-0.00356321	-0.011697	-0.0757578	-0.0116838	-0.00802647	0.000552717	1740.43	0.23	-0.1833	0.41
YDL088C	-0.0105057	0.00685105	-0.00725985	-0.0247039	-0.0262861	-0.0533907	-0.00916771	0.00257289	0.00945839	3940.37	0.69	-0.4107	0.46
YDL089W	-0.0147722	0.000529657	-0.0188303	-0.0055002	-0.0162498	-0.0512175	-0.00794804	-0.00527873	0.00569526	1838.87	0.48	-0.5784	0.45
YDL090C	-0.0126407	-0.00163344	-0.0164757	-0.00348427	-0.00550802	-0.0441101	-0.00589463	-0.00619992	0.00331442	1801.52	0.42	-0.3294	0.45
YDL091C	-0.0143578	-0.00590732	-0.0168748	-0.00666952	-0.0242846	-0.0573023	-0.0118898	-0.0100545	0.00858917	1374.85	0.49	-0.3507	0.46
YDL092W	-0.0129449	-0.00958666	-0.00951562	-0.00341613	-0.0112203	-0.0175639	-0.00798995	-0.0112482	0.00381641	7254.31	1.96	0.8845	0.45
YDL093W	0.00187872	0.00630828	-0.0166706	0.00455397	0.0214481	-0.0118027	0.00385161	-0.000609156	0.00216602	540.224	0.43	-0.0976	0.49
YDL095W	0.0308023	-0.00224623	0.000963548	0.0156869	0.0473673	0.067692	0.00922412	0.00113223	0.00288421	8666.49	2.34	0.7686	0.6
YDL097C	-0.00251056	-0.00738765	-0.0120961	0.00422362	0.0054892	-0.0135376	-0.00845332	-0.0102648	0.00594792	15297.1	1.8	0.7711	0.5
YDL098C	-0.0299272	-0.0047535	-0.0273474	-0.00672871	-0.0251335	-0.0824207	-0.0193552	-0.0141091	0.00620591	1784.67	0.23	-0.3122	0.38
YDL099W	-0.0154095	-0.0187485	-0.0310804	-0.0164141	-0.028543	-0.0645755	-0.0212919	-0.0209604	0.0132287	5697.47	1.53	0.8702	0.45
YDL100C	0.0381795	-0.0165477	-9.38754e-05	0.0149559	0.0410413	0.0829663	0.00500377	-0.00421896	0.00947456	17433.8	3.23	1.014	0.63
YDL101C	-0.010584	-0.00786246	-0.0130734	-0.00454303	-0.0116024	-0.0342067	-0.00994921	-0.00961121	0.00632539	2222.39	0.39	-0.1909	0.47
YDL102W	0.00371681	-0.0082376	-0.0175681	0.00374925	0.0114616	-0.00212237	-0.00408408	-0.010166	0.00597521	3053.54	0.25	0.0079	0.51
YDL103C	0.00682604	-0.0106111	-0.0149196	0.00600578	0.0147039	0.0110791	-0.00395582	-0.0102561	0.00593453	10450.1	0.93	0.6615	0.52
YDL104C	-0.0225206	-0.00376602	-0.0227603	-0.00544467	-0.0141976	-0.0614579	-0.00818994	-0.0108621	0.0033358	763.206	0.23	-0.3092	0.42
YDL105W	-0.0121032	-0.00796491	-0.0134912	-0.0074975	-0.0198486	-0.0399139	-0.0110992	-0.00790013	0.00864357	849.683	0.27	-0.4321	0.47
YDL106C	-0.0167622	0.00252153	-0.0149576	-0.0242197	-0.0337619	-0.0660633	-0.0141002	-0.00378669	0.0120317	2480.59	0.41	0.2125	0.44
YDL107W	-0.0290148	-0.0109289	-0.0312143	0.00164047	-0.0245406	-0.0743797	-0.0146158	-0.0135738	0.00257948	870.736	0.33	-0.2325	0.42
YDL108W	-0.0192405	-0.00473079	-0.0191133	-0.00131791	-0.01142	-0.0465578	-0.0114167	-0.0111898	0.00408364	2229.35	0.4	0.0603	0.43
YDL109C	-0.0101213	-0.000112504	-0.00891263	-0.00411858	0.000313618	-0.0290797	-0.00475257	-0.00506209	0.00392232	195	0.15		0.45
YDL110C	0.000814194	-0.00462531	0.00293065	-0.002936	0.0112705	0.00470467	-0.00684098	-0.00464254	0.00666716	7768.85	2.67	0.8869	0.54
YDL111C	-0.015575	0.00484209	-0.0158611	-0.0100074	-0.00659657	-0.0521673	-0.00750205	-0.00616518	0.00417237	4082.07	0.75	-0.1183	0.43
YDL112W	-0.0113932	-0.00376769	-0.0247245	-0.00204071	-0.00499281	-0.043338	-0.00591725	-0.0101132	0.00477849	3605.16	0.39	-0.5107	0.45
YDL113C	-0.0104287	-0.00907284	-0.0178568	-0.00792978	-0.018839	-0.034432	-0.0135693	-0.0108676	0.00784049	2304.54	0.36	-0.5659	0.47
YDL114W	-0.0296638	0.00305258	-0.0166606	-0.0128609	-0.0234776	-0.0779867	-0.0107808	-0.00476558	0.0030662	1050.9	0.01		0.41
YDL115C	-0.0269568	-0.0117217	-0.0451064	-0.0127001	-0.0280519	-0.0791351	-0.0233963	-0.0227211	0.0112596	2338.7	0.62	0.4761	0.39
YDL116W	-0.00506521	-0.00807003	-0.0252402	-0.00185581	-0.00693763	-0.0304353	-0.0071138	-0.0128734	0.00643152	4928.48	0.6	-0.306	0.48
YDL117W	-0.0137024	-0.000689278	-0.0159212	-0.00769946	-0.0127983	-0.0412528	-0.00967888	-0.00607209	0.00586282	1444.27	0.4	-0.8835	0.44
YDL119C	-0.0231088	0.010773	-0.0112854	-0.0122409	-0.0107819	-0.0653992	-0.00462708	-0.00385117	0.00204027	1505.02	0.31	1.3103	0.39
YDL120W	-0.0256021	-0.00191222	-0.0191591	-0.00933543	-0.0196556	-0.0736102	-0.0143698	-0.0128813	0.00290416	4170.09	1.36	0.2887	0.4
YDL121C	-0.0094695	-0.0177369	-0.0301892	0.00556009	-0.000767201	-0.0178156	-0.0129345	-0.0189371	0.00469527	5395.83	1.17	0.3447	0.46
YDL122W	0.00195394	-0.0160744	-0.0242626	-0.000115911	-0.00202733	-0.0100728	-0.00923579	-0.0138543	0.0092758	5348.05	0.86	-0.5682	0.5
YDL123W	-0.00251657	0.0240076	0.010057	-0.0114492	0.0109178	-0.0475139	0.0033232	0.0097061	-0.000193626	6217.86	0.78	0.1242	0.47
YDL124W	0.0159494	-0.0110476	-0.00642178	0.00916654	0.0231014	0.0256446	-0.00325855	-0.00780064	0.00687595	46596.1	4.2	0.8859	0.55
YDL125C	0.0282841	-0.0144055	-0.000905627	0.0200845	0.0428058	0.080479	-0.00205274	-0.00806006	0.00382955	20428.7	4.2	1.4249	0.6
YDL126C	0.0466158	-0.0248707	-0.00369282	0.0217938	0.0511444	0.119411	0.00312208	-0.010236	0.00977233	34690.4	3.95	1.1192	0.64
YDL127W	-0.0138354	-0.000951847	-0.00553608	-0.010622	-0.023106	-0.0428597	-0.0101676	-0.00128068	0.00401798	2846.74	0.46	-0.2938	0.48
YDL128W	0.0159126	0.00447411	-0.00935586	0.00721452	0.0373483	0.0267282	0.00748843	0.000296754	0.00299034	6108.5	1.65	0.014	0.53
YDL129W	-0.0241404	-0.00445445	-0.0144343	-0.0142965	-0.0287162	-0.0703195	-0.0170573	-0.00768097	0.00399192	1457.81	0.14	-0.4946	0.4
YDL130W	0.122972	-0.0279265	0.0360448	0.0486819	0.133499	0.317373	0.0258581	0.0116884	0.0120627	127117	28.18	1.3894	0.87
YDL130W-A	-0.000901858	-0.0197007	-0.0122326	0.00522297	-0.00532751	-0.0223371	-0.0090015	-0.0181475	0.00805483	7850.31	3.69	1.5918	0.49
YDL131W	0.0446907	-0.0200114	0.00961107	0.020739	0.0519822	0.122904	0.00563027	-0.00498506	0.00738511	31645.8	2	1.0352	0.68
YDL132W	-0.00589676	-0.00895955	-0.017068	0.00142232	-0.00155907	-0.017965	-0.00783054	-0.0115559	0.00606473	4705.51	0.82	-0.2973	0.49
YDL133C-A	0.0437441	-0.0748004	0.0920796	0.0812399	0.02096	0.17558	-0.0019952	-0.0210734	-0.00452494	96975.6	38.07		0.83
YDL133W	-0.0121488	-0.00237105	-0.0160076	-0.00690491	-0.00935167	-0.0494407	-0.00809202	-0.00618348	0.00527527	1289.88	0.52	-0.9599	0.45
YDL134C	-0.0105241	0.000503171	-0.0145408	-0.00729211	-0.00207263	-0.0495858	-0.00720742	-0.00802828	0.00681719	4853.86	2.14	0.1351	0.46
YDL135C	0.00602883	-0.0203973	-0.0269249	0.00729775	0.0103347	0.00782045	-0.00942802	-0.0164451	0.00827539	10723.1	1.47	1.2095	0.52
YDL136W	0.105807	-0.0545777	0.0642579	0.0648393	0.0897692	0.294824	0.0140515	-0.00215589	0.00830215	62112.7	7.2		0.92
YDL137W	0.0584197	-0.0207465	0.0164471	0.0294045	0.0630639	0.138637	0.0113795	0.00168698	0.00788188	18551.5	9.67	1.0921	0.73
YDL138W	-0.00581769	0.0100704	-0.00430628	-0.00787713	0.00479538	-0.0266439	-0.00291068	0.00377635	0.0033394	1251.86	0.28	-1.2967	0.47
YDL139C	-0.0251943	-0.019636	-0.019489	-0.00674154	-0.0260441	-0.0592523	-0.0183099	-0.0157509	0.00787216	1130.08	0.19	-0.0013	0.43
YDL140C	0.0217264	-0.0090137	-0.0069988	0.00283852	0.025763	0.0416285	0.00199882	-0.00686862	0.00606916	16726.4	1.29	-0.2469	0.55
YDL141W	-0.00128767	0.00319834	-0.0107905	-0.00367153	0.00843647	-0.0221429	-0.00165186	-0.0016593	0.00429915	4086.26	0.4	-0.4343	0.46
YDL142C	-0.034496	0.00945111	-0.0235135	-0.0108106	-0.0193306	-0.0975723	-0.0101367	-0.0068372	0.000791529	743.583	0.34	-0.3287	0.36
YDL143W	0.0309714	-0.0196155	-0.00102691	0.0135093	0.0367719	0.0885819	0.00214107	-0.00857683	0.00616946	21094.3	2.16	0.3636	0.62
YDL144C	-0.000231039	0.0032578	0.00394762	0.00294761	0.0225215	-0.0067032	-0.000976035	-0.000658671	0.00134085	5739.67	0.46	-0.0797	0.5
YDL145C	0.0255193	-0.013227	-0.00861447	0.0117145	0.0315425	0.0478684	0.00170955	-0.00804006	0.0075425	18181.8	2.69	-0.0128	0.58
YDL146W	-0.00427714	-0.00154461	-0.0173469	-0.0027643	-0.00350559	-0.0294591	-0.00652884	-0.00676976	0.0058024	1079.18	0.45	-0.9598	0.49
YDL147W	-0.00475978	-0.0176402	-0.0245515	0.00436296	-0.00587033	-0.0254367	-0.0102313	-0.0172328	0.00895202	14040.8	2.37	0.7564	0.48
YDL148C	0.00574893	-0.0270018	-0.0202337	0.0104075	0.000561412	0.00309276	-0.0127975	-0.0202068	0.00930578	5441.09	0.78	0.3542	0.53
YDL149W	-0.0175048	0.000470226	-0.0198225	-0.00771061	-0.0160013	-0.0628536	-0.00957087	-0.006305	0.00599844	737.024	0.17	-0.3667	0.43
YDL150W	-0.00231165	-0.0193192	-0.0138638	0.000878835	-0.00238915	-0.00256114	-0.0117931	-0.0153969	0.00611856	3911.11	0.78	1.1677	0.48
YDL153C	0.0103537	-0.03001	-0.0283744	0.00671021	0.00254972	0.0224427	-0.0165612	-0.0246267	0.0125663	6159.69	0.8	1.3308	0.53
YDL154W	-0.020911	-0.00582782	-0.0288192	-0.00737905	-0.0179817	-0.0655145	-0.0103004	-0.0128807	0.00514194		0.17		0.43
YDL155W	-0.0118974	-0.00219939	-0.0140281	-0.00620028	-0.00947247	-0.0461444	-0.0111528	-0.00899502	0.00564024	1085.34	0.75	-0.6178	0.46
YDL156W	-0.0121322	-0.00498425	-0.00904337	-0.00551841	-0.007395	-0.030863	-0.0104655	-0.00691137	0.00528537	2086.72	0.24	-0.0576	0.46
YDL157C	0.0137709	-0.0142693	-0.0141996	0.0134395	0.0239642	0.0274754	0.000799701	-0.00840119	0.00413242	1737.32	2.08	0.6968	0.55
YDL159W	-0.0180704	-0.00238312	-0.0173599	-0.0117639	-0.0219548	-0.0532808	-0.00927646	-0.00737782	0.00608325	1666.29	0.26	0.4302	0.44
YDL159W-A	-0.0155972	0.0220373	-0.0296438	-0.00720151	-0.0122385	-0.0850705	0.00343594	0.0077158	0.00130807		0.31		0.46
YDL160C	0.0181371	-0.00937151	-0.00537499	0.00611695	0.0197912	0.0272308	-0.00233133	-0.00807833	0.00738306	14400.7	1.89	1.0584	0.56
YDL160C-A	-0.033998	-0.0128928	-0.0420672	-0.0091619	-0.0251375	-0.0846104	-0.0168314	-0.0262536	0.00582366	9374.6	0.71	1.1151	0.37
YDL161W	-0.0100872	-0.00450151	-0.00378085	-0.0122492	-0.0182038	-0.0562291	-0.0138229	-0.0118843	0.0101983	4271.96	0.79	0.7054	0.49
YDL164C	0.00123805	-0.00904672	-0.0129601	0.0020613	0.00300893	-0.0102106	-0.00546376	-0.00822315	0.00480983	3205.79	0.5	0.2806	0.5
YDL165W	-0.010916	-0.00118537	-0.0118825	-0.00242672	-0.00483582	-0.0453634	-0.00924309	-0.00693815	0.00213322	4701.04	0.94	0.5179	0.46
YDL166C	-0.011944	-0.00894572	-0.0262309	-0.00306378	-0.000351508	-0.0301987	-0.0151831	-0.0183309	0.00671662	5720.06	0.9	1.0678	0.47
YDL167C	-0.0147293	0.00620237	-0.0133156	-0.0218079	-0.0239372	-0.056388	-0.00932186	0.00231838	0.00809645	2857.51	0.6	-0.4844	0.45
YDL168W	0.0343768	-0.016122	-0.00888613	0.0178506	0.0519536	0.0782407	0.00608274	-0.00802284	0.00554737	9385.01	0.73	1.2598	0.59
YDL169C	-0.037121	0.00280643	-0.0253267	-0.0191373	-0.0323145	-0.10194	-0.0195937	-0.0140627	0.00816245	1180.21	0.2		0.37
YDL170W	-0.0163185	-0.00293953	-0.0201832	-0.0011587	-0.00982024	-0.0448377	-0.00792511	-0.00806555	0.00418015	1163.68	0.46	-0.5448	0.45
YDL171C	0.0378755	-0.0184544	-0.00432945	0.0174609	0.0449219	0.0975108	0.00469186	-0.00796081	0.00799061	16682.7	1.03	-0.2742	0.63
YDL173W	0.00606525	-0.0021363	0.00690766	-0.00678719	0.00666947	0.0108759	-0.00731469	0.00184718	0.00779011	4476.7	1.7	1.5826	0.52
YDL174C	0.0193092	-0.00775407	0.00571939	0.00939872	0.0304138	0.0508214	0.000338059	-0.00227823	0.00565811	9348.43	1.02	-0.5148	0.58
YDL175C	-0.0232728	0.00238537	-0.00972846	-0.016128	-0.0299276	-0.0685317	-0.0127505	-0.00479897	0.00538006	2052.79	0.41	0.2315	0.42
YDL176W	-0.0298151	0.00152867	-0.0275779	-0.0124278	-0.0273618	-0.0833971	-0.0110925	-0.00884324	0.00417268	718.91	0.29	-0.8665	0.4
YDL177C	-0.00950604	-0.00841292	0.00193328	0.00115775	-0.0134247	-0.0256333	-0.00601901	-0.00495724	0.00435334	1504	0.37	-0.3141	0.49
YDL178W	0.0113578	-0.0111974	-0.01508	0.00891529	0.0185146	0.0147694	-0.00240866	-0.0101898	0.00787308	7520.51	1.23	0.2663	0.51
YDL179W	-0.0207052	0.00641378	-0.00796445	-0.0175469	-0.0275565	-0.0681411	-0.0102192	-0.00140517	0.00406533	1060.67	0.5	-0.1972	0.45
YDL180W	-0.0236971	0.0115001	-0.0164961	-0.0137959	-0.0168273	-0.0723943	-0.00547969	-0.00116351	0.00332498	1170.12	0.42	-0.6142	0.41
YDL181W	-0.00125557	-0.0115388	-0.0133389	-0.000923652	0.00181827	-0.00404435	-0.00828717	-0.0119379	0.00242674	11901.8	1.76	1.1641	0.49
YDL182W	0.0482919	-0.0186344	0.0164529	0.0239115	0.058282	0.134755	0.00719726	-0.00289554	0.00627941	40927.3	2.18	0.6948	0.69
YDL183C	-0.0285479	-0.00509594	-0.018418	-0.00604128	-0.0263437	-0.0749804	-0.0139093	-0.0103906	0.00275217	763.725	0.15	0.1374	0.4
YDL184C	0.0408056	-0.0728908	0.0892304	0.0802235	0.020304	0.169504	-0.0026588	-0.0232654	-0.00443143	95917	27.89		0.83
YDL185W	0.0498915	-0.016146	0.0016826	0.0217688	0.0575329	0.116959	0.00858917	-0.00363327	0.0069838	82887	6.59	1.1176	0.65
YDL186W	-0.0178089	0.00151434	-0.00625577	-0.0138345	-0.0207388	-0.0746111	-0.012038	-0.0059445	0.00234571		0.18		0.46
YDL188C	-0.00717966	-0.00269329	-0.0168695	-0.00556941	0.00145478	-0.0292404	-0.0093675	-0.0083999	0.00748685	5087.05	1.14	-0.0991	0.48
YDL189W	-0.0210816	0.00583897	-0.00503672	-0.0200411	-0.0275936	-0.0730318	-0.013158	-0.00296526	0.00738133	2393.2	0.97	-0.3819	0.44
YDL190C	0.00335376	-0.00769885	-0.0183376	0.00324212	0.00749324	-0.00699148	-0.00417376	-0.0090101	0.00495084	4679.78	0.69	-0.1822	0.49
YDL191W	0.109136	-0.0558764	0.0641322	0.0667755	0.0928747	0.304654	0.0147699	-0.00201202	0.00832127	74545.3	10.84		0.93
YDL192W	0.0756329	-0.0293919	0.0164739	0.0388798	0.0769137	0.185909	0.0163547	0.000219891	0.00766193	39546	17.51	0.8812	0.8
YDL193W	0.0112763	-0.0160469	-0.0131546	0.0107734	0.0165893	0.0149502	-0.00266507	-0.0112621	0.00738166	3728.73	0.79	0.2999	0.53
YDL194W	-0.00518391	0.00714661	-0.0144693	-0.0104399	0.00225605	-0.0330015	-0.00190906	-0.00198285	0.00474931	249	0.17	-0.4801	0.46
YDL195W	0.023425	-0.000617464	0.00215523	-0.00528505	0.019007	0.0401946	-3.12806e-05	0.00204005	0.00817189	18322.3	1.67	0.2062	0.55
YDL197C	-0.0147044	-0.00427277	-0.00521777	-0.0106086	-0.016814	-0.0477537	-0.0107414	-0.00648949	0.00511882	1239.5	0.49	-1.3451	0.45
YDL198C	0.0294979	-0.00864439	0.00315595	0.0171323	0.0427858	0.0655531	0.00620049	-0.0012136	0.00325862	16583.8	1.87	0.4874	0.57
YDL199C	-0.0209721	0.0121662	-0.0149776	-0.0112207	-0.0120286	-0.0634482	-0.00320023	8.85958e-05	0.00162733	1344.03	0.13	-0.1937	0.42
YDL200C	-0.016208	-0.0105566	-0.0261695	0.00332758	-0.00711979	-0.0520068	-0.00797388	-0.0155118	0.00264402	704.386	0.38	-0.1318	0.41
YDL201W	0.00605952	-0.0157046	-0.00962018	0.0121904	0.0131145	0.0162351	-0.00472671	-0.0128151	0.00497245	5175.48	0.92	0.6075	0.53
YDL202W	-0.0119025	-0.00401633	-0.000795993	-0.0010759	-0.00506419	-0.0286867	-0.0082188	-0.00826306	0.00238274	3509.55	1.04	0.3707	0.47
YDL203C	-0.0125094	0.00317956	-0.0118742	-0.0106616	-0.00920409	-0.0430072	-0.00722968	-0.00365731	0.00471978	1284.31	0.35	-0.632	0.44
YDL204W	0.0124608	-0.00307949	0.00590952	-0.001626	0.0124587	0.0220546	-0.00129626	0.0011271	0.00724901	6048.7	0.53	-1.0066	0.55
YDL205C	0.00944866	-0.0154239	-0.0101939	0.0112474	0.0198676	0.020803	-0.00358329	-0.0120723	0.00422637	6083.07	1.61	-0.0062	0.55
YDL206W	-0.0238532	0.00701409	-0.0277856	-0.0111898	-0.0181068	-0.077192	-0.0052124	-0.00567179	0.0036418	1011.22	0.21	-1.0611	0.4
YDL207W	-0.0199021	-0.0109382	-0.0219806	-0.00403432	-0.0217278	-0.0623804	-0.0148224	-0.0145883	0.00457726	1811.03	0.67	-0.3579	0.43
YDL208W	0.0637919	-0.0387835	0.0209206	0.0400048	0.0626325	0.192244	0.00746079	-0.00502148	0.00721636	16956.1	6.58	1.4131	0.71
YDL209C	-0.0227951	-0.00769807	-0.027986	-0.00564541	-0.0170111	-0.0579944	-0.0138665	-0.0121032	0.00596403	2863.14	0.32	-0.1494	0.4
YDL210W	0.0284799	-0.00288765	-0.0118435	0.0164611	0.0525243	0.0595726	0.010684	-0.00274366	0.00396091		0.05		0.58
YDL211C	-0.0171978	0.0138324	-0.00628392	-0.0255628	-0.0190827	-0.0717791	-0.00729962	0.00202872	0.00457337	2232.73	0.25	-0.4441	0.45
YDL212W	0.0258308	-0.0089212	-0.00809984	0.016831	0.0402927	0.0541902	0.00704685	-0.00375292	0.00540487	5565.77	3.89	0.5656	0.58
YDL213C	0.00810734	-0.0273108	-0.00545109	0.0128209	0.015121	0.0200779	-0.0085734	-0.0171875	0.00718274	5962.9	1.43	1.0784	0.52
YDL214C	-0.013849	0.00197256	-0.0154109	-0.0121648	-0.013532	-0.0446061	-0.00638127	-0.00435506	0.00521829		0.06		0.46
YDL215C	0.0115658	-0.00862234	-0.0192629	0.00453822	0.0151803	0.0152209	-0.000824286	-0.00750693	0.00745458	13300	0.6	-0.3318	0.53
YDL216C	-0.0315844	-0.00251374	-0.0245202	-0.0167993	-0.034188	-0.0911936	-0.0169549	-0.0111195	0.0065047	718.842	0.25	-0.4348	0.4
YDL217C	-0.00910197	0.00606348	-0.012462	-0.00515518	0.0137683	-0.0490987	-0.0031203	-0.00583567	0.00277942	1459.06	0.73	0.4935	0.41
YDL218W	0.00978429	0.0106649	0.00721837	-0.00566192	0.0246294	0.0104415	0.00176329	0.00531406	0.00404693	1130.14	0.1		0.51
YDL219W	0.00287781	-0.0213032	-0.028249	0.0102884	0.0105182	0.0177568	-0.00746323	-0.0190795	0.00712933	6807.83	0.83	0.749	0.51
YDL220C	-0.0240342	0.00636909	-0.0105104	-0.0129665	-0.0169942	-0.0756849	-0.0104238	-0.00261918	0.000865186	702.286	0.18	-0.6451	0.42
YDL222C	0.00355716	0.019256	0.00843779	-0.00156092	0.0291019	-0.0116811	0.00639065	0.0095906	-0.00140706	4106.62	0.07		0.48
YDL223C	0.00938762	0.00192944	-0.000745518	-0.017728	0.00381192	-0.00231224	-0.00595944	-0.000340362	0.0111848	9055.03	0.19	-0.8824	0.51
YDL224C	-0.0133475	0.013075	-0.0110148	-0.0239391	-0.0208633	-0.061365	-0.00732034	0.00285064	0.00657595	3258.87	0.94	-0.2138	0.43
YDL225W	0.00498597	-0.0134588	-0.0121497	-0.00154449	-0.00612204	-0.00269162	-0.0106254	-0.0090183	0.00845764	6397.51	0.99	0.5918	0.54
YDL226C	0.000609635	-0.00309173	-0.0082716	-0.00636961	0.00508388	-0.0120725	-0.00684339	-0.00672837	0.00510382	10479	1.7	0.702	0.48
YDL227C	-0.0143371	-0.00801174	-0.0156945	0.0011787	-0.00293702	-0.0362897	-0.00611236	-0.00877326	0.00112934		0.87	0.2252	0.45
YDL229W	0.118853	-0.0381288	0.0415263	0.0504464	0.113268	0.307104	0.0239209	0.00549921	0.0103693	76198.1	24.07	2.9353	0.93
YDL230W	-0.0135747	0.00581773	-0.00423151	-0.00444609	-0.000146758	-0.0528235	-0.0063767	-0.00286421	0.00325948	2822.56	0.42	-0.1199	0.45
YDL231C	-0.00880581	0.00136541	-0.0151191	-0.000647166	0.000975608	-0.0359163	-0.00368012	-0.00506565	0.00262379	425.839	0.4		0.47
YDL232W	0.0637276	0.00378847	0.0222996	0.0166044	0.0781537	0.128537	0.0204031	0.0113322	0.00947505	15600	3.13	1.0556	0.78
YDL233W	-0.0103858	0.00932734	-0.00775702	-0.0118702	-0.00498874	-0.0483058	-0.00928249	-0.00117994	0.00429444	975.636	0.21	-0.118	0.45
YDL234C	-0.0115849	-0.0037867	-0.0178613	-0.00558654	-0.0138258	-0.0480228	-0.00842004	-0.00727072	0.00673432	2392.18	0.39	-0.3197	0.47
YDL235C	0.0020314	-0.0114151	-0.0230607	-0.00253124	-0.00203522	-0.0130701	-0.00673911	-0.0120867	0.0111941	6562.09	1.13	0.4078	0.54
YDL236W	0.016766	-0.00973107	-0.0100038	0.0109524	0.028487	0.0411631	0.000104069	-0.00750774	0.00527606	9346.08	1.73	0.8474	0.55
YDL237W	-0.00565355	-0.00232565	-0.0237426	-0.000694131	0.00502313	-0.0162821	-0.00553952	-0.00901436	0.00481405	7690.4	1.34	-0.2931	0.47
YDL238C	-0.0113274	0.00203758	-0.0114847	-0.00637739	0.00116256	-0.0413807	-0.00478533	-0.00449918	0.0041748	1100.34	0.25	-1.0253	0.45
YDL239C	-0.0235892	-0.0127116	-0.0301252	-0.00830989	-0.032046	-0.0815853	-0.0155897	-0.0156729	0.00704748		0.36		0.42
YDL240W	-0.0157752	-0.00281468	-0.01899	-0.00507548	-0.0146233	-0.0543659	-0.00951927	-0.00782993	0.00461927	1597.86	0.4	-0.9198	0.45
YDL241W	-0.02449	0.0147194	-0.020269	-0.0150177	-0.00730315	-0.07557	-0.005775	-0.00223425	0.000792358	1300	0.4	0.4424	0.39
YDL242W	-0.0198226	-7.0359e-05	-0.0160738	-0.0090597	-0.0172762	-0.0593405	-0.00887778	-0.0063973	0.00362671		0.07		0.47
YDL243C	0.00752799	-0.00687678	-0.0176122	0.00698627	0.0253821	0.0102841	-0.0012925	-0.00859161	0.00563142	3503.84	0.18		0.49
YDL244W	0.0799731	-0.0272834	0.0304509	0.0417353	0.0877954	0.212574	0.0165449	0.00234915	0.00718891	1344.07	0.08		0.81
YDL245C	0.011914	0.00113688	-0.0100302	0.011609	0.038504	0.0252604	0.00742401	-0.00108103	-0.000325185	1370.17	0		0.53
YDL246C	0.0334595	-0.00778695	-0.00356084	0.0174133	0.0583927	0.0818199	0.00794676	-0.0029095	0.00406963	1139.29	0		0.57
YDL247W	-0.00979593	0.00361976	-0.0147979	0.00151511	0.00670596	-0.0300311	-0.00184949	-0.00309266	0.000851751	9694.54	0		0.46
YDL248W	-0.00728179	-0.00152215	-0.0237861	0.00680303	0.00700695	-0.035101	-6.57415e-06	-0.00413697	-0.000376228	1186.57	0.5	-0.6359	0.47
YDR001C	0.00471489	-0.00526715	-0.0100503	0.00387342	0.0146792	5.07324e-06	-0.00335953	-0.00742191	0.00561915	6009.29	1.36	-0.0626	0.51
YDR002W	0.0631879	-0.045328	0.0102194	0.0400218	0.0587671	0.184378	0.00218843	-0.013592	0.00799476	29850.8	9.24	1.7524	0.75
YDR003W	-0.0246088	0.00433542	-0.0207605	-0.0152968	-0.0205161	-0.0911488	-0.0177841	-0.00632276	0.00499173	2097.25	0.61	0.0488	0.39
YDR003W-A	-0.0228542	-0.0109073	-0.0241975	0.009941	-0.0125848	-0.0385525	-0.0110592	-0.0138675	0.000116925		0.82		0.46
YDR004W	-0.0238018	0.000659004	-0.0210279	-0.0109082	-0.0201705	-0.0725856	-0.0105928	-0.00853369	0.00419257	2180.02	0.37	-0.8536	0.41
YDR005C	-0.0263889	0.00825785	-0.0228864	-0.0238672	-0.0370286	-0.0952225	-0.0140186	-0.0013207	0.00785668	1898.27	0.91	-0.1897	0.39
YDR006C	-0.00783596	0.00366643	-0.0082676	-0.0154974	-0.0181998	-0.0421783	-0.00717971	0.000441904	0.00736944	1819.53	0.5	-0.5653	0.47
YDR007W	-0.00886101	-0.00333701	-0.0221135	-0.00202926	0.00742519	-0.0295765	-0.00674594	-0.00854794	0.00353915	3837.05	0.98	0.5752	0.43
YDR009W	-0.00425122	-0.000229012	-0.0133588	-0.00248439	0.00454288	-0.0278289	-0.00566598	-0.00574978	0.00393553	1256.09	0.07	0.1604	0.46
YDR010C	-0.00766876	0.00865181	0.000401522	0.00244195	0.0156223	-0.0260738	-0.00147045	0.00892785	-0.00589533		0.07		0.47
YDR011W	0.0107732	-0.00291751	-0.0108371	0.00629264	0.0245948	0.0151251	0.00227725	-0.00494538	0.00421433	4255.24	1.06	-0.5572	0.52
YDR012W	0.130531	-0.0341003	0.0675719	0.0576388	0.128766	0.3434	0.0314027	0.0160828	0.00733805	47465.9	11.8		0.96
YDR013W	-0.0232814	-0.00844627	-0.034128	-0.00450161	-0.0221114	-0.0810787	-0.0155477	-0.0183371	0.00928663	1655.24	0.52	-0.1762	0.41
YDR014W	-0.0310455	-0.00637716	-0.0313329	-0.0131323	-0.0387818	-0.090915	-0.0159382	-0.0126274	0.00700601	1265.31	0.17	-0.5259	0.4
YDR014W-A	-0.0075499	-0.0101172	0.00877594	-0.00232341	-0.0165531	-0.0156841	-0.00824634	-0.00541143	0.00537088		0.01		0.5
YDR016C	-0.020296	-0.000114032	-0.0187038	-0.0223203	-0.0268151	-0.0639065	-0.0120602	-0.00594567	0.00896739	3477.66	1.28	0.2629	0.42
YDR017C	-0.0153134	-0.00496235	-0.0219937	-0.0126783	-0.0213479	-0.0536053	-0.0127029	-0.010627	0.00757605	3251.64	0.57	-0.731	0.44
YDR018C	-0.00737189	0.00119052	-0.012332	0.00397238	0.00360795	-0.0329359	-0.0018257	-0.00345328	0.00265437	1165.15	0.05		0.46
YDR019C	0.00123105	-0.0049023	-0.00935957	0.00321016	0.0158607	-0.000740225	-0.00230805	-0.00756833	0.00494759	16530.3	4.89	0.3686	0.48
YDR020C	-0.0185701	-0.00966612	-0.0223457	-0.00823827	-0.0188872	-0.0484671	-0.0146588	-0.0138268	0.00956284	2725.6	0.36	-0.0727	0.46
YDR021W	-0.00728696	-0.0158129	-0.0211343	0.00284374	-0.00453372	-0.0230251	-0.00787247	-0.015888	0.0064318	2165.78	0.21	-0.0588	0.48
YDR022C	-0.0201941	-0.00569903	-0.0292236	-0.0189277	-0.0288941	-0.0714795	-0.0167681	-0.0141841	0.0110733	1705.92	0.42	-0.4362	0.42
YDR023W	0.0508663	-0.0320853	-0.000206815	0.0293801	0.047506	0.127449	0.00412894	-0.00993263	0.00936072	46117.4	6.11	1.3036	0.69
YDR025W	0.102542	-0.0317321	0.0642424	0.0524365	0.102999	0.271844	0.0256374	0.0145575	0.00441033	89415.1	21.17	1.6948	0.91
YDR026C	-0.0117623	-0.0169967	-0.0163835	-0.000589332	-0.0143107	-0.0251493	-0.0126602	-0.0150932	0.00704655	1180.78	0.51	-1.1965	0.47
YDR027C	-0.0257872	-0.000589048	-0.0245626	-0.0125297	-0.0273022	-0.0791067	-0.0120306	-0.00949895	0.00606325	2057.68	0.44	-0.6772	0.41
YDR028C	-0.0156628	-0.000974149	-0.0173575	-0.0234405	-0.0294307	-0.0567823	-0.0154717	-0.00740694	0.0110525	5050.8	1.3	-0.5695	0.44
YDR029W	-0.029946	0.0142658	-0.0254869	-0.00428518	-0.0156474	-0.078808	0.00171452	-0.000485118	-0.00614555		0.47		0.4
YDR030C	-0.0262644	-0.00292695	-0.0206931	-0.0125031	-0.0293714	-0.0846109	-0.0118639	-0.00867691	0.00649344		0.15	-0.1974	0.42
YDR031W	-0.0304733	-0.0145544	-0.0393234	-0.00568414	-0.0304033	-0.0809573	-0.0162215	-0.0203534	0.00667452	5756.13	0.77	0.7174	0.42
YDR032C	0.0764616	-0.015739	0.0187968	0.031876	0.096352	0.199038	0.0192814	0.00370426	0.00627049	53732.7	7.22	1.7019	0.74
YDR033W	0.0679421	-0.0134643	0.0179915	0.0354651	0.0849055	0.182936	0.0218655	0.00913236	0.00306608	34817.6	23.73	1.31	0.78
YDR034C	-0.0191794	-0.00141182	-0.0234781	-0.0133394	-0.0235454	-0.0642724	-0.0118008	-0.00796972	0.00687014	1704.93	0.53	-0.82	0.43
YDR034C-A	-0.0178624	0.0244658	-0.0283164	-0.0264594	-0.0205682	-0.0856265	0.00358012	0.0027761	0.00783259		0.07		0.39
YDR034W-B	0.0127589	0.00436698	0.0172128	0.00890384	0.0157938	0.0155677	0.0106897	0.00905416	-0.00292296	2781.46	0.04	0.3493	0.63
YDR035W	0.0340587	-0.0220367	-0.00358164	0.0193961	0.0415513	0.0851895	0.00241589	-0.00921026	0.0078524	17083.8	4.82	0.8059	0.63
YDR036C	0.0145218	-0.00559193	-0.00161565	0.00308718	0.0150805	0.0217562	0.000819846	-0.00302486	0.00574508	4106.65	0.66	-0.0715	0.56
YDR037W	0.057265	-0.0302462	0.00927677	0.0312455	0.0559341	0.143804	0.00517499	-0.00763442	0.00776415	34617.8	6.98	1.2283	0.72
YDR038C	0.016452	-0.00400998	-0.010297	0.00500628	0.0293268	0.0357285	0.00210141	-0.00327876	0.00572587	3132.96	0.59	-0.631	0.54
YDR039C	0.0169321	-0.00428738	-0.0104835	0.00527152	0.0302069	0.0370212	0.00200737	-0.00355282	0.00580776	2720.87			0.55
YDR040C	0.0182154	-0.0045198	-0.00972135	0.0060924	0.0312947	0.0407313	0.00235432	-0.00328896	0.00607473	3059.01	0.08	-1.5852	0.55
YDR041W	-0.0129302	-0.00395152	-0.012223	-0.00209287	-0.00836511	-0.0412159	-0.00674842	-0.00980161	0.00480992	3921.97	1.33	0.3506	0.44
YDR042C	-0.0259301	0.00760587	-0.0132	-0.0108226	-0.0280475	-0.081642	-0.00899261	-0.000662531	0.00316475	1308.91	0.05	-0.1366	0.42
YDR043C	-0.0377776	0.00270088	-0.0166148	-0.0223541	-0.0497484	-0.111403	-0.0189345	-0.00638349	0.00599801	2742.16	0.3	0.0379	0.38
YDR044W	0.0666745	-0.0248491	0.022324	0.0301502	0.0714009	0.164363	0.0128977	-0.000912871	0.00784516	8876.95	7.24	0.6746	0.75
YDR045C	-0.0173432	-0.00135299	-0.0183682	-0.00492076	-0.00460038	-0.0517999	-0.00749978	-0.006882	0.00344735	6185.34	1.3	1.0144	0.45
YDR046C	0.00977194	0.00340031	-0.00812929	0.00835546	0.0289869	0.0206224	0.00298621	-0.000816118	0.00125042	6343.72	1.86	-0.196	0.53
YDR047W	0.00943042	-0.010458	-0.00723017	0.0158337	0.0296664	0.0171985	-0.00185523	-0.00829962	0.00188654	5550.09	2.08	0.0387	0.52
YDR049W	-0.00860783	-0.0118882	-0.0167523	-0.00303662	-0.011867	-0.0317977	-0.0127411	-0.0126962	0.00717534	2831.52	0.4	0.2208	0.48
YDR050C	0.119778	-0.037953	0.0425788	0.0558953	0.121528	0.316588	0.0259147	0.00810203	0.00974817	364776	100.16	2.1983	0.91
YDR051C	-0.00749743	-0.0111724	-0.015639	0.00248183	-0.0024361	-0.0259592	-0.00976983	-0.0135666	0.0068593	3031.41	0.83	0.3784	0.49
YDR052C	-0.0148037	-0.00831125	-0.0128196	-0.00869847	-0.0221866	-0.0488806	-0.0135599	-0.0100373	0.00710207	1404.56	0.6	0.082	0.45
YDR054C	-0.00486784	-0.00740892	-0.0231346	-0.00938724	-0.00794413	-0.030637	-0.0148029	-0.0126468	0.0124609	4342.92	1.6	0.5443	0.49
YDR055W	0.0446928	0.00335985	0.0183676	-0.000278049	0.0402865	0.109665	0.0133527	0.015351	0.00690057	4832.16	2.07	1.0587	0.63
YDR056C	-0.00263204	-0.0102104	-0.025256	-0.000156568	0.00875812	-0.0161783	-0.00852259	-0.0165035	0.00817218	4596.3	2.42	0.6906	0.46
YDR057W	-0.0238216	-0.00283957	-0.0302647	-0.0129426	-0.0245372	-0.0823031	-0.0133764	-0.0115057	0.00717036	1506.92	0.35	0.0798	0.42
YDR058C	-0.017662	-0.0022169	-0.0231013	-0.00480466	-0.0108018	-0.0484358	-0.00701451	-0.00579404	0.00615115	975.209	0.39	-0.294	0.43
YDR059C	0.0161366	0.00308045	-0.00625362	0.000995455	0.0268737	0.0320463	-0.00181603	-0.00242267	0.00522716	9486.61	0.62	0.321	0.51
YDR060W	0.0038508	-0.0161993	-0.020492	-0.000258895	-0.000156398	0.00263889	-0.0108883	-0.0146154	0.00948713	7700.5	1.21	-0.0861	0.51
YDR061W	-0.0261931	0.000391686	-0.0239309	-0.00703095	-0.0174862	-0.0710814	-0.0112057	-0.00778657	0.0033888	3463.21	0.58	-0.5823	0.4
YDR062W	0.0207104	-0.00880458	-0.00704643	0.0117571	0.0317144	0.046128	0.00326344	-0.00637903	0.00506606	9008.34	2.98	-0.2642	0.56
YDR063W	-0.00457324	-0.0159419	-0.0217477	-0.000519817	-0.00419594	-0.0193535	-0.011249	-0.0169307	0.00697492	6267.16	1.64	0.7919	0.49
YDR064W	0.112447	-0.0355694	0.0503388	0.054814	0.104646	0.30934	0.0232564	0.00785606	0.00841848	118213	33.35	2.082	0.94
YDR065W	-0.0186433	-0.0123495	-0.0189701	0.00352752	-0.0194305	-0.0498674	-0.00895535	-0.0114108	0.00256159	1245.15	0.24	-0.858	0.43
YDR066C	-0.0432119	0.00752893	-0.0353173	-0.0178869	-0.0378982	-0.125099	-0.0171843	-0.011408	0.00400455	1971.39	0.31	-0.5997	0.34
YDR067C	-0.0243274	-0.00780833	-0.0251579	-0.00518148	-0.0239118	-0.0592562	-0.0113616	-0.0124995	0.00385351	2052.36	0.64	-0.6932	0.44
YDR068W	-0.0135296	-0.0228454	-0.0381293	-0.0060635	-0.0184298	-0.0367891	-0.0201299	-0.0230674	0.0121657	5199.52	1.19	0.3259	0.47
YDR069C	-0.0122416	0.00161111	-0.0184371	-0.0112839	-0.0164537	-0.0479105	-0.0071294	-0.00403078	0.00638337	2726.59	0.26	-0.6258	0.46
YDR070C	0.0320891	-0.025382	0.0038903	0.0141628	0.0239404	0.0850355	-0.00282853	-0.00849205	0.00986767	12077.8	0.47	-0.0134	0.61
YDR071C	0.017551	-0.0212093	-0.0106739	0.0164396	0.0216174	0.0398898	-0.00235679	-0.00911372	0.00606351	27378	4.01	1.2663	0.6
YDR072C	-0.00765503	0.0108834	-0.009787	0.000771394	0.00872417	-0.0353675	0.000178886	0.00359034	0.00047458	1152.75	1.22	-0.5303	0.46
YDR073W	-0.0442532	0.0205178	-0.00837356	-0.0369312	-0.0519209	-0.153707	-0.0144193	0.00415587	0.00710768	1152.02	1.05	-1.0057	0.34
YDR074W	0.0200561	-0.0127512	-0.00372349	0.00826594	0.0224561	0.0368736	-0.000214775	-0.00597915	0.0077813	18764.5	1.25	0.2571	0.57
YDR075W	-0.0170401	-0.00788129	-0.0291216	0.00057178	-0.00811566	-0.0497455	-0.0104504	-0.0141379	0.00540673	1672.76	0.39	0.0883	0.44
YDR076W	-0.0297135	-0.00390186	-0.0249678	-0.00960304	-0.0310264	-0.085322	-0.0115251	-0.00855857	0.00385432	1104.82	0.2	-0.8382	0.42
YDR077W	0.0969914	0.00359473	0.0530128	-0.00403747	0.0849216	0.211979	0.0247477	0.0321284	0.00993185	23705.8	43.53	2.369	0.83
YDR078C	-0.0318709	-0.0043262	-0.0426696	-0.00933054	-0.0275787	-0.0861803	-0.0111445	-0.016067	0.00437181		0.33	-0.8891	0.37
YDR079C-A	-0.0225213	-0.0143136	-0.0242441	-0.00445808	-0.0247533	-0.0503306	-0.0165035	-0.0188098	0.00921301	5563.74	0.58	0.8834	0.42
YDR079W	-0.0343108	-0.015602	-0.0464037	0.00198977	-0.0199973	-0.103933	-0.014927	-0.0225941	0.00277995	1512.38	1.2	0.676	0.35
YDR080W	-0.0159122	-0.00848762	-0.0344052	-0.0068435	-0.0157172	-0.0525942	-0.0109717	-0.0156823	0.00821123	1657.4	0.33	-0.3609	0.44
YDR081C	-0.0182029	0.00260935	-0.0231654	-0.0186609	-0.0270599	-0.0710769	-0.0112227	-0.00395112	0.00818256	2391.44	0.49	-0.4413	0.41
YDR082W	-0.0223635	-0.00194096	-0.0272381	-0.00614323	-0.0149393	-0.0735424	-0.010574	-0.0121372	0.00476607	13.8554	0.28	-0.9499	0.42
YDR083W	-0.00156003	-0.028204	-0.0217549	0.0130126	-0.00384142	-0.00843255	-0.0124446	-0.0202311	0.00630591	4016.51	0.91	0.4288	0.51
YDR084C	-0.0129484	0.012602	-0.0122161	-0.00469023	0.00452405	-0.0490523	-0.00162109	-0.000511047	0.000173133	2732.37	1.24	0.3625	0.44
YDR085C	-0.0203951	-0.00350389	-0.0152608	-0.014686	-0.028671	-0.0576448	-0.0133985	-0.00726402	0.00664205	328.783	0.24	-0.6566	0.43
YDR086C	0.0717025	-0.0405516	0.0108989	0.0544429	0.0890925	0.193912	0.0119686	-0.0105428	0.00576593	29673.6	9.33	1.5637	0.77
YDR087C	-0.0108576	-0.0163712	-0.0287017	0.00489528	-0.00319363	-0.0364148	-0.0122587	-0.0186202	0.00648047	5406.48	0.74	0.697	0.47
YDR088C	-0.0153275	-0.0220233	-0.0231884	-0.00339111	-0.024649	-0.0465474	-0.0179011	-0.0200758	0.0109662	2259.53	0.44	0.1856	0.45
YDR089W	-0.0184328	-0.00108093	-0.0269021	-0.012333	-0.0228013	-0.0608465	-0.00956293	-0.00834605	0.00597836	2343.88	0.65	-0.4046	0.43
YDR090C	0.00199751	-1.18226e-05	-0.0157465	0.00729492	0.0202216	0.00464394	0.00225002	-0.00329249	0.00261959	2739.76	0.42	-0.2171	0.51
YDR091C	0.048636	-0.0265346	-0.00380417	0.0259483	0.0499696	0.120724	0.00637826	-0.00818345	0.0076173	16306.8	1.41	0.4795	0.67
YDR092W	-0.00757103	-0.00811204	-0.0133688	-0.0026446	-0.000307196	-0.0200599	-0.0126029	-0.0133952	0.00615936	6814.79	2.01	1.2779	0.46
YDR093W	0.00117041	-0.0058366	-0.0141745	0.00225938	0.0121169	-0.00612691	-0.00368638	-0.00879634	0.00466	2996.29	0.49	-0.9063	0.5
YDR096W	-0.00984962	0.00751729	-0.00879639	-0.0203675	-0.0231322	-0.0495189	-0.0104642	0.00365359	0.00897428	3418.18	0.4	-0.3997	0.46
YDR097C	-0.00758012	-0.00790733	-0.0245581	-0.00553509	-0.00618416	-0.0262975	-0.00947397	-0.0128087	0.00773737	2950.2	0.35	-0.2862	0.46
YDR098C	0.00518385	-0.00311201	-0.018749	-0.00275823	0.00589038	-0.0207677	-0.00449334	-0.00758672	0.00560603	8542.19	1.82	1.358	0.52
YDR099W	0.0578737	-0.0198429	0.00902469	0.0137591	0.0428496	0.117381	0.00382518	-0.00519475	0.0128855	98446.9	7.2	1.5353	0.7
YDR100W	-0.000330677	0.0147126	-0.0234395	0.00401885	0.0263835	-0.0206499	0.00506672	0.000707671	0.000497199	7018.4	1.87	0.8115	0.48
YDR101C	0.0273509	-0.0108719	-0.00713616	0.00652419	0.0292439	0.0576214	0.0025981	-0.0067063	0.00832035	13095.5	0.84	0.2031	0.58
YDR102C	-0.0338607	0.00675446	-0.0149696	-0.010968	-0.0354223	-0.105397	-0.00431899	-0.00181025	-0.00294026	497.791	0.06		0.41
YDR103W	-0.0151504	0.00205982	-0.0212305	-0.0157452	-0.021324	-0.0580627	-0.00856271	-0.00508438	0.00702954	1482.45	0.42	-0.6245	0.44
YDR104C	-0.0208187	-0.00520084	-0.0188449	-0.00702589	-0.0206605	-0.0614948	-0.0111837	-0.010344	0.00416821	162	0.14	-0.6918	0.44
YDR105C	-0.012098	0.0131926	-0.0178036	-0.00811128	0.00571277	-0.0463216	-0.000591944	-0.0017731	0.0018694	3773.2	0.8	-0.5552	0.44
YDR106W	-0.023113	-0.00638864	-0.024407	-0.00104427	-0.019062	-0.072292	-0.0102871	-0.00995775	0.00259092	8.00989	0.07	0.3349	0.45
YDR107C	-0.00829367	0.00641337	-0.0204833	0.00193981	0.0126466	-0.0347092	0.00149497	-0.00368144	0.000884021	1513.36	0.44	-0.492	0.45
YDR108W	-0.019073	-0.000146226	-0.0227537	-0.00933242	-0.0168356	-0.0611735	-0.00744096	-0.00853454	0.00406374	1822.03	0.25	-0.684	0.41
YDR109C	-0.0135125	-0.0024044	-0.0211946	-0.0050903	-0.00580978	-0.0410521	-0.00951771	-0.00878206	0.00287613	1134.84	0.22	-0.7429	0.45
YDR110W	-0.0202612	-0.0082173	-0.0270073	-0.00764899	-0.0202539	-0.0646815	-0.0134227	-0.015001	0.00625298	1734.2	0.34	-0.4407	0.42
YDR111C	0.00651446	-0.00468552	-0.0123882	0.00171149	0.0163554	0.00202842	-0.00407537	-0.00783983	0.00408825	1869.49	0.41	-0.0425	0.51
YDR113C	-0.0169883	-0.0109678	-0.0233856	-0.0144208	-0.0253201	-0.0621413	-0.0187603	-0.014621	0.00975186	968.042	0.45	0.5292	0.42
YDR114C	-0.0208083	0.0142163	-0.0119612	0.00152234	0.00456924	-0.0486574	0.00514464	0.000985935	-0.00812526	1179.38	0.31		0.47
YDR115W	-0.00231873	0.00465834	0.0150197	0.00222531	-0.00307732	0.00723371	-0.0011689	0.00936158	-0.00185269	1899.33	1.72	1.182	0.48
YDR116C	-0.00893093	-0.00397806	-0.0130289	-0.00277641	0.00224184	-0.0372387	-0.00708601	-0.00988676	0.00263238	4080.44	0.97	0.3882	0.44
YDR117C	0.000587772	-0.0125663	-0.0153708	0.00461981	0.00472634	0.00273039	-0.00562614	-0.00934877	0.00488789	5044.14	0.67	0.0832	0.5
YDR118W	-0.0294029	-0.00290392	-0.0349407	-0.00800919	-0.024007	-0.0871488	-0.013059	-0.01292	0.00523382	1033.35	0.24	-0.6472	0.39
YDR119W	-0.0133074	0.00686361	-0.0181839	-0.00597995	-0.00176358	-0.0380231	-0.00248694	-0.0037629	0.00143367	4305.71	1.08	-0.2132	0.44
YDR119W-A	0.0252786	-0.0102019	0.00948931	0.0256073	0.0475395	0.084223	0.00930557	-0.00216825	-0.00208635		0.64	0.0839	0.61
YDR120C	0.000522675	-0.00766475	-0.0110636	0.00125958	0.00624044	-0.00325344	-0.00555312	-0.00679	0.00484697	7607.63	0.76	0.0221	0.49
YDR121W	-0.0170281	-0.0181108	-0.0256305	-0.00323667	-0.0133127	-0.054477	-0.0195256	-0.0219176	0.00860805	6104.26	0.8	0.5811	0.43
YDR122W	-0.0104188	-0.00290037	-0.00915786	-0.0085354	-0.00966941	-0.0346242	-0.00896784	-0.00675325	0.00513931	2962.14	0.66	-0.7677	0.45
YDR123C	-0.0170722	0.00767001	-0.00104814	-0.0203959	-0.0221807	-0.0668344	-0.0104838	-0.000930791	0.00640103	2719.41	0.19	-0.0602	0.45
YDR124W	-0.0404655	-0.0059765	-0.0349183	-0.0103849	-0.0358192	-0.101844	-0.0200052	-0.014286	0.00329395	7763.17	0.24		0.36
YDR125C	-0.0185433	-0.00341994	-0.0183479	-0.00269083	-0.0175256	-0.0513539	-0.00823488	-0.00766385	0.00411617	670.419	0.12	-0.4475	0.45
YDR126W	-0.0240248	0.0100916	-0.0103488	-0.00399072	-0.00757217	-0.0731838	-0.00316546	-0.00180731	-0.000630159	35.6523	0.24	-0.1976	0.42
YDR127W	0.0248684	-0.0108119	-0.00891117	0.0110723	0.0357724	0.0494099	0.00423209	-0.00691267	0.00597592	21250.3	1.29	0.0196	0.56
YDR128W	-0.0246178	0.00281468	-0.0233961	-0.0137335	-0.0224529	-0.0739596	-0.0115434	-0.0078218	0.00500175	733.22	0.44	-1.3287	0.41
YDR129C	0.0271691	-0.016575	-0.0120216	0.0127327	0.0334301	0.0551549	-0.000440061	-0.0113809	0.00880042	24543.4	1.75	1.016	0.57
YDR130C	-0.0381687	-0.00448258	-0.0138141	-0.0177375	-0.0488196	-0.101634	-0.0182064	-0.00656042	0.0040754	875.828	0.46	-0.1454	0.39
YDR131C	-0.022734	0.000720671	-0.0279658	-0.00582128	-0.0175393	-0.0779327	-0.0086299	-0.00750623	0.00428883	543.799	0.21	-0.4649	0.41
YDR132C	-0.0178406	-0.000684719	-0.0227083	-0.00842052	-0.0177226	-0.0501484	-0.00933931	-0.00766073	0.00518871	699.434	0.22	-0.2356	0.44
YDR135C	-0.00208634	-0.00260726	-0.0183546	0.00227411	0.00788978	-0.0165323	-0.00193626	-0.00707303	0.00460659	4726.41	0.76	-0.7662	0.48
YDR137W	-0.0271642	-0.00436725	-0.0257445	-0.0125044	-0.0279605	-0.0784702	-0.0120159	-0.0132462	0.00454166	1616.12	0.33	-0.5618	0.4
YDR138W	-0.0100688	-0.00886425	-0.025022	-0.00508164	-0.0150189	-0.0454853	-0.0108053	-0.00939751	0.00682625	2523.93	0.35	-0.7936	0.47
YDR139C	-0.0195518	-0.0196808	-0.0196857	0.00120952	-0.00942392	-0.0378721	-0.0113076	-0.0254062	0.00315219	2687.57	2.54	0.6643	0.45
YDR140W	-0.0176316	-0.00811817	-0.0316492	-0.0032428	-0.00754681	-0.0507997	-0.0114226	-0.0127488	0.00418625	1878.58	0.59	-0.3379	0.42
YDR141C	-0.0156058	-0.00326537	-0.0288351	-0.0046617	-0.0120951	-0.054054	-0.0070754	-0.0104724	0.00417387	3474.96	0.35	-0.8173	0.44
YDR142C	-0.0225372	0.00728668	-0.0216149	-0.0123178	-0.0120903	-0.0775203	-0.00455417	-0.00383481	0.0038099	872.618	0.32	-0.5074	0.4
YDR143C	0.00360785	0.00621446	0.00399635	-0.0226852	-0.0117594	-0.0201651	-0.00755642	0.00460211	0.00982975	2165.43	0.58	-0.3522	0.5
YDR144C	-0.00153202	0.0124153	-0.00819294	-0.0151091	0.00688187	-0.0237868	-0.0021352	0.00269913	0.0057621	2436.1	0.53	-0.1845	0.46
YDR145W	-0.017616	-0.000733145	-0.00260362	-0.0192698	-0.0315707	-0.0764246	-0.0168001	-0.00676529	0.0104383	4980.52	1.09	0.0521	0.45
YDR146C	-0.0125317	-0.00399965	-0.0106553	-0.0141688	-0.0228127	-0.0447524	-0.0112734	-0.00759237	0.00735982	1815.33	0.84	0.0355	0.46
YDR147W	-0.0224778	-0.00184284	-0.0323216	-0.0109149	-0.0200158	-0.0697472	-0.010502	-0.0109311	0.00710299	2152.96	0.45	-0.392	0.4
YDR148C	0.0390141	-0.0165148	0.00281542	0.0143095	0.0444305	0.0980382	0.0029331	-0.0041045	0.00636177	14655.8	1.96	0.6934	0.61
YDR150W	-0.00701304	-0.011291	-0.0209494	-0.00503306	-0.0113621	-0.0252387	-0.0125273	-0.0137628	0.00836368	7298.65	0.52	-0.4101	0.47
YDR151C	-0.0206236	0.00538015	-0.0122579	-0.0203408	-0.0278967	-0.0770923	-0.0120035	-0.00149053	0.00602407	1729.51	0.57	0.1912	0.42
YDR152W	0.0034991	-0.0249285	-0.0212484	0.00779427	0.00293568	-0.00290196	-0.0135165	-0.0232744	0.00904464	7584.67	1.21	0.2931	0.54
YDR153C	-0.00675411	-0.00869345	-0.0117873	-0.00742398	-0.0112739	-0.031091	-0.0136336	-0.0112212	0.0105705	5290.84	0.67	0.5496	0.49
YDR155C	0.101603	-0.024224	0.0440031	0.0469679	0.116488	0.272897	0.0275474	0.0117542	0.00529166	172968	38.39	2.5747	0.86
YDR156W	0.0133882	0.0116346	0.0231751	-0.00787707	0.0258881	0.0115109	0.00238968	0.00979702	0.00603208	7820.02	1	1.3971	0.55
YDR157W	-0.0338438	0.0180332	-0.0229114	-0.0124644	-0.0250311	-0.106668	-0.000765641	0.00588866	-0.00420569		0.26		0.41
YDR158W	0.071427	-0.0252471	0.0138036	0.0328191	0.0777678	0.181345	0.0136917	-0.000736491	0.00688687	36769.5	7.6	1.5812	0.75
YDR159W	-0.0163485	-0.00434719	-0.0205593	-0.0116417	-0.0247332	-0.0578144	-0.0106897	-0.00939905	0.00695328	1007.36	0.48	-1.1537	0.44
YDR160W	-0.018106	0.00905273	-0.0200458	-0.00787456	-0.00576149	-0.0581649	-0.00361702	-0.00401487	0.00267584	515	0.27	-1.15	0.43
YDR161W	-0.00980592	-0.0118137	-0.0279075	-0.00217795	-0.00287531	-0.0393867	-0.0124151	-0.0169594	0.00757061	4640.09	0.88	0.2694	0.46
YDR162C	-0.0263292	-0.00663938	-0.033292	-0.0189385	-0.0226875	-0.0821691	-0.0201284	-0.0187578	0.0107065	3363.23	0.42	1.0432	0.39
YDR163W	-0.0394201	-0.00942799	-0.0245691	-0.0181555	-0.037034	-0.11625	-0.019222	-0.0196303	0.00346311	2851.78	0.74	1.2817	0.36
YDR164C	-0.00514518	-0.00986843	-0.020018	-0.000245609	-0.00561533	-0.0208527	-0.00960672	-0.0126827	0.00607966	3918.84	0.54	-0.4316	0.48
YDR165W	-0.0019397	-0.00963202	-0.0246232	-0.000436223	-0.00441184	-0.0116957	-0.00919552	-0.00977327	0.00716927	7580.4	0.9	0.0954	0.49
YDR166C	-0.0123823	-0.0047295	-0.024368	-0.00794547	-0.0186682	-0.0497708	-0.00949276	-0.00872368	0.00796558	2626.93	0.4	-0.466	0.48
YDR167W	-0.0240756	0.000576665	-0.0231313	-0.0160323	-0.0167663	-0.0860438	-0.016226	-0.0145608	0.00874268	5018.87	1.12	0.8548	0.39
YDR168W	-0.00200215	-0.018402	-0.0329469	0.00112644	-0.00397422	-0.017566	-0.0133586	-0.0187159	0.0104597	12535	1.46	0.8209	0.5
YDR169C	-0.0241642	0.00703758	-0.00959523	-0.0261639	-0.0323611	-0.0868399	-0.0131404	-0.00359506	0.0060486	3067.4	0.86	-0.0844	0.41
YDR169C-A	0.00083087	0.00142533	0.0277297	0.00451538	-0.00853708	-0.000900204	0.00213568	0.0081083	-0.00210733		0.07		0.55
YDR170C	0.00658142	-0.00983588	-0.0170012	-0.00172359	0.00114956	-0.00117563	-0.00669081	-0.00924677	0.00814187	6437.68	0.93	-0.4793	0.53
YDR171W	0.0120821	-0.00912838	-0.00354574	-0.000754975	0.0115302	0.00940904	-0.00702522	-0.00802694	0.00903428	8734.42	0.86	0.6039	0.54
YDR172W	0.0447698	-0.0213598	0.0117639	0.0196402	0.0463364	0.0953709	0.00374428	-0.00530308	0.0107715	28454.2	1.97	1.0727	0.66
YDR173C	-0.0288771	-0.0082361	-0.0365234	-0.0104446	-0.0259592	-0.0777145	-0.0197388	-0.0181599	0.00794504	3038.68	0.25	-0.2678	0.37
YDR174W	0.050402	-0.0233476	0.0165509	0.0181585	0.0441483	0.129904	0.00125582	-0.00469694	0.00863866	16564.3	4.5	0.3831	0.67
YDR175C	-0.0114864	-0.00881335	-0.0212581	-0.00118799	-0.00809317	-0.0392473	-0.0121486	-0.0141826	0.00587444	3907.24	0.82	0.4036	0.42
YDR176W	-0.0199779	-0.0105927	-0.0261735	-0.0140141	-0.0273507	-0.0660613	-0.0191925	-0.0163263	0.00987151	2330.41	0.77	-0.8382	0.44
YDR177W	0.00103691	-0.00525225	-0.0173861	-0.00291297	0.00946899	-0.005768	-0.00598648	-0.0128457	0.00753964	17349.3	2.28	1.1966	0.48
YDR178W	0.0232431	0.00188712	0.00232835	0.0109544	0.040824	0.0510734	0.0063331	0.00205156	0.00510977	3404.45	2.04	1.1352	0.56
YDR179C	-0.0473202	-0.0154441	-0.0471482	-0.00911559	-0.0519552	-0.134549	-0.0255659	-0.0240884	0.00707378	1215.37	0.3	-0.3408	0.36
YDR179W-A	-0.0241295	0.00255151	-0.0299194	-0.010069	-0.0226257	-0.0765032	-0.00741342	-0.00656779	0.00509976	423.16	0.23	-0.8853	0.41
YDR180W	-0.0158593	-0.00536074	-0.0266382	-0.00376905	-0.015129	-0.050612	-0.00899165	-0.0105685	0.0057876	1407.06	0.16	-0.9125	0.45
YDR181C	-0.0191149	-0.0115476	-0.0192884	-0.00876102	-0.0263242	-0.0562831	-0.0154902	-0.0113726	0.00671473	928.222	0.33	-0.538	0.45
YDR182W	-0.0223142	0.00522964	-0.0191252	-0.00845043	-0.015712	-0.0734388	-0.00786517	-0.00778417	0.00424084	2917.55	1	-0.0537	0.4
YDR182W-A	0.00559429	0.00156169	-0.0067385	0.0122414	0.0272874	-0.00615493	0.00685948	-0.00527473	0.00213258		0.08		0.49
YDR183W	-0.0268277	-0.0119338	-0.033859	-0.00842806	-0.028988	-0.0762609	-0.0189442	-0.0183915	0.00824456	1481.99	0.29	0.3114	0.4
YDR184C	-0.0174304	-0.00852519	-0.0238817	-0.0160838	-0.0314545	-0.0573484	-0.0155103	-0.0142854	0.0105733	881.434	0.39	-0.0503	0.43
YDR185C	-0.0183655	0.000786994	-0.0129047	-0.00537075	-0.00473995	-0.0579438	-0.00993711	-0.00262221	0.000730681	1535.47	0.36	-0.4025	0.43
YDR186C	-0.0119157	0.0063768	-0.00504573	-0.0214757	-0.0197094	-0.0494297	-0.00942956	0.000223117	0.0074818	1392.01	0.85	-0.9404	0.46
YDR188W	0.0264367	-0.00829124	0.00747018	0.0123734	0.0438307	0.0664207	0.00346671	-0.00347392	0.00407524	14734.7	2.61	1.449	0.58
YDR189W	0.008269	-0.00713405	-0.00808612	-0.00241274	0.00720458	0.00640542	-0.00378161	-0.00508336	0.00819366	6527.35	0.93	0.1178	0.53
YDR190C	0.020904	-0.0211246	-0.0125692	0.0132097	0.0299469	0.0534495	-0.00154119	-0.0143681	0.00647592	13214.9	1.87	0.7601	0.55
YDR191W	-0.0170785	-0.00193724	-0.0177264	-0.00439076	-0.00947005	-0.0531925	-0.0109895	-0.00956935	0.00372114	1362.44	0.17	-0.0138	0.43
YDR192C	-0.0133817	0.0281433	0.000542905	-0.0328138	-0.00785596	-0.0653932	-0.00424241	0.0136638	0.00370276	3391.97	0.25	1.1303	0.39
YDR194C	0.00484478	-0.0172686	-0.0203522	0.00528944	-0.000970131	0.00821124	-0.00837937	-0.0128187	0.00825853	7114.71	1.97	-0.5739	0.53
YDR194W-A	-0.0582036	0.0197232	-0.0321597	-0.0158282	-0.0513233	-0.170447	-0.00936663	-0.000746178	-0.00110185		0.01		0.3
YDR195W	-0.0112013	-0.00860073	-0.0137096	-0.00898899	-0.0187281	-0.0263549	-0.0136008	-0.00871546	0.0075422	3775.84	0.38	0.1653	0.45
YDR196C	-0.0192427	-0.00921908	-0.0235635	-0.000231746	-0.0114182	-0.0538105	-0.0122691	-0.0171319	0.00499231	3387.84	1.12	0.1608	0.44
YDR197W	-0.0169254	-0.00305151	-0.0200116	-0.00393627	-0.0167012	-0.0503669	-0.0087453	-0.00586399	0.00393552	1783.97	0.42	-0.5688	0.45
YDR198C	-0.0233457	-0.00109519	-0.029588	-0.00753523	-0.0175195	-0.068804	-0.00961451	-0.0101446	0.00463141	1595.89	0.26	-0.2944	0.42
YDR200C	-0.0203855	-0.00717429	-0.0165394	-0.0156807	-0.0321611	-0.0671302	-0.0144441	-0.0109835	0.00791805	841.068	0.49	-0.2863	0.43
YDR201W	-0.00079361	-0.0227439	-0.0212883	0.00247513	-0.00438993	0.00158873	-0.015635	-0.0211474	0.00886886	3017.06	0.72	0.124	0.5
YDR202C	-0.0129008	-0.00580779	-0.0122557	-0.00317785	-0.0172892	-0.0489965	-0.00903178	-0.00592727	0.00406741	2236.2	0.49	0.2387	0.48
YDR204W	-0.00250913	-0.00445595	-0.00778195	0.00414286	0.0117258	-0.0135989	-0.00477926	-0.00813172	0.00242969	2189.16	0.75	-0.3116	0.47
YDR205W	-0.0159381	0.0100316	-0.0213176	-0.00812242	-0.00166768	-0.0505578	-0.00408842	-0.0039389	0.00188765	1466.48	0.27	-0.4545	0.41
YDR206W	-0.0208829	0.00644414	-0.019416	-0.0143285	-0.0196297	-0.0732113	-0.00827211	-0.00464572	0.00529188	2327.47	0.64	-1.3063	0.41
YDR207C	-0.000487156	0.00781079	0.00977638	-0.0215415	-0.0111374	-0.0199388	-0.00743028	0.00650187	0.00567478	1122.05	0.58	-0.3116	0.49
YDR208W	-0.0115712	0.00167506	-0.0106134	-0.0128473	-0.0163873	-0.0429919	-0.0088977	-0.00357736	0.0065961	1852.83	0.68	-0.6461	0.46
YDR209C	0.00310638	0.00169634	-0.0110045	0.00379546	0.0142764	-0.0186682	0.00784954	0.00289804	-0.000612949	1207.93	2.54		0.5
YDR210W	0.0324818	-0.00892767	0.0214779	0.00934157	0.0259341	0.0493844	-0.000376112	-0.00229722	0.00820321	49890.7	2.55		0.65
YDR211W	0.00295999	-0.00952245	-0.0235028	0.000602812	0.00529753	0.00111434	-0.00636587	-0.012411	0.00953249	9014.38	1.08	-0.1822	0.52
YDR212W	0.0332216	-0.017764	-0.00931199	0.0156753	0.0404026	0.0832257	0.00260437	-0.00863074	0.00768256	21760.5	1.81	0.6094	0.59
YDR213W	-0.00961913	0.00236886	-0.00522858	-0.0117092	-0.00736932	-0.0423657	-0.0079364	-0.00577683	0.00604245	871.66	0.32	-0.6417	0.45
YDR214W	0.00996523	-0.00305551	-0.00263127	0.00380282	0.0197784	0.0203342	-2.92871e-05	-0.00150788	0.00363121	16602	1.26	0.9339	0.53
YDR215C	-8.04379e-05	0.0196188	0.0198051	-0.00901505	0.0120716	-0.0288912	0.00396688	0.0137978	-0.00414298		0.07		0.47
YDR216W	-0.0105968	0.00106421	-0.0229343	-0.0113807	-0.0157122	-0.0446996	-0.00744878	-0.00545771	0.00706516	1853.92	0.14	-0.6498	0.45
YDR217C	-0.0231356	-0.00608522	-0.0243922	-0.0148052	-0.0311497	-0.0726803	-0.0150949	-0.010432	0.00762727	1049.82	0.27	-0.8063	0.42
YDR218C	-0.0176986	-0.0105779	-0.0266044	-0.00767755	-0.0213293	-0.058927	-0.0126657	-0.0144698	0.00859186		0.01		0.43
YDR219C	-0.0335142	-0.00422398	-0.0252631	-0.0191222	-0.0440395	-0.0959047	-0.0179546	-0.0115303	0.00753937	1535.74	0.49	-0.2787	0.37
YDR221W	-0.00656806	-0.00934642	-0.0211784	-0.00112361	-0.00325364	-0.0252692	-0.00957248	-0.0110563	0.00592245	3289.42	0.4	-0.4672	0.47
YDR222W	-0.000305071	-0.00439254	-0.0164533	0.00111324	0.00679728	-0.0109501	-0.00295436	-0.00489612	0.00575389	2123.78	0.26	-0.0597	0.5
YDR223W	-0.0317208	0.00234579	-0.0253399	-0.0241953	-0.034725	-0.0823398	-0.0160649	-0.00728689	0.00530921		0.16		0.36
YDR224C	0.100071	-0.0281691	0.0467398	0.0356119	0.0845428	0.256217	0.0187416	0.00819558	0.0104992	197858	19.97	2.5566	0.86
YDR225W	0.10899	-0.0377254	0.047127	0.0520896	0.102151	0.293834	0.0225655	0.00653769	0.0102774	20958	19.79	1.3948	0.85
YDR226W	0.0794955	-0.0290684	0.0222458	0.0346335	0.0816793	0.201549	0.0135769	-0.00233944	0.0115659	85432.7	12.66	1.7575	0.78
YDR227W	-0.0179705	-0.00671803	-0.0181417	-0.0160601	-0.029527	-0.0604057	-0.0155082	-0.0091626	0.00735135	1971.9	0.36	-0.7627	0.44
YDR228C	-0.00459877	-0.00577536	-0.0100654	-0.006448	-0.0142668	-0.0345213	-0.00847294	-0.00653598	0.00815068	2911.26	0.45	-0.399	0.51
YDR229W	-0.0265062	0.00466538	-0.0187806	-0.0229379	-0.0289882	-0.0806801	-0.0153411	-0.00753264	0.00773621	3997.8	0.49	0.1061	0.4
YDR231C	-0.00958679	0.00129422	0.00400103	-0.00297559	-0.000837878	-0.0215079	-0.0134442	-0.00223248	0.00309074	3577.54	0.81	0.757	0.48
YDR232W	0.0329209	-0.00345649	0.0129679	0.00996305	0.0486685	0.0773555	0.00807524	0.00176533	0.00476904	7175.18	1.99	0.1284	0.6
YDR233C	0.0631577	-0.0141767	0.0188351	0.0230328	0.0609462	0.14544	0.0139417	0.00478218	0.00734029	42171.4	6.7	1.1215	0.72
YDR234W	0.0262042	-0.00839266	0.00382752	0.00952008	0.0401224	0.0621102	0.00453376	-0.00166117	0.00570496	11773.7	0.8	-0.0962	0.57
YDR235W	-0.0209939	-0.00360988	-0.025954	-0.00118041	-0.0189761	-0.0610914	-0.00833846	-0.0112584	0.0044197	2203.61	0.49	-0.7113	0.43
YDR236C	3.40116e-05	-0.00272283	-0.0261476	-0.0018387	0.0108224	-0.0222717	-0.00391264	-0.00855955	0.0066178	3546.95	0.6	-0.3343	0.47
YDR237W	0.000732902	-0.0071005	-0.00808323	0.00122235	0.00328607	-0.00529747	-0.003288	-0.00393582	0.0042924	3328.74	0.82	0.0449	0.5
YDR238C	0.0203621	-0.0154334	-0.0127848	0.0105427	0.0248593	0.0420686	-0.000735754	-0.0104793	0.00689236	18570.3	2.33	0.2792	0.57
YDR239C	-0.018307	0.00123644	-0.0156145	-0.0222213	-0.0277419	-0.0560322	-0.0148251	-0.00625718	0.00755494	1539.31	0.21	-0.4952	0.42
YDR240C	-0.0182382	-0.000711516	-0.0134544	-0.00852284	-0.0218771	-0.0557182	-0.00842471	-0.00555888	0.00427446	1585.73	0.24	0.0982	0.45
YDR242W	-0.0125665	-0.00152895	-0.0204178	-0.0076462	-0.00833236	-0.0398515	-0.00807285	-0.00643791	0.00582225	579.336	0.31		0.45
YDR243C	-0.000672079	-0.0110779	-0.0163604	7.02231e-05	7.4233e-05	-0.0110091	-0.0069175	-0.0109595	0.00783729	1724.65	0.22	-0.3529	0.5
YDR244W	-0.0220635	-0.00312906	-0.0205009	-0.0127751	-0.0253469	-0.0783241	-0.0144041	-0.00895125	0.00744671	1704.71	0.37	-0.2342	0.42
YDR245W	-0.0212695	-0.00343047	-0.0186474	-0.00376432	-0.0185554	-0.0637064	-0.011339	-0.00917844	0.00614069	4256.96	1.65	-0.1478	0.43
YDR246W	-0.0147838	0.00511283	0.00695876	-0.00964313	-0.0135769	-0.0498208	-0.00750473	0.00381474	0.00557175	2899.34	0.57	0.2958	0.48
YDR246W-A	-0.0396725	0.0276019	0.00550525	-0.0276744	-0.0324464	-0.130416	-0.00582056	0.010446	-0.0065358		0.07		0.33
YDR247W	-0.00363454	-0.000873853	-0.00928302	-0.00382661	-0.000680887	-0.0149951	-0.00577037	-0.00294576	0.00565934	1322.32	0.48	-0.3855	0.48
YDR248C	-0.00975577	-0.0155688	-0.029443	0.00579043	0.00422869	-0.0199797	-0.0103297	-0.0178653	0.00426086	4826.2	1.2	-0.2918	0.47
YDR249C	-0.0259044	0.00661208	-0.0270104	-0.00952683	-0.0183664	-0.082376	-0.00613467	-0.00721599	0.00275121	2503.36	0.2	-0.6469	0.38
YDR251W	-0.0171018	0.00252547	-0.012762	-0.016473	-0.0257835	-0.0634329	-0.0114199	-0.00343393	0.00747295	3320.4	1.04	-0.7123	0.43
YDR252W	-0.0199792	-0.00515264	-0.00967069	-0.00756227	-0.0201131	-0.0758116	-0.0142227	-0.00931281	0.00611447	2822.18	0.28	0.4023	0.41
YDR253C	-0.0297977	-0.0167222	-0.0224674	-0.00972062	-0.0407407	-0.0759359	-0.0197721	-0.0150863	0.00681326	571.806	0.33	-0.8792	0.41
YDR254W	-0.0331222	-0.00494275	-0.0333149	-0.00654045	-0.0297082	-0.0894155	-0.0139755	-0.0124982	0.00476161	2328.63	0.62	-0.9173	0.38
YDR255C	-0.0225106	-0.00644229	-0.024124	-0.00454637	-0.0200644	-0.0619091	-0.0123591	-0.0113237	0.00438657	1232.8	0.45	-1.1425	0.42
YDR256C	0.00329458	0.0014536	-0.0070711	-0.00307296	0.0133206	-0.0182218	-0.00220705	-0.0042689	0.00602901	1494.57	0.22		0.49
YDR257C	-0.00368251	-0.0202234	-0.0282973	0.00544913	-0.00615264	-0.021543	-0.00925768	-0.0175814	0.00586902	3630.96	0.47	-0.4176	0.51
YDR258C	0.014466	-0.0224377	-0.0178573	0.0122963	0.0172788	0.0306475	-0.00653352	-0.0169263	0.00812871	12303.3	1.04	0.1733	0.54
YDR259C	-0.0220029	0.00199662	-0.00684628	-0.0233281	-0.0432511	-0.0860745	-0.0176833	-0.00255842	0.0113423	681.763	0.2	-0.3422	0.42
YDR260C	-0.0285684	0.00848325	-0.0158923	-0.0259936	-0.0273212	-0.0906573	-0.0146465	-0.00414784	0.00699376		0.46	0.328	0.39
YDR261C	-0.00209678	0.00440882	-0.0155184	-0.00861312	0.00678975	-0.0296537	-0.00223245	-0.00257226	0.00685479	2559.16	0.88	-0.3699	0.47
YDR262W	-0.0182287	-0.00153898	-0.024825	-0.00788294	-0.0120205	-0.0527925	-0.0132606	-0.01139	0.0060941	2284.43	1.26	-0.2157	0.42
YDR263C	-0.0195003	-0.00863558	-0.0277004	-0.000483548	-0.0119402	-0.0632934	-0.00948729	-0.0145591	0.00317904		0.2		0.44
YDR264C	-0.00851033	0.000922798	-0.0209028	-0.00277162	0.00447165	-0.0392392	-0.00266053	-0.00410775	0.00341398	4123.78	0.86	-0.4787	0.44
YDR265W	-0.0111217	-0.00584174	-0.0121731	0.00565268	-0.00447209	-0.0331707	-0.00447287	-0.0055885	0.00052016	1541.6	0.42	-1.0327	0.48
YDR266C	-0.00394774	-0.00386579	-0.00676065	-0.00736636	-0.00999351	-0.0239267	-0.00600044	-0.00344227	0.00521996	3444.94	0.93	-0.1182	0.49
YDR267C	-0.00773922	-0.00587326	-0.0263239	-0.00220711	0.0104175	-0.0201877	-0.00639954	-0.0126758	0.00564816	2808.75	0.61	0.6601	0.47
YDR268W	-0.0134115	-0.00513824	-0.0202983	-0.00234229	-0.00520154	-0.04744	-0.00871106	-0.0129441	0.003507	3031.7	0.4	-0.4773	0.44
YDR270W	-0.0067058	-0.00023741	-0.0221533	-0.00150766	0.00719743	-0.0254693	-0.00339996	-0.00647819	0.00316545	935.027	0.2	0.256	0.48
YDR272W	-0.00799082	-0.011296	-0.0229252	-0.000291613	1.00073e-05	-0.0274202	-0.00940075	-0.0123197	0.00625002	8707.46	1.45	1.0943	0.45
YDR273W	-0.00938978	-0.0112575	-0.0259245	-0.00593571	-0.0114136	-0.0305639	-0.0167795	-0.0130356	0.00830301		0.2	0.2849	0.47
YDR274C	-0.0232648	0.0262452	-0.00360605	-0.0140986	-0.00225087	-0.0672689	0.00505849	0.0137352	-0.0122241		0.68		0.38
YDR275W	-0.0200263	-0.00414662	-0.02231	-0.00405574	-0.0135746	-0.0501144	-0.0115627	-0.0075546	0.0035002	1107.9	1.23	-2.087	0.43
YDR276C	0.0524174	-0.00651684	-0.00816608	0.0333069	0.080884	0.148925	0.0193739	0.000504124	0.0047347	23653.5	15.08	1.6791	0.71
YDR277C	-0.0235711	0.0033349	-0.00963826	-0.0153486	-0.0318456	-0.0723449	-0.0158099	-0.00420096	0.00550536	3589	0.9	-0.3797	0.41
YDR278C	-0.0306146	0.0242164	-0.00464728	-0.0158267	-0.0200946	-0.0814515	-0.00129074	0.00799434	-0.00492571		0.01		0.41
YDR279W	-0.02136	-0.00170214	-0.0255441	-0.0109294	-0.0221304	-0.0735521	-0.0123882	-0.00815927	0.00579606	2037.97	0.55	-0.2439	0.42
YDR280W	-0.0096998	-0.00866035	-0.02334	-0.000612818	-0.000614095	-0.031466	-0.00574655	-0.011192	0.00355589	4173.49	0.85	0.6569	0.48
YDR281C	-0.0345186	-0.000895192	-0.029816	-0.00259573	-0.00898603	-0.0881679	-0.0146616	-0.0157635	-0.000133774		1.15	0.4036	0.39
YDR282C	-0.028316	-0.0024101	-0.0240669	-0.0112974	-0.0265485	-0.0728921	-0.0138566	-0.01069	0.00434383	1844.62	0.19	-0.3891	0.41
YDR283C	-0.0140733	-0.00598542	-0.0258508	-0.00728064	-0.0169596	-0.0489299	-0.0105883	-0.0113545	0.00770445	1811.62	0.37	-1.1465	0.44
YDR284C	7.76357e-06	0.0004431	-0.0155156	0.00577217	0.013716	-0.0108532	-0.00372937	-0.00505586	0.00146074	2926.64	1.84	0.1189	0.49
YDR285W	-0.021211	-0.0174065	-0.0256381	-0.0119019	-0.0371753	-0.0679797	-0.0187137	-0.0176928	0.00971694	626.096	0.12	-0.0431	0.44
YDR286C	-0.023189	-0.0138645	-0.0243542	0.000962912	-0.0198847	-0.049916	-0.00933192	-0.0142745	0.000800002	2121.03	0.48	-0.0922	0.44
YDR287W	-0.00865846	-0.00275977	-0.0224382	0.0022935	0.00831426	-0.0334851	-0.00363841	-0.00919198	0.00375341	1777.55	0.58	0.0694	0.46
YDR288W	-0.0200163	-0.00755437	-0.0239339	-0.00615486	-0.0219373	-0.0555027	-0.0134085	-0.0101031	0.00715431	1640.63	0.5	-0.6576	0.43
YDR289C	-0.0193991	-0.0151012	-0.0346441	-0.00975038	-0.0257026	-0.0622176	-0.0189883	-0.019535	0.0120321	4969.27	0.48	0.9381	0.42
YDR291W	-0.0106545	-0.00752806	-0.0196954	0.000339163	-0.00532092	-0.0381157	-0.00762836	-0.0114299	0.00428258	1041.03	0.28	-1.1376	0.47
YDR292C	-0.0071403	-0.00520339	-0.0207038	-0.00682094	-0.00430829	-0.0325789	-0.00688454	-0.0104252	0.00791426	5832.58	0.78	-0.1902	0.46
YDR293C	0.00956061	-0.00617425	-0.00674121	-0.00418717	0.0030819	0.00556065	-0.00506651	-0.00533315	0.00852525	8160.32	1.22	-0.4286	0.52
YDR294C	0.00497928	-0.00168484	-0.00798105	0.00515508	0.0195088	0.00661463	3.25185e-05	-0.00352539	0.00415226	5993.49	1.08	-0.2313	0.5
YDR295C	-0.0196851	-0.00562537	-0.0169728	-0.0110565	-0.0289465	-0.0620606	-0.013394	-0.00954651	0.00723722	2669.53	0.36	-0.2836	0.43
YDR296W	-0.0182607	0.00199043	0.00512627	-0.00164136	-0.00622332	-0.0416683	-0.00773912	-0.00475453	0.000570304	4635.73	1.27	0.362	0.47
YDR297W	0.0232297	-0.00353773	0.00327107	0.0196479	0.0424151	0.0446939	0.00458194	0.000254788	0.00197894	9200.88	3.33	0.2175	0.58
YDR298C	0.0342964	-0.0135553	-0.00107871	0.0169623	0.0396267	0.0850749	0.00366835	-0.00362843	0.00593127	38833.7	2.86	0.8357	0.58
YDR299W	0.00448594	-0.0232707	-0.0240822	-0.00138431	-0.00752601	-0.00493236	-0.0140692	-0.0186428	0.0118478	7791.9	0.65	0.567	0.52
YDR300C	0.0151485	-0.0152619	-0.0154978	0.00763069	0.0227385	0.0311572	-0.00144468	-0.0112789	0.00824368	8395.67	0.84	0.2331	0.52
YDR301W	-0.00582392	-0.00532487	-0.0194052	-0.00344023	-0.00182964	-0.0307816	-0.00625369	-0.00884165	0.00693812	1981.27	0.34	-0.9031	0.47
YDR302W	-0.00421041	0.00338232	-0.0239983	0.00520077	0.0214053	-0.0251762	0.00485418	-0.00810142	0.0029053	4254.37	0.94	0.515	0.44
YDR303C	-0.00859351	-0.00193842	-0.0217346	-0.0074898	-0.0147421	-0.0422196	-0.00791555	-0.00638844	0.00701241	3269.9	0.55	-0.5932	0.47
YDR304C	0.0329014	-0.0116526	0.000285735	0.0168922	0.0477417	0.0716975	0.00679783	-0.00311631	0.00537796	12523.9	5.06	1.2895	0.63
YDR305C	-0.00131446	-0.00926001	-0.0119193	-0.00061	0.00100255	-0.00821664	-0.00441446	-0.0132776	0.00779488	3288.69	0.64	0.0761	0.48
YDR306C	-0.0168931	-0.000690397	-0.023378	-0.00731298	-0.0148455	-0.0447175	-0.00736623	-0.00708078	0.00389751	1386.33	0.51	-0.5901	0.43
YDR307W	-0.0140979	0.00435309	-0.0232648	-0.00213603	-0.00431931	-0.0497998	-0.00318197	-0.00539896	0.00220502	2002.02	0.53	-0.3153	0.46
YDR308C	-0.0155403	-0.0140285	-0.0243282	-0.00217907	-0.0170131	-0.0543979	-0.0118733	-0.0195754	0.00760511	3222.59	0.69	0.3696	0.46
YDR309C	-0.00187629	0.00723961	0.00712743	-0.0177961	-0.0142065	-0.0244554	-0.00516567	0.00446802	0.0042687	1148.55	1.61	0.8144	0.5
YDR310C	-0.0118829	-0.00303307	-0.00971293	-0.0170455	-0.0219463	-0.0469457	-0.0126261	-0.00403841	0.00762271	2615.71	0.8	-0.9368	0.46
YDR311W	0.00319975	-0.0102671	-0.0105816	-0.00240708	-0.00253912	0.000383551	-0.00776685	-0.00734613	0.00932879	3418.79	0.41	-0.288	0.52
YDR312W	-0.00891681	-0.0217616	-0.0224845	-0.000525195	-0.0143813	-0.0283669	-0.0145894	-0.0208137	0.0076064	2659.74	0.46	0.243	0.47
YDR313C	-0.0279935	0.0028301	-0.0183683	-0.0142582	-0.0280701	-0.0918753	-0.0123197	-0.00592523	0.00214274	1410.04	0.44	-0.6813	0.42
YDR314C	-0.0182316	-0.0108234	-0.0269654	0.00184801	-0.0153558	-0.0536039	-0.0128094	-0.0151698	0.00658076	309.969	0.11	-0.9487	0.43
YDR315C	-0.0336579	-0.000667477	-0.0277987	-0.0126562	-0.0315054	-0.0924574	-0.0121021	-0.0092657	0.00548982	1344.93	0.43	-0.6244	0.39
YDR316W	-0.0162843	-0.02294	-0.0303495	0.00559451	-0.0175672	-0.0476813	-0.0144906	-0.0208439	0.00531391	1825.1	0.53	-0.3614	0.46
YDR317W	-0.0141577	-0.00290508	-0.0259675	-0.00198146	-0.00870479	-0.0465633	-0.00768307	-0.00872678	0.00544015	1253.56	0.16	-0.2638	0.44
YDR318W	-0.0240327	-0.0165569	-0.037256	-0.00238136	-0.0248394	-0.0560236	-0.0173244	-0.0209114	0.00644649	909.034	0.48	-0.5271	0.41
YDR319C	-0.0200527	0.00754229	-0.0236804	0.00442559	-0.000996818	-0.0654379	0.00242267	-0.0018695	-0.00161116	2213.08	0.56	-0.2207	0.42
YDR320C	-0.0100869	-0.00324154	-0.0180559	-0.0133463	-0.0150624	-0.0379436	-0.0128264	-0.00914362	0.00909753	3262.91	0.29	0.0048	0.45
YDR320C-A	-0.0325901	0.00731582	-0.00886236	-0.0199512	-0.0335768	-0.120614	-0.0107928	0.00505431	0.00279401	3492.81	1.47	0.9173	0.41
YDR321W	0.0226784	-0.00506752	-0.0062122	0.0075955	0.0323919	0.0395948	0.00191928	-0.00174245	0.00643497	11817.8	1.81	0.8846	0.55
YDR322C-A	0.00228826	-0.0142088	-0.0155173	0.0108244	0.0122213	-0.0067725	-0.00714643	-0.0157215	0.00503478	8208.85	2.66	1.805	0.48
YDR322W	-0.00462099	-0.00488048	-0.0142096	-0.00130152	-0.00344692	-0.0273773	-0.00672403	-0.00705568	0.00727794	4463.3	0.64	0.2248	0.48
YDR323C	-0.0257412	-0.00832491	-0.0207717	-0.0051903	-0.0297039	-0.0697822	-0.0131186	-0.0111529	0.00377769	1375.19	0.19	-0.4742	0.42
YDR324C	-0.00515185	-0.00751193	-0.0192923	-0.00505533	-0.00807534	-0.0229038	-0.0065816	-0.00834096	0.00768318	4299.34	0.54	0.1662	0.49
YDR325W	-0.0153533	-0.00735924	-0.0278421	-0.00739639	-0.0177122	-0.0520312	-0.0115499	-0.0125831	0.00653915	1578.46	0.29	-0.9339	0.45
YDR326C	-0.0143171	0.00039538	-0.0193884	-0.0177269	-0.0196858	-0.04967	-0.00994389	-0.00563171	0.00864999	1890.4	0.45	-1.0852	0.44
YDR328C	0.00986402	-0.00812976	0.000639923	-0.00229072	0.0130013	0.014103	-0.00594509	-0.00483393	0.00924239	8069.41	3.04	2.1636	0.58
YDR329C	-0.0270307	0.00499294	-0.00828255	-0.0127314	-0.024214	-0.0871526	-0.0117223	-0.0052637	0.00258591	1893.38	0.59	-0.3961	0.42
YDR330W	0.00237243	-0.00643458	-0.0124791	-0.0067698	0.000974936	-0.0189635	-0.011187	-0.00915332	0.00871648	3435.91	0.47	0.0408	0.51
YDR331W	-0.0167567	0.00250114	-0.0205885	-0.0102273	-0.0119806	-0.0586835	-0.0099824	-0.00737124	0.0060039	2585.41	0.68	0.1371	0.45
YDR332W	-0.0263104	-0.00509121	-0.0260661	-0.00874918	-0.023112	-0.0729541	-0.0123283	-0.0131499	0.00502999	182.087	0.22	-0.9975	0.41
YDR333C	-0.0103856	-0.00532604	-0.0229359	-0.0061003	-0.0117039	-0.0422256	-0.0113139	-0.0116801	0.00779679	2368.94	0.57	-0.3856	0.45
YDR334W	-0.0132373	-0.0130255	-0.021805	-0.00335905	-0.0148571	-0.0405824	-0.0134378	-0.0165747	0.00692071	1072.28	0.34	-1.5674	0.46
YDR335W	-0.0115033	-0.00618749	-0.0274647	-0.000822484	-0.0062083	-0.0466317	-0.00664585	-0.0123021	0.0060223	3519.06	0.78	-0.5631	0.46
YDR336W	-0.0166544	-0.00618538	-0.012744	-0.00212743	-0.0161102	-0.0439876	-0.00767321	-0.00592614	0.00282645		0.37	-0.8826	0.45
YDR337W	-0.0117587	-0.0157685	-0.020425	0.00468192	-0.00958392	-0.0364372	-0.0127326	-0.0158064	0.0055235	4605.72	1.09	0.3766	0.47
YDR338C	-0.0105853	0.00582502	-0.020569	-0.00395901	0.00520819	-0.0383616	-0.00223693	-0.00545413	0.00273909	1363.01	0.24	-0.4386	0.44
YDR339C	-0.0101976	-0.0144784	-0.00295027	0.00775863	-0.00335009	-0.0197772	-0.00837986	-0.0106725	0.00340346	2689.59	1.07	0.627	0.49
YDR341C	0.0343057	-0.0212884	-0.00631482	0.0220767	0.0425479	0.0775782	0.00372804	-0.011304	0.00749401	25403.1	2.63	0.8216	0.61
YDR342C	0.0840385	-0.0168527	0.0182917	0.0405104	0.101185	0.215504	0.0249974	0.00691609	0.00510812	8662.12	22.59		0.81
YDR343C	0.084034	-0.0169844	0.01798	0.040666	0.101163	0.216176	0.0249141	0.0067628	0.00513602	30402.7	2.92		0.81
YDR344C	-0.0287462	0.0153874	-0.0107114	-0.00659207	-0.0166937	-0.108749	-0.00509668	0.00266828	-0.00445481		0.06		0.42
YDR345C	0.0761653	-0.0139758	0.0149954	0.0369832	0.0946913	0.192972	0.0227948	0.00667462	0.00496243	27528	6.82	1.0067	0.79
YDR346C	0.0249783	-0.0180563	-0.0190301	0.00754113	0.0270065	0.0489308	-0.00294352	-0.011057	0.00979899	15682.8	2	0.4212	0.59
YDR347W	-0.0188363	0.0031432	-0.0169351	-0.0119557	-0.0141842	-0.0628017	-0.00834446	-0.00517914	0.00289644	5007.64	1.11	-0.5868	0.42
YDR348C	-0.00355097	0.00122581	-0.00172758	-0.0150975	-0.00919952	-0.0191026	-0.00862903	-0.00239074	0.00811006	4426.11	0.81	0.3394	0.46
YDR349C	-0.00960628	0.0154836	-0.00934701	-0.0183405	-0.00166661	-0.0455144	-0.00192089	0.00214602	0.00413263	1022.75	0.9	-0.9893	0.45
YDR350C	-0.0274452	0.0030604	-0.0244026	-0.00653955	-0.0210667	-0.0828399	-0.00925265	-0.00617748	0.0022623	867.186	0.28	-1.1047	0.4
YDR351W	-0.0309322	4.73113e-05	-0.0198918	-0.0163706	-0.0342356	-0.0868729	-0.0142647	-0.00859651	0.00397309	1028.43	0.37	-0.556	0.4
YDR352W	-0.0157868	0.010928	-0.0160641	-0.0118734	-0.00290806	-0.0578535	-0.00472748	-0.00388154	0.00293008	4153.21	0.6	-0.1293	0.42
YDR353W	0.0542922	-0.0159515	0.0116203	0.0229574	0.0667067	0.135102	0.00947863	0.00012566	0.00663859	51642.6	4.74	1.5937	0.69
YDR354W	0.00439715	-0.00115142	-0.0077261	0.00243546	0.0165612	0.00398839	-0.00209402	-0.00298292	0.00284491	6670.9	0.89	0.2743	0.49
YDR356W	-0.0216296	-0.0255331	-0.0323244	-0.00484251	-0.0382949	-0.0625197	-0.0217502	-0.0223157	0.0105229	3267.59	0.56	0.1298	0.45
YDR357C	-0.023253	-0.012432	-0.0271052	-0.0075351	-0.0264714	-0.0721689	-0.0162621	-0.0172355	0.00852487	1833.22	1.31	-0.4063	0.44
YDR358W	-0.0105645	-0.00991916	-0.0162664	-0.00743231	-0.0150818	-0.0419455	-0.0132118	-0.0117911	0.00697576	4652.39	0.46	0.2947	0.45
YDR359C	-0.0197412	-0.00563244	-0.0137018	-0.012044	-0.0276639	-0.0615054	-0.015932	-0.0101948	0.00603008	1821.26	0.51	-0.8497	0.43
YDR361C	0.00303237	-0.0170932	-0.0303292	0.00254673	0.00569187	-0.00457092	-0.0106206	-0.0146818	0.00977343	7404.09	0.9	0.7392	0.51
YDR362C	-0.0218706	0.00110436	-0.0260159	-0.0102643	-0.0118373	-0.0620332	-0.0119705	-0.0103579	0.00441512	1546.43	0.29	-0.6174	0.4
YDR363W	-0.0175484	-0.014259	-0.023997	-0.0100777	-0.0292171	-0.0488283	-0.0169959	-0.0143079	0.00856568	1911.12	0.34	-0.546	0.45
YDR363W-A	-0.00656884	-0.0274636	-0.0318975	-0.00358944	-0.0216549	-0.0266564	-0.0204449	-0.0229482	0.0152326	13166.5	3.89	1.5297	0.51
YDR364C	-0.0187687	-0.00128354	-0.0221082	-0.0117324	-0.0169005	-0.0490416	-0.00990816	-0.00797156	0.00554345	2045.06	0.4	-0.9708	0.42
YDR365C	0.00884894	-0.0303324	-0.0232993	0.00743557	0.00279778	0.024231	-0.013764	-0.0214886	0.0108133	5674.94	2.5	-0.1539	0.52
YDR366C	-0.0294784	0.001139	-0.0374814	0.00615949	-0.0120246	-0.0742864	0.000925947	-0.00898086	-0.000488649	1244.24	0.15		0.4
YDR367W	-0.0035615	0.00125329	-0.0207591	0.00402838	0.010539	-0.0198824	-0.000637318	-0.0050304	0.00213853	3111.34	0.84	-0.3079	0.5
YDR368W	0.0346187	-0.0146524	-0.00834412	0.0166714	0.0434921	0.0756748	0.00385774	-0.00685622	0.00800059	15561.1	2.54	1.1562	0.61
YDR369C	-0.016747	-0.0052149	-0.0219253	-0.0115703	-0.0221921	-0.050105	-0.0132342	-0.00840807	0.00655671	687.224	0.14	-0.3492	0.45
YDR370C	-0.0246089	-0.00246085	-0.0235937	-0.00995209	-0.0232652	-0.0754768	-0.0107824	-0.0083453	0.00309932	1387.26	0.47	-0.9644	0.41
YDR371W	-0.0236665	-0.00102983	-0.0302289	-0.00679546	-0.0190479	-0.0716412	-0.00913337	-0.0103004	0.00641859	2276.53	0.43	-0.2933	0.4
YDR372C	0.00608966	-0.018193	-0.0262703	0.00525814	0.00329287	0.00685838	-0.0075422	-0.017156	0.00791951	5623.7	2.59	0.0778	0.53
YDR373W	-0.010418	-0.00631857	-0.0290126	0.00188201	0.00113896	-0.0440002	-0.00675036	-0.0142028	0.00559988	2835.68	1.55	0.3784	0.45
YDR374C	-0.0142939	-0.00502937	-0.0265361	-0.0101956	-0.0250916	-0.0532613	-0.0107864	-0.00940994	0.00841352		0.01		0.47
YDR374W-A	-0.0255075	-0.00713625	-0.0400729	-0.00988371	-0.0222427	-0.0865294	-0.0200502	-0.0251025	0.00816345	14009	0.93	-0.1429	0.38
YDR375C	-0.00109841	-0.00178194	-0.00711728	-0.000576799	0.00944415	-0.0127523	-0.00413982	-0.00347236	0.00505034	1515.39	0.59	-0.4917	0.49
YDR376W	-0.003478	-0.0077053	-0.0187572	0.001835	0.00374651	-0.00944588	-0.00396294	-0.00935182	0.00476903	2543.94	0.51	-0.4428	0.48
YDR377W	0.0256317	-0.00608292	-0.00394093	0.01799	0.0401395	0.0667511	0.00826054	-0.00288842	0.00346243	8702.53	3.43	1.1655	0.54
YDR378C	-0.00666632	0.00309509	-0.0112002	-0.00473348	0.00214466	-0.0244902	-0.00466449	0.000100936	0.00562713	13629.9	3.23	0.7801	0.46
YDR379C-A	-0.00602556	-0.0116636	-0.010007	0.00447497	-0.0141972	-0.0267082	-0.00614387	-0.00752416	0.00463536	2420.42	0.62	0.442	0.49
YDR379W	-0.0290064	-0.000687824	-0.0202655	-0.0209528	-0.0383129	-0.0829524	-0.0160435	-0.00839359	0.0059111	2002.08	0.48	-0.674	0.4
YDR380W	0.00111881	-0.00186873	-0.0167404	-0.000425018	0.00927148	-0.0168659	-0.00109496	-0.00595686	0.00492733	7266.34	1.05	-0.267	0.49
YDR381C-A	-0.0170384	-0.0114796	-0.0198939	-0.0005775	-0.0147333	-0.0404085	-0.0103459	-0.0126452	0.00601952	2935.62	1.25	0.0779	0.43
YDR381W	0.0463741	-0.0286694	0.0272775	0.0247526	0.0405184	0.12725	0.00412871	-0.00288873	0.00589516	63497.3	6.24	1.5616	0.67
YDR382W	0.131198	-0.0438961	0.0297437	0.0572269	0.132555	0.343869	0.0216777	-7.85909e-05	0.0135858	199127	36.5	1.9074	0.89
YDR383C	-0.0302794	-0.0151855	-0.0308307	-0.00820439	-0.0360747	-0.0801898	-0.0234717	-0.0210237	0.00832578	3977.92	0.57	-0.4862	0.41
YDR384C	0.00252593	0.0164612	-0.00967647	-0.00121978	0.0298465	-0.000980036	0.00488438	0.00549171	-0.000250933	13254.1	0.87	1.1069	0.48
YDR385W	0.110193	-0.0369683	0.039797	0.0511829	0.110825	0.295151	0.0230601	0.00470265	0.00913085	120360	11.58		0.91
YDR386W	-0.0223297	-0.00888305	-0.0237435	-0.00567999	-0.0226291	-0.0655304	-0.0116692	-0.0114696	0.00481007	674.063	0.28	-0.2481	0.42
YDR387C	-0.00540264	0.00960598	-0.0146274	-0.0028521	0.0109136	-0.0311618	0.0037394	-0.00147117	0.00025329		0.37	-1.0952	0.47
YDR388W	0.0257235	-0.00394613	0.00444137	0.00936982	0.0392924	0.0461028	-0.00119616	-0.00378153	0.00586541	18723	2.45	0.53	0.56
YDR389W	-0.0139021	-0.00125289	-0.00733567	-0.0154322	-0.0247418	-0.0488924	-0.0129289	-0.00223968	0.00655229	2454.89	0.54	-0.7914	0.44
YDR390C	-0.00652093	-0.00700957	-0.0242933	-0.00743785	-0.00800651	-0.0268168	-0.00985362	-0.0100236	0.00735265	4905.9	0.83	-0.2762	0.47
YDR391C	0.00353401	-0.00286222	-0.0115007	0.00215409	0.0142516	-0.00087194	-0.00471242	-0.00377129	0.00502592	3874.02	0.82	-0.1946	0.5
YDR392W	-0.0152177	-0.0109892	-0.0205092	-0.00369316	-0.0115158	-0.0432439	-0.0128225	-0.0139595	0.00711093	1700.21	0.49	0.4399	0.46
YDR393W	-0.0116211	-0.0111525	-0.0188418	-0.00225103	-0.0165554	-0.0475411	-0.0103192	-0.0120162	0.00706782	778.616	0.43	-0.9233	0.47
YDR394W	0.0256331	-0.0176154	-0.00238879	0.0122916	0.0299287	0.0629652	-0.000477375	-0.0110152	0.00653919	7179.12	1.69	0.6702	0.59
YDR395W	0.00827913	-0.00872258	-0.0224067	0.00486491	0.0119684	0.00285679	-0.003015	-0.0102767	0.00693757	7823.67	0.99	0.0853	0.53
YDR397C	-0.012583	-0.00995479	-0.00698736	-0.00494916	-0.0138057	-0.0291386	-0.0128683	-0.00970686	0.00505094	5895.9	1.75	3.2206	0.48
YDR398W	0.00572062	-0.00666073	-0.0133668	-0.00317433	0.00876429	0.00293591	-0.00429743	-0.00777531	0.0073959	6874.66	0.69	0.2524	0.52
YDR399W	0.0358637	-0.0189922	-0.00102374	0.0208134	0.04704	0.0889186	0.00204667	-0.0091995	0.00750044	22182.7	4.7	0.8506	0.64
YDR400W	-0.00775197	0.000345444	-0.022577	-0.00184181	0.00522526	-0.0305427	-0.00454786	-0.00593072	0.00425838	2879.11	0.63	-0.046	0.46
YDR402C	-0.0107907	-0.0031995	-0.0212747	0.00237179	-0.000992029	-0.0493426	-0.00422724	-0.00710823	0.00266977		0.03		0.44
YDR403W	-0.00537036	-0.00595303	-0.0259854	0.000113985	0.00232421	-0.0186979	-0.00443549	-0.0112517	0.00441377		0.03		0.48
YDR404C	-0.00666023	-0.00638899	-0.0186115	0.00401363	0.0101554	-0.0190623	-0.00321428	-0.0101244	0.000953877	6897.18	1.46	0.4641	0.49
YDR405W	-0.0258973	0.00085657	-0.00148306	-0.00382777	-0.0116062	-0.0640631	-0.0112546	-0.0056637	-0.000543218	2629.7	0.97	0.4502	0.43
YDR406W	0.0131538	-0.0014225	-0.00651581	0.0059826	0.0257501	0.020922	0.00163282	-0.0033421	0.0040113	3344.59	0.4	-0.927	0.53
YDR407C	-0.0125004	-0.00168127	-0.0186584	-0.00660203	-0.0125182	-0.0408213	-0.00797169	-0.00590988	0.00483534	2067.56	0.41	-1.332	0.47
YDR408C	0.00011871	-0.00233744	-0.000336722	0.00231783	0.0211934	0.0052114	-0.00333838	-0.00754076	0.00235042	8179.46	3.03	0.4838	0.49
YDR409W	-0.0216701	0.00637789	-0.0144817	-0.0263599	-0.0332285	-0.0783396	-0.0147771	-0.0020559	0.00882571	831.452	0.32	-0.6669	0.41
YDR410C	-0.0182861	0.00861326	-0.0217495	0.00314478	0.00610927	-0.0761093	-4.41665e-05	-0.0033649	-0.00244384	1508.28	1.15	-0.2645	0.43
YDR411C	-0.00979518	0.0164576	-0.000960175	-0.0107867	0.0059555	-0.0429565	0.00198762	0.00463868	0.00152749	4155.55	0.97	0.0626	0.45
YDR412W	-0.00954324	-0.027485	-0.0155632	0.0061832	-0.0164551	-0.0211792	-0.0180877	-0.0225009	0.00876597	3792.41	1.02	3.1968	0.49
YDR414C	-0.0241939	0.00405454	-0.0197327	0.00150141	-0.0122317	-0.0681774	-0.00497732	-0.00549718	-0.00078818	1134.3	0.55	-0.8862	0.44
YDR415C	-0.00454483	0.0020871	-0.0160205	-0.00361019	0.00566844	-0.0246222	-0.00375735	-0.00669987	0.00542146	1170.03	0.45	0.6986	0.47
YDR416W	-0.0177605	-0.00697604	-0.02913	-0.00375681	-0.0136556	-0.0589676	-0.0105562	-0.0144069	0.00514473	1270.09	0.25	-0.5444	0.44
YDR418W	0.110886	-0.0441268	0.0352512	0.0528986	0.10589	0.297398	0.0208122	0.000545042	0.00987798	95906.1	26.01	3.2762	0.9
YDR419W	-0.02783	-0.00265132	-0.0278291	-0.00802152	-0.0179626	-0.0786467	-0.0120389	-0.0125319	0.00286654	1882.79	0.21	-0.4466	0.38
YDR420W	-0.0160268	0.0258903	-0.00210463	-0.0371744	-0.0231266	-0.0627171	-0.00465334	0.00794734	0.00380619	1782.86	0.45	-1.4095	0.42
YDR421W	-0.0236265	-0.0016152	-0.0234686	-0.0142674	-0.0244566	-0.0708022	-0.0125501	-0.00867611	0.00523549	482.161	0.19	-0.9093	0.42
YDR422C	-0.0146461	0.00486011	-0.0122936	-0.0200415	-0.0208924	-0.0541875	-0.0107559	-0.00387705	0.00776168	2051.83	0.36	-0.7682	0.43
YDR423C	-0.0220603	-0.00312864	-0.0139599	-0.0131999	-0.0235523	-0.0613971	-0.0136105	-0.00754647	0.00500115	1553.9	0.49	-0.3309	0.43
YDR424C	0.00224263	-0.00812007	-0.0120027	0.00977651	0.0258953	0.0166227	-0.00328615	-0.011303	0.0049765	6487.57	1.12	0.8259	0.5
YDR425W	-0.0106486	0.00295933	-0.0137028	-0.0148297	-0.0203998	-0.0437404	-0.00617252	-0.00138249	0.00618292	1709.39	0.27	0.5995	0.48
YDR427W	0.00614189	-0.0148907	-0.0229219	0.00534508	0.00153918	0.00804135	-0.00475135	-0.0132736	0.00892556	16766	1.74	0.4341	0.51
YDR428C	-0.011052	-0.00213797	-0.0205581	-0.00450856	-0.00672346	-0.0435211	-0.00595316	-0.0107611	0.00701599	3409.01	0.48	-0.1902	0.46
YDR429C	0.0307199	-0.0268532	-0.00659333	0.0174943	0.0304232	0.0833273	-0.00182017	-0.0143768	0.00655508	13036.6	4.45	1.1018	0.61
YDR430C	-0.00517171	-0.00466392	-0.0174102	-0.00271048	0.0010202	-0.0250932	-0.00617322	-0.0101658	0.00622629	5214.2	0.41	-0.1787	0.46
YDR432W	0.0650567	-0.0237891	0.0248159	0.0246417	0.0630375	0.150808	0.00886282	-0.000843584	0.00821284	47815.9	3.56	2.5922	0.7
YDR434W	-0.00829438	0.000255657	-0.0272568	-0.00591382	-0.00375028	-0.0437333	-0.00638619	-0.00920803	0.00754764	3919.67	0.76	-0.1667	0.43
YDR435C	-0.00854686	-0.000992729	-0.0125991	-0.00196176	-0.00236921	-0.0308807	-0.00509726	-0.00564242	0.00334753	2382.84	0.51	-0.4116	0.47
YDR436W	-0.0195247	0.00904261	-0.00723871	-0.0194305	-0.0178539	-0.0625514	-0.00814579	-0.00105859	0.00294361	998.249	0.24	-0.3591	0.41
YDR437W	-0.0267402	0.00998082	-0.00387112	-0.00983752	-0.00934461	-0.0776951	-0.0101103	-0.00342933	0.00210204	1335.21	0.16	0.1024	0.43
YDR438W	-0.00784503	0.0124731	-0.0180581	-0.00327925	0.0111784	-0.0377131	0.00470612	0.00116802	-0.00151041		0.27		0.45
YDR439W	-0.032719	-0.00469556	-0.0188344	-0.0231766	-0.0474332	-0.090319	-0.0172805	-0.012671	0.00776358	1473.09	0.3	-0.3166	0.38
YDR440W	-0.0205991	-0.00305313	-0.0181152	-0.00930985	-0.0210045	-0.0521926	-0.0123155	-0.00857787	0.00587163	1256.29	0.38	-0.613	0.42
YDR441C	0.000687233	-0.00292561	-0.0251653	0.00805505	0.0223557	-0.00781459	-0.00203222	-0.0106972	0.00328737	2601.77	0.8	-0.4086	0.48
YDR443C	-0.018641	0.00116905	-0.0171851	-0.0140627	-0.0201657	-0.0562061	-0.0130687	-0.00586495	0.00652098	1493.77	0.28	-1.012	0.44
YDR444W	-0.0200573	-0.00403537	-0.0222017	-0.00557143	-0.0132646	-0.0579464	-0.0129573	-0.00985658	0.00384625	1071.85	0.46	-0.8026	0.41
YDR446W	-0.0300126	-0.00857289	-0.0258748	-0.016049	-0.0389784	-0.0921453	-0.0198354	-0.015087	0.0063235		0.06		0.4
YDR447C	0.0998571	-0.0442439	0.0445533	0.0497035	0.0825528	0.266702	0.0167693	-0.000739619	0.00881376	107682	21.65	1.506	0.91
YDR448W	-0.022089	-0.00370724	-0.0198006	-0.00377358	-0.0187647	-0.0725324	-0.0134439	-0.00987882	0.00422314	2191.06	0.34	-0.2306	0.42
YDR449C	-0.0107583	-0.0121108	-0.02573	0.0028655	-0.00877253	-0.0329409	-0.00868772	-0.0156106	0.00852641	4711.88	0.51	0.1804	0.48
YDR450W	0.100296	-0.0435738	0.0452525	0.0516302	0.0924638	0.25746	0.0197914	0.000717018	0.00966645	130570	27.13	2.1484	0.91
YDR451C	-0.00728057	0.00390761	0.00420284	-0.0118493	-0.0115455	-0.0251161	-0.00429939	0.00255215	0.00268093	856.932	0.83	0.44	0.47
YDR452W	-0.0107253	-0.0105591	-0.0243827	0.000232017	-0.00369503	-0.0314919	-0.010749	-0.0134048	0.00567261	3169.99	2.84	-0.559	0.47
YDR453C	0.042103	-0.0192811	0.00021924	0.0233	0.0521649	0.0999447	0.00704619	-0.0047347	0.00636814	10522	0.31	0.2026	0.62
YDR454C	0.0472036	-0.020007	-2.44069e-05	0.0214725	0.0522631	0.126237	0.00479669	-0.0049445	0.00739927	32424.1	5.22	1.1942	0.65
YDR456W	0.00654577	0.00502765	-0.0180253	-0.000590259	0.0187404	-0.000681548	0.00202318	-0.00239505	0.00463078	2225.45	0.93	-0.1448	0.5
YDR457W	-0.00726073	-0.00689635	-0.024391	-0.00197162	-0.00388026	-0.0320866	-0.00759501	-0.0119843	0.00581623	3638.18	0.43	-1.2375	0.47
YDR458C	-0.0219801	-0.015172	-0.0316523	-0.00735691	-0.0268211	-0.0633179	-0.0165198	-0.0170091	0.00626814	3292.87	0.63	-0.404	0.43
YDR459C	-0.0159583	0.00827919	-0.012682	-0.00282113	-0.00191475	-0.0532774	-0.00178438	0.000928089	0.000498956		0.44	-1.0356	0.45
YDR460W	-0.0166131	-0.0181548	-0.019195	0.00326018	-0.0139351	-0.0446313	-0.0155698	-0.0141188	0.00378837	2642.73	0.43	-0.0159	0.48
YDR461C-A	-0.0188822	0.00442124	0.0126871	-0.0163723	-0.0145087	-0.0409854	-0.0260246	-0.00553586	0.00420909	6252.32	0.76	0.6464	0.44
YDR461W	0.0741457	-0.0208297	0.0326755	0.0296265	0.0813605	0.21821	0.0153233	0.0106685	0.00576452	22219.4	30.3	2.4113	0.82
YDR462W	-0.0140588	-0.000261415	0.0119443	-0.000643447	-0.00784518	-0.0283149	-0.00950288	-0.00399398	0.000429855	3562.69	0.88	0.947	0.48
YDR463W	-0.00675716	0.00301091	-0.00114965	-0.0121856	-0.0100973	-0.0288596	-0.00622397	-0.00135126	0.0048967	2401.49	0.68	0.323	0.48
YDR464W	-0.0115743	-0.0150701	-0.0164083	-0.00906902	-0.020823	-0.0355447	-0.0182666	-0.0147668	0.00824901	1886.92	0.57	-0.6158	0.47
YDR465C	0.00314472	-0.00994215	-0.0219507	0.00361121	0.0145953	-0.0079318	-0.00616632	-0.0135607	0.00788717	3962.61	0.71	0.3573	0.48
YDR466W	-0.0246136	0.00358752	-0.0124477	-0.018319	-0.0290039	-0.0765199	-0.0140833	-0.00426247	0.00577754	881.84	0.55	-0.4956	0.4
YDR468C	0.00347618	-0.0223868	-0.01665	0.00350627	-0.00505884	-0.0138165	-0.0134186	-0.0160614	0.0115936	2940.28	0.92	1.2255	0.54
YDR469W	-0.0337475	-0.00364464	-0.0265946	-0.027348	-0.0489569	-0.105442	-0.0240985	-0.0111288	0.0112342	3775.86	0.87	-0.0482	0.38
YDR470C	-0.00572005	-0.0029446	-0.0161613	-0.00279824	-0.00240096	-0.030064	-0.00423822	-0.00608252	0.00624414	1575.33	0.38	-0.1253	0.48
YDR471W	0.0851809	-0.0392631	0.0391782	0.0543564	0.0920048	0.250644	0.0176252	0.000696407	0.00310733	115904	15.7	1.8969	0.81
YDR472W	-0.00685472	0.00796748	-0.00821175	-0.0132779	-0.00633225	-0.0329991	-0.00330812	-0.00083599	0.003183	4353.94	0.56	0.2182	0.48
YDR473C	-0.028927	-0.0185685	-0.0300088	-0.00367013	-0.0325986	-0.0747458	-0.020043	-0.0215346	0.00761313	1592.44	0.36	0.0002	0.4
YDR475C	-0.0202052	0.00145675	-0.00994424	-0.015048	-0.021067	-0.0471976	-0.0133818	-0.00482536	0.00423325	1770.64	0.51	-0.9041	0.43
YDR476C	0.0014936	0.00832066	0.011953	0.00360547	0.0348267	-0.000257187	0.00394639	0.00307688	-0.00281708	3566.92	0.77	0.1778	0.49
YDR477W	0.00184327	-0.00546322	-0.011277	-0.00246013	0.00367806	-0.00838597	-0.00437048	-0.00733986	0.00795168	6253.1	0.93	0.1654	0.51
YDR478W	-0.0292419	-0.00409069	-0.0115067	-0.0101981	-0.0294923	-0.0850215	-0.0135882	-0.00704571	0.00183659	1707.32	0.19	-0.2054	0.41
YDR479C	-0.0191756	0.00337647	-0.0163292	-0.0111991	-0.0130989	-0.057779	-0.0080459	-0.00549689	0.00381352	2012.16	0.55	-0.7612	0.42
YDR480W	-0.0130142	-0.000981981	-0.0107486	-0.015188	-0.0185544	-0.0412838	-0.0115028	-0.00634959	0.00760322	1502.11	0.4	-0.082	0.45
YDR481C	0.0063814	-0.000855376	-0.00641912	-0.000951203	0.0163321	0.00428329	-0.00260677	-0.00512055	0.00544703	5197.99	2.32	0.3526	0.49
YDR482C	-0.0434141	0.00392336	-0.000778324	-0.0212246	-0.0398665	-0.12264	-0.0178713	-0.00444092	-0.00104476	2219.83	0.59	0.4631	0.37
YDR483W	0.0281937	-0.0112248	-0.00410143	0.0141756	0.0330997	0.0554051	0.00149447	-0.00370392	0.00700313	9603.62	4.01	0.2031	0.6
YDR484W	-0.0209198	-0.00294808	-0.0295275	-0.0129254	-0.0284578	-0.081793	-0.0121826	-0.0114572	0.0087416	2664.59	0.24	-0.3523	0.42
YDR485C	-0.0169333	-0.0120076	-0.0236897	-0.0143112	-0.0277528	-0.0569971	-0.0188376	-0.0161524	0.0103159	2014.44	0.41	-0.3549	0.44
YDR486C	-0.0154237	-0.003438	-0.0118213	-0.0160786	-0.0269454	-0.0668347	-0.0174638	-0.0114265	0.0131771	3119.49	1.01	0.5966	0.45
YDR487C	0.0216553	-0.00618106	-0.00135667	0.00751305	0.0309725	0.0433343	0.001884	-0.00404913	0.00561067	27046.6	3.72	0.8242	0.57
YDR488C	-0.0194395	0.00481934	-0.00385739	-0.00967444	-0.00311617	-0.0576139	-0.0107529	-0.00300954	0.000637976	671.105	0.31	-0.9081	0.42
YDR489W	-0.00393673	-0.00673343	-0.0152541	-0.00498363	-0.00921757	-0.0268501	-0.00837739	-0.00693872	0.00760058	1397.61	0.3	-0.2787	0.5
YDR490C	-0.0158885	-0.00056005	-0.0121117	-0.007973	-0.00583459	-0.0442406	-0.0103621	-0.00926233	0.00288431	1727.82	0.37	-0.6236	0.43
YDR492W	0.0114361	0.00820877	0.000739635	0.0118639	0.0299346	0.0195009	0.00917787	0.00735539	-0.00194711	1709.75	1.59	0.8264	0.56
YDR493W	-0.0162333	-0.00620842	-0.00803557	-0.00385423	-0.00883096	-0.0486722	-0.0102202	-0.011403	0.00448616	3129.02	0.76	0.8848	0.42
YDR494W	-0.0156946	-0.00645127	-0.0135878	-0.00882396	-0.0216829	-0.0559013	-0.0117397	-0.00979884	0.00723361	2043.03	1.07	0.2174	0.43
YDR495C	-0.027124	-0.011942	-0.0376557	-0.00779867	-0.0322168	-0.0783232	-0.0147411	-0.0161363	0.00587601	1199.13	0.26	-0.4426	0.42
YDR496C	0.0187443	-0.0255698	-0.0184103	0.0139512	0.0138276	0.0405404	-0.00526552	-0.0165175	0.00912436	9678.06	1.15	0.5506	0.57
YDR497C	0.0282618	-0.000931918	0.00163571	0.0111047	0.0479195	0.057221	0.0106436	0.00260316	0.00284194	11218	3.49	-0.5385	0.59
YDR498C	-0.00853968	-0.00533996	-0.0153714	-0.00103871	-0.000424843	-0.0324575	-0.00799545	-0.00961441	0.00385548	2359.76	0.53	-0.4047	0.46
YDR499W	-0.0244357	-0.00880741	-0.0285738	-0.00644826	-0.026745	-0.0714129	-0.0138646	-0.0144579	0.00595538	1721.64	0.33	-0.5846	0.43
YDR500C	0.0960904	-0.0215407	0.0769818	0.042397	0.0912207	0.276307	0.0273551	0.0191056	0.00217265	32436.1	24.83	1.6473	0.91
YDR501W	-0.00612371	-0.00060557	-0.0153258	-0.0120727	-0.00850187	-0.0354262	-0.00585426	-0.00546572	0.00420774	435.599	0.18	-0.1919	0.46
YDR502C	0.0747833	-0.0277367	0.0202722	0.034235	0.0779954	0.195049	0.0137827	-0.00196125	0.00925589	69407.1	1.05	1.2923	0.78
YDR503C	-0.0225768	0.00663089	-0.0118427	0.000295448	-0.0043987	-0.0571267	-0.00360341	-0.00201063	-0.000558617	885.558	0.48	-0.6618	0.43
YDR504C	0.000261477	0.0082772	-0.0372675	0.0196431	0.0232356	-0.0221319	0.0130605	0.000916217	-0.00376304	3318.06	1.1		0.5
YDR505C	-0.00999343	0.00484832	-0.011773	-0.016968	-0.0222247	-0.0577562	-0.0112466	-0.000769317	0.00972136	3074.21	0.61	-0.5802	0.46
YDR506C	-0.00759066	-0.00229606	-0.0141709	-0.000478266	0.00576854	-0.026817	-0.00486737	-0.00719316	0.00441212	847.099	0.16	-0.2863	0.48
YDR507C	-0.00462114	-0.017269	-0.0164762	-0.0018558	-0.0103062	-0.0122964	-0.0120951	-0.0142122	0.00629961	3485.91	0.73	-0.2224	0.49
YDR508C	0.0207072	-0.00522527	-0.0100702	0.0127314	0.0376728	0.0429539	0.00513538	-0.00329799	0.00357254	18931.4	2.49	0.7673	0.56
YDR510W	0.0404482	-0.0259824	0.00647089	0.0199259	0.04183	0.101719	-0.00179859	-0.0116237	0.0101908	17794.7	8.18	2.0708	0.66
YDR511W	-0.0102573	-0.00523529	0.00447952	-0.000494246	-0.0115922	-0.0441887	-0.00773299	-0.00432431	0.00436681	3326.27	0.78	0.5095	0.48
YDR512C	-0.0417124	0.00769202	-0.0298726	-0.0158056	-0.0260579	-0.116572	-0.014643	-0.00998761	0.00208554	1883.97	1.04	1.5603	0.36
YDR513W	0.0220446	-0.0126988	-0.00654821	0.0136072	0.0276605	0.0355961	9.85056e-05	-0.00778402	0.00564494	18348.4	3.64	1.6088	0.58
YDR514C	-0.0280471	-0.00549976	-0.0263035	-0.0030037	-0.0156623	-0.0704151	-0.0142647	-0.0161115	0.00247657	1054.88	0.31	-0.0491	0.4
YDR515W	-0.0136661	-0.00284056	-0.0117249	-0.016811	-0.0324724	-0.0545017	-0.0121101	-0.00370133	0.0101832	3315.74	0.3	0.1649	0.47
YDR516C	0.0171335	-0.00629523	-0.00558907	0.00754588	0.0316514	0.039541	-0.00026623	-0.00559786	0.00490633	7669.7	1.98	0.6046	0.55
YDR517W	0.000779671	0.00559199	0.00439169	-0.00788833	0.00946435	-0.00278422	-0.00302367	0.00165224	0.00222563	4364.92	1.47	0.0163	0.5
YDR518W	0.014024	-0.00955069	-0.0167065	0.00463423	0.0181174	0.0250931	-0.00334189	-0.00885227	0.00727985	7308.1	1.08	0.3145	0.53
YDR519W	0.0220277	-0.00984841	-0.0136436	0.0175735	0.0435928	0.0484626	0.00317756	-0.00956222	0.0023998	8179.28	2.38	0.8472	0.54
YDR520C	-0.0265672	0.00214264	-0.0285193	-0.0110149	-0.0228486	-0.081856	-0.0108973	-0.00740414	0.00532125	769.244	0.21	-0.0006	0.39
YDR522C	-0.00877653	-0.0113611	-0.0295911	-0.00101632	-0.00687036	-0.0285696	-0.00866149	-0.0118321	0.00735776	238	0.06		0.48
YDR523C	-0.0105757	-0.00787091	-0.023099	-0.00222377	-0.00550797	-0.0394266	-0.00796253	-0.0125154	0.00444039	2611.34	0.04		0.45
YDR524C	-0.0161692	0.00281045	-0.0185874	-0.0133427	-0.020372	-0.0536999	-0.00630359	-0.00449162	0.00500405	742.719	0.68	-1.0287	0.43
YDR524C-B	0.148628	-0.00770258	0.0906236	0.0506441	0.163388	0.365604	0.0438733	0.0422121	0.00556415		90.61	3.1978	0.95
YDR524W-C	-0.0115324	0.00243059	-0.0112783	0.0194468	0.013089	-0.0559276	0.00922612	0.000282965	-0.0123331		126.3		0.43
YDR525W	-0.02831	0.00974897	0.00499664	-0.00672394	-0.0151137	-0.0765434	-0.00758125	0.00254966	-0.00504914		0.04		0.4
YDR525W-A	-0.00640136	0.0163929	-0.019295	0.00559956	0.0288559	-0.037207	0.00710162	-0.000386967	-0.00142103	16954	2.35	1.1521	0.42
YDR527W	-0.0099427	-0.0131772	-0.0242638	-0.00391176	-0.00974954	-0.0395805	-0.0136868	-0.0158296	0.0098971	3119.12	0.73	0.6114	0.47
YDR528W	-0.0142067	0.00277472	-0.0160283	-0.0192625	-0.0239567	-0.0511543	-0.011368	-0.00488958	0.0065024	1886.3	0.87	-0.8455	0.46
YDR529C	0.0207417	-0.0111628	0.0016392	0.0133095	0.0251682	0.04949	0.000218646	-0.00675866	0.0063526	33963.2	4.07	0.9736	0.57
YDR530C	-0.00800612	-0.000339335	-0.0065964	-0.00460889	0.00101681	-0.0255875	-0.00953298	-0.00570627	0.00354109	3318.78	0.87	-0.2887	0.47
YDR531W	-0.00785373	0.00530407	-0.0156455	-0.00706037	-0.000682839	-0.0374214	-0.00287446	-0.000843648	0.00609582	3922.2	1.08	-0.2603	0.47
YDR532C	-0.0367054	-0.0114864	-0.0423983	-0.0133436	-0.0427963	-0.109904	-0.0201934	-0.0190817	0.00970174	1745.37	0.36	-0.1231	0.38
YDR533C	0.0281445	-0.0125055	-0.0133915	0.0136791	0.0448872	0.0603393	0.00309751	-0.00874281	0.00770368	17203.7	0.62	0.4979	0.55
YDR534C	0.0668279	0.0162265	0.0286527	-0.0101618	0.0677038	0.135213	0.0171334	0.0214288	0.00908398		0.06	0.4278	0.68
YDR536W	0.0156886	-0.00179601	-0.00782417	0.00784988	0.030365	0.0266959	0.00547979	-0.00199969	0.00299884		0.07		0.55
YDR538W	-0.00200409	0.00070586	-0.00862652	-0.000334629	0.0150041	-0.0173674	5.84864e-05	-0.00505233	2.00934e-05	1078.18	0.59	1.4399	0.47
YDR539W	0.00208216	-0.00617319	-0.0175885	0.0043777	0.0180671	-0.00337264	-0.00139078	-0.00967803	0.00416013	3986.64	0.72	-0.0522	0.48
YDR540C	-0.013549	-0.0172681	-0.0261303	0.00384654	-0.00989983	-0.0543958	-0.0108937	-0.0208663	0.00776316	814.961	0.18	-0.0943	0.45
YDR541C	0.00634426	-0.00609225	-0.0191454	0.00107268	0.0156185	-0.00207279	-0.0028365	-0.010104	0.0069977	554.858	0.52	-0.9451	0.49
YDR542W	0.107091	-0.0133683	0.0574711	0.0388763	0.116357	0.257113	0.0266282	0.0198689	0.00914002		0		0.89
YDR545W	-0.0150354	0.00524647	-0.00888653	-0.00664975	0.000225258	-0.0509838	-0.00652433	-0.00185127	0.00105041	793.345			0.45
YEL001C	0.00725066	0.000123942	-0.0199823	-0.00235331	0.0177458	0.000478756	-0.00114142	-0.0042687	0.00614404	7402.17	3.47	0.8474	0.49
YEL002C	0.00448555	-0.00262078	-0.0162452	0.000494183	0.0132928	-0.0123717	-0.000993802	-0.00427679	0.00467677	14068.1	2.91	0.5793	0.5
YEL003W	-0.0132862	-0.0309621	-0.027523	0.00623426	-0.0248284	-0.0504209	-0.0186005	-0.0205948	0.00870919	6777.38	2.14	0.6034	0.51
YEL004W	-0.0287872	0.0109576	-0.0226323	-0.00503752	-0.0144946	-0.0893973	-0.00308043	-0.00168173	-0.00166348	795.095	0.46	-0.2525	0.4
YEL005C	-0.0239775	-0.00100401	-0.0283768	-0.0150215	-0.026667	-0.0741682	-0.0143336	-0.00936981	0.00602071	1931.68	0.39	-0.6465	0.41
YEL006W	-0.0132827	0.00946557	-0.0101066	-0.00862554	-0.000442155	-0.0530466	-0.00302931	-0.00365814	0.00204748	955.203	0.67	-0.6898	0.43
YEL007W	-0.00506915	0.0191978	0.000934399	-0.0310185	-0.0191122	-0.0555669	-0.00589201	0.00921887	0.0123778	3302.32	1.28	-0.236	0.46
YEL008W	-0.0187646	0.00995252	-0.00603374	0.00310701	0.0104575	-0.0388674	-0.00363756	0.00251095	-0.00239907	1157.63	0.11		0.44
YEL009C	0.0285034	-0.0140252	-0.0043671	0.00371368	0.0223821	0.0564374	-0.000918455	-0.00618155	0.00689612	1937.33	23.07	-3.7903	0.58
YEL009C-A	-0.0153374	-0.00427178	-0.00710533	0.00540304	-0.01264	-0.0524375	-0.000824398	-0.00251217	-0.00429749		0.02		0.48
YEL011W	0.00842719	-0.00274578	-0.0140542	0.00558495	0.0225257	0.00841375	-0.000907937	-0.00607798	0.00578113	4271.85	1.35	-0.4148	0.49
YEL012W	-0.0251732	-0.00563214	-0.0352555	-0.0159785	-0.0203924	-0.0646749	-0.0192647	-0.019006	0.0126579	2404.18	0.7	-0.0021	0.38
YEL013W	0.00943264	-0.0100793	-0.0222005	0.000206667	0.00844695	0.0113568	-0.00607506	-0.0111558	0.00937927	9747.25	1.37	-0.0901	0.51
YEL014C	-0.0307054	0.0159069	-0.0285348	-0.00175044	-0.0148013	-0.097989	-0.00810157	-0.00182028	-0.00240308		0.28		0.4
YEL015W	-0.00677173	-0.00694061	-0.0164338	-0.00750365	-0.00937186	-0.0257781	-0.0105396	-0.0118627	0.00838038	4099.17	0.79	0.22	0.48
YEL016C	-0.0228833	0.00129488	-0.0222902	-0.00444107	-0.0107845	-0.070179	-0.0110754	-0.00833562	0.00371799		0.56	-1.2435	0.43
YEL017C-A	0.0727834	-0.0272454	0.0240259	0.0510809	0.0898286	0.187135	0.0244199	0.000457935	0.0055455	61952.4	17.5	1.791	0.8
YEL017W	-0.0105118	0.0106924	-0.00649089	-0.0113964	-0.00330052	-0.038226	-0.00706848	0.000846998	0.0023415	2853.82	1.01	0.13	0.48
YEL018W	-0.0181273	-0.0105345	-0.00762044	-0.00446928	-0.0182131	-0.042963	-0.0119655	-0.00814249	0.00731113	1822.95	0.53	1.1396	0.47
YEL019C	-0.011601	-0.00450488	-0.0128324	-0.0108602	-0.0168249	-0.0483285	-0.0135736	-0.00895389	0.00809438	3088.89	0.12	0.3087	0.47
YEL020C	-0.00582865	0.00333854	-0.0116225	-0.00488823	0.00768468	-0.0277757	-0.0041135	-0.00415817	0.00348302	1383.04	0.29	-0.5922	0.47
YEL020W-A	0.0159749	-0.0200988	0.0130276	0.0124688	0.0122898	0.0469652	-0.00443921	-0.010875	0.00201203	16011.1	1.37	2.8239	0.64
YEL021W	0.0184703	-0.0152711	-0.00845825	0.0159986	0.0389894	0.0465374	-0.000531109	-0.0141387	0.00546941	25975.7	0		0.54
YEL022W	-0.00983145	-0.00699355	-0.0283621	-0.00543031	-0.0112226	-0.0388766	-0.00892197	-0.0110991	0.00694018	4103.3	0.55	-0.7573	0.47
YEL023C	-0.0207156	-0.00255567	-0.029038	-0.00768293	-0.0155459	-0.0632703	-0.0122729	-0.0116525	0.00517944		0.25		0.42
YEL024W	0.0477278	-0.0131456	0.00528283	0.0213828	0.0582439	0.112502	0.0114269	-0.00088105	0.0068342	13650	1.23	0.9075	0.64
YEL025C	-0.0167796	-0.000130342	-0.0223967	-0.00182863	-0.00811386	-0.0535622	-0.00538793	-0.0070108	0.00272666	1621.07	0.34	-1.4531	0.43
YEL026W	0.0966228	-0.0282218	0.0309263	0.040639	0.0927117	0.249217	0.0212526	0.0059588	0.0093851	50898.2	6.16	1.4966	0.83
YEL027W	0.107874	-0.0197958	0.0224004	0.0552548	0.135876	0.275635	0.034585	0.0091056	0.00502291	10367.6	20.76	1.5853	0.85
YEL028W	-0.02066	0.0174128	-0.00723749	-0.013273	-0.00561316	-0.0790512	-0.00171643	0.00555366	0.00118478		0.25		0.4
YEL029C	-0.0084059	-0.00445207	-0.0240257	0.00200856	0.00247585	-0.0351036	-0.00533843	-0.0110545	0.00472255	2761.06	0.54	-0.6673	0.45
YEL030W	0.0228846	-0.0151295	-0.00842791	0.00650294	0.0262947	0.0506591	-0.00131227	-0.00768986	0.00818022	33684.6	0.16		0.56
YEL031W	0.0353446	-0.0121896	-0.00858588	0.0166479	0.0450248	0.077973	0.00612208	-0.00552225	0.00621058	14206.4	1.65	-0.0203	0.6
YEL032W	0.0169306	-0.00892677	-0.00334272	0.00175069	0.0211089	0.0319501	-0.00281649	-0.00770397	0.00703541	7809.29	0.58	-0.2033	0.55
YEL033W	-0.0531971	0.0127409	-0.0358426	-0.00653047	-0.034997	-0.152392	-0.0152135	-0.00298007	-0.00567381	1405.38	9.6		0.29
YEL034W	0.104555	-0.0327977	0.0342431	0.0423729	0.103284	0.283091	0.0196582	0.00456033	0.0111047	120007	27.72	4.9822	0.91
YEL035C	-0.0256064	0.0132759	0.00725161	-0.0107008	-0.00907399	-0.0854431	-0.00512179	0.00423473	-0.00541385	1132.64	0.02		0.41
YEL036C	0.00322088	-0.000118756	0.00521847	-0.000570891	0.0125272	-0.0162657	-0.00369679	-0.00272742	0.00505033	3933.45	1.16	-0.1344	0.53
YEL037C	0.0198318	-0.00977512	-0.00249887	-0.000367149	0.0242343	0.0238068	-0.00606579	-0.00931943	0.00689313	8820.4	1.59	1.0443	0.55
YEL038W	0.00764149	0.00314701	-0.00618434	-0.000196588	0.0266852	0.0151998	-0.00409511	-0.0044154	0.00484141	5903.79	1.3	0.2355	0.49
YEL039C	0.00778274	-0.0121513	-0.0032044	0.00970831	0.0212449	0.0305583	-0.000936585	-0.0090084	0.00565586	3252.51	0.8	0.7055	0.51
YEL040W	0.0284488	0.00650593	0.00424901	-0.00815682	0.031021	0.0603823	0.00570492	0.00659309	0.00818344	7202.26	4.9	0.5551	0.58
YEL041W	-0.0241855	-0.00264775	-0.0247811	-0.00895641	-0.0196985	-0.0707338	-0.0119033	-0.00987096	0.0035524	717.126	0.13	-0.4058	0.41
YEL042W	0.0268201	-0.00833573	-0.00834294	0.00731708	0.0337336	0.0567078	0.00291257	-0.00411901	0.00649459	7120.6	1.3	0.2947	0.57
YEL043W	-0.00282346	0.00584285	-0.000239534	-0.0188891	-0.0158036	-0.0293	-0.00598295	0.00343638	0.00784362	2452.25	0.59	-1.1465	0.48
YEL044W	-0.010516	0.00540381	0.00728834	-0.00515657	-0.00400387	-0.0260692	-0.0110236	0.00465655	0.00262077	4494.74	1.03	0.5188	0.45
YEL046C	0.0582852	-0.0114594	0.0250483	0.0241812	0.070613	0.141606	0.0133215	0.00526822	0.00534227	57364.4	2.96	1.2157	0.72
YEL047C	0.0444152	-0.0132944	0.00705327	0.0180093	0.0528706	0.105656	0.00738649	-0.00156475	0.00633286	16293	2.36	0.5334	0.64
YEL048C	-0.010154	-0.0110466	-0.0387575	0.00272612	-0.00620459	-0.0396376	-0.00860021	-0.0147811	0.00509772	2767.21	0.34	-0.4633	0.45
YEL049W	0.102791	-0.0114972	0.0500221	0.0348402	0.111562	0.240291	0.025586	0.0183039	0.00970286		0.04		0.87
YEL050C	0.011221	-0.0101839	0.00533834	0.00858255	0.0182214	0.0224555	0.000229511	-0.00472124	0.00383591	3558.13	1.04	0.0052	0.54
YEL051W	0.0436412	-0.0300337	-0.00207338	0.0251097	0.0410625	0.0964071	-0.000518669	-0.0175658	0.0110273	11441.4	6.37	0.8149	0.66
YEL052W	-0.0049396	-0.000641835	-0.0152283	0.000422963	0.0103159	-0.0265802	-0.00283641	-0.00856356	0.0029841	3253.9	0.94	-0.779	0.46
YEL053C	-0.00918928	-0.00391122	-0.0236511	-0.00239201	-0.00704618	-0.0391116	-0.00692483	-0.00971049	0.00561986	1538.29	0.54	-0.6563	0.46
YEL054C	0.0951972	-0.0384582	0.0294288	0.0459405	0.092555	0.253025	0.0163706	-0.00139675	0.010295	58078.8	20.12	3.2449	0.83
YEL055C	-0.0087554	-0.0124747	-0.029056	-0.000131234	-0.00688308	-0.0308049	-0.00875711	-0.0145564	0.00644387	4679.53	0.67	-0.2601	0.46
YEL056W	-0.00438504	-0.00274379	-0.0191001	-0.00936642	-0.00184281	-0.0321204	-0.00658854	-0.00802025	0.00743664	6183.03	0.66	-0.2875	0.46
YEL057C	-0.012694	-0.00835106	-0.0198699	0.00258486	-0.0100711	-0.0443121	-0.00683255	-0.00968993	0.00322873	1135.13	0.02		0.49
YEL058W	0.0134412	-0.00145769	-0.00450254	0.00551284	0.0285339	0.0310124	0.00219812	-0.00289369	0.00315331	8274.77	1.41	0.2175	0.54
YEL059C-A	-0.0226084	0.0199653	0.00396443	-0.0211747	-0.00725132	-0.105552	-0.00750267	0.00795741	-0.00349486	2920.88	0.55	0.0294	0.42
YEL060C	0.0482666	-0.0141558	0.0165573	0.0178819	0.0553634	0.126182	0.0070409	0.000705573	0.00735534	52920.2	1.87	0.593	0.67
YEL061C	-0.0191929	-0.00650514	-0.0187718	-0.0130087	-0.029747	-0.0701081	-0.0140004	-0.00848852	0.00879673	1579.77	0.49	-0.7437	0.45
YEL062W	-0.0186584	0.00425055	-0.0147639	-0.0132868	-0.0245173	-0.0612002	-0.0101	-0.00288455	0.00375546	1565.66	0.23	-0.6682	0.45
YEL063C	0.0296157	-0.00315311	-0.00303392	0.0172422	0.0515356	0.0655528	0.011446	9.65729e-06	0.00220945	5067.85	1	0.097	0.59
YEL064C	-0.0151866	0.00582338	-0.0188073	-0.0024616	-0.000995592	-0.0433895	-0.00187147	-0.00226707	0.00139324	758.536	0.28	-0.2837	0.45
YEL065W	0.018242	-0.00181309	-0.00907147	0.0137881	0.0404685	0.0406982	0.00745357	-0.0011137	0.00158259	2353.83	0.8	-0.0215	0.56
YEL066W	0.00227738	-0.0023253	0.00367077	0.00764521	0.0242165	-0.00372967	-0.005121	-0.00336663	0.00305694	3924.9	0.51	0.6688	0.5
YEL067C	-0.021816	0.019299	-0.00310546	-0.0146718	-0.00889679	-0.0644274	-0.00420877	0.00451179	-0.00393203	1835	0.17		0.42
YEL068C	-0.0192294	0.00131812	-0.0209399	-0.0103326	-0.00691197	-0.0681046	-0.0064777	-0.00817119	0.003513	1288.73	0.87	0.2904	0.42
YEL069C	0.0211844	-0.0015518	-0.00740555	0.0158083	0.046817	0.0510382	0.0100602	-0.00057257	9.99669e-05	1365.6	0.07		0.57
YEL070W	0.0393324	-0.012401	0.00773514	0.0190475	0.0560105	0.0980877	0.00785814	-0.00360621	0.00457709	125	0.02		0.65
YEL071W	0.0204939	-0.010917	-0.00752925	0.0112133	0.0319241	0.0493423	0.00252349	-0.00645759	0.00610112	28560.1	3.96	0.9676	0.56
YEL072W	-0.0242463	-0.00192525	-0.0233058	-0.00354998	-0.00937871	-0.0686462	-0.0090973	-0.00968029	0.00312677	635.737	0.27	-1.2793	0.39
YEL073C	-0.016663	0.0169944	-0.0144605	-0.0182987	0.000695215	-0.0775566	-0.00435389	-0.00180071	0.00381771		0.12		0.39
YEL075C	-0.00532299	-0.0101102	-0.0215262	0.0032052	0.00275603	-0.0167442	-0.00612989	-0.00931882	0.00294098				0.49
YEL076C	-0.0182414	-0.00243151	-0.0162641	-0.00370552	-0.00322006	-0.0337626	-0.00509516	-0.00675708	1.89907e-05	1140.96			0.45
YEL076C-A	-0.0181582	0.00273451	-0.00692103	-0.00982467	-0.00641152	-0.0393805	-0.00655443	-0.0044221	0.000708452				0.46
YEL077C	-0.0119103	0.00724621	-0.00342378	-0.0100025	0.000371925	-0.0490598	-0.00612711	0.00191325	0.00216471	1848.76	0.33		0.45
YER001W	-0.00721282	-0.00728384	-0.0200616	0.000238543	-0.00153438	-0.0273844	-0.00770251	-0.00883195	0.00620518	3767.46	0.75	-0.1829	0.46
YER002W	-0.00414068	-0.0315279	-0.0249739	0.00769033	-0.00796871	-0.0101923	-0.0169551	-0.0255814	0.0104054	6417.42	1.46	1.7763	0.49
YER003C	0.0358227	-0.014568	-0.00488711	0.014452	0.038925	0.0720142	0.0040422	-0.00633368	0.00852863	21925.4	3	1.1054	0.6
YER004W	0.00845446	0.000487823	-0.00112156	0.00529647	0.0295375	0.0187307	-0.00174148	-0.00238818	0.00228603	8395.47	1.46	0.547	0.49
YER005W	-0.0185521	0.00431354	-0.0208921	-0.00776977	-0.010014	-0.0642502	-0.00931288	-0.00417243	0.0037155	1277.61	0.44	-0.9293	0.42
YER006W	0.0184602	-0.0188554	-0.00822277	0.00932825	0.0181951	0.0474052	-0.00500421	-0.0121507	0.00808242	10176.4	1.08	0.7566	0.55
YER007C-A	0.0225831	-0.0206879	-0.0152071	0.0185071	0.0317967	0.0526898	0.000768246	-0.0118455	0.0063932	11488.3	2	0.9464	0.56
YER007W	-0.0197142	-0.00435324	-0.0204769	-0.00599466	-0.0225934	-0.0446144	-0.0102593	-0.00656868	0.00488128	807.98	0.16	0.2122	0.45
YER008C	-0.0100774	-0.00931108	-0.0181217	-0.00634482	-0.0181547	-0.0478152	-0.0117972	-0.0109201	0.00762963	2759.32	0.54	-0.6546	0.48
YER009W	0.0450212	-0.00420486	0.00494481	0.00767841	0.0434667	0.0856178	0.00602917	0.0015559	0.0111458	30271.4	8.96	1.4563	0.66
YER010C	-0.00990199	0.00538964	-0.0126043	-0.00924777	0.00112622	-0.0370576	-0.00455192	-0.00606994	0.0046774	2849.09	1.24	-0.4973	0.45
YER011W	0.114463	0.00213196	0.0521213	0.0187771	0.100635	0.291142	0.0280956	0.0291384	0.0114717	1170.89	4.25	1.4818	0.85
YER012W	0.0109821	-0.0114545	-0.0148496	0.00894471	0.02093	0.0231013	-0.00538248	-0.0161754	0.0081793	12959	2.68	0.885	0.53
YER013W	-0.0153799	-0.00771144	-0.0240814	-0.00523203	-0.0127744	-0.0534307	-0.0103559	-0.0128322	0.00650103	1405.8	0.22	-0.4757	0.44
YER014C-A	0.00912091	0.0104731	0.0016283	0.00587017	0.0311066	-0.00414739	0.00990996	0.00873122	-0.00118771		0.87		0.56
YER014W	-0.0121705	-0.00392698	-0.00940076	-0.00222909	-0.00574679	-0.0342896	-0.00721317	-0.0072876	0.00407725	4991.2	0.61	0.0498	0.46
YER015W	0.00302685	-0.0067281	-0.020198	0.00364583	0.0113571	-7.19086e-06	-0.00339986	-0.00887911	0.00506439	1551.17	0.12	-0.1948	0.49
YER016W	-0.0256338	-0.00238842	-0.0270716	-0.0135085	-0.0156441	-0.0777187	-0.0132846	-0.01152	0.00631648	2782.37	1.15	-0.0804	0.4
YER017C	0.0023414	-0.00481797	-0.00541928	0.000894304	0.0131181	0.00255507	-0.00302685	-0.0043112	0.00346431	3472.56	0.8	-0.9382	0.49
YER018C	-0.0234513	0.0128705	0.0128866	-0.0154243	-0.00214685	-0.0756796	-0.00851073	-0.00380804	-0.00398589	2028.42	0.56	-0.842	0.42
YER019C-A	0.0348461	-0.0058007	0.0194323	0.0166405	0.0446056	0.100372	0.00885099	0.00245495	0.00225573	6519.8	5.9	1.2915	0.63
YER019W	0.00720259	0.00391176	0.0100795	0.00342646	0.0241831	0.0127016	-0.000540821	0.00161459	-9.28182e-05	2391.47	0.72	-0.2898	0.54
YER020W	-0.0156957	0.0093887	0.00445872	-0.0128892	-0.010026	-0.0538642	-0.00914242	0.00128233	0.00366826	4080.65	1.04	-0.1054	0.46
YER021W	0.000741414	-0.00720998	-0.0194255	-0.000960966	0.00148595	-0.00970327	-0.00556614	-0.0106728	0.0079826	9513.04	2.08	0.1896	0.5
YER022W	-0.0144298	-0.0143833	-0.0297354	-0.00543052	-0.0195097	-0.0382862	-0.0141886	-0.015482	0.00915767	2872.78	0.52	-0.2309	0.45
YER023W	0.0365816	-0.0104504	0.00513425	0.0175304	0.0537215	0.0752091	0.008331	-0.00188977	0.00332714	20994.8	4.4	1.7448	0.59
YER024W	-0.00354316	2.27313e-05	-0.014809	-0.00936135	0.000140026	-0.0235132	-0.00571292	-0.00602356	0.00640442	2236.95	0.13		0.47
YER025W	0.0503394	-0.0274574	-0.00114842	0.0253343	0.055091	0.128114	0.00641611	-0.00911117	0.00807364	21796.5	3.03	1.1565	0.67
YER026C	0.00762579	0.00264725	-0.0166236	0.0043583	0.0225833	0.0106772	0.00174942	-0.00428433	0.00280883	7353.2	2.74	0.7068	0.52
YER027C	-0.0084413	0.00532661	-0.0106756	-0.0172502	-0.00640814	-0.0580244	-0.0099433	-0.00572339	0.00995468	4211.49	0.94	0.7705	0.43
YER028C	-0.0205506	0.0146162	-0.000399928	-0.0241799	-0.0241869	-0.0708689	-0.0100356	0.00544688	0.00291474	1618.11	0.1	-0.4575	0.42
YER029C	-0.0360579	-0.0122043	-0.0151226	-0.00825716	-0.0352157	-0.0918541	-0.0226472	-0.0152327	0.00607528	3054.47	0.96	0.8506	0.37
YER030W	0.0121258	-0.0391456	-0.0286466	0.00251367	-0.00109308	0.0390223	-0.0204282	-0.0324787	0.0153861	7077.58	2.33	1.4693	0.56
YER031C	0.0028288	-0.00232652	-0.0109621	-0.00538796	0.0087025	-0.000260045	-0.00522742	-0.00683328	0.00779283	9764.85	3.04	1.0845	0.5
YER032W	-0.0170536	0.000428722	-0.0136874	-0.0206168	-0.0316766	-0.0624803	-0.0142369	-0.0041532	0.0066009	757.787	0.46	-0.5256	0.44
YER033C	-0.017027	0.00376011	-0.0165752	-0.0270018	-0.0312322	-0.0624212	-0.0164757	-0.00396503	0.0094134	1375.66	0.23	-0.5817	0.42
YER034W	-0.0300209	-0.00683953	-0.0102136	-0.0137804	-0.0248412	-0.0746022	-0.0232193	-0.0132149	0.00604769	3680.41	0.38	0.7249	0.37
YER035W	-0.0165528	-0.000224407	0.00384006	-0.00862898	-0.00501975	-0.0326314	-0.0114519	-0.00477754	0.000680759	4010.7	0.88	0.9885	0.41
YER036C	0.0568081	-0.0261343	0.0075767	0.0266691	0.058061	0.142118	0.00788539	-0.00707548	0.00852366	30520.3	2.72	0.7192	0.69
YER037W	-0.00971889	-0.010427	-0.0214294	0.000291421	-0.00741584	-0.0382072	-0.0101012	-0.0130028	0.00745501	1295.4	0.72	-0.167	0.46
YER038C	-0.0192927	-0.00495703	-0.0329739	-0.00621421	-0.0168432	-0.0573451	-0.0112034	-0.0119891	0.00686915	483.506	0.21	-0.8345	0.42
YER038W-A	-0.000699598	0.000311873	0.0133506	0.00344966	0.00623334	0.00238405	-0.00404658	0.00267147	0.000885675		0.24	1.0386	0.55
YER039C	0.000240224	0.0149135	-0.00681776	0.00130246	0.0255982	-0.0118169	0.00545225	0.00374736	-0.00143965		0.24		0.49
YER039C-A	-0.0178603	0.0180023	-0.00200665	-0.00576239	0.000396444	-0.064493	0.00154731	0.00791456	-0.003287	674.958	0.16	0.2597	0.45
YER040W	-0.0230309	0.0184581	0.00338259	-0.0343059	-0.0391731	-0.0875522	-0.0109885	0.00948821	0.00687178	1915.03	0.34	-0.5386	0.43
YER041W	-0.0171304	-0.00376376	-0.0188362	-0.00739656	-0.0172641	-0.0473722	-0.0110446	-0.00902498	0.00509823	1376.05	0.24	-0.9164	0.44
YER042W	-0.00454847	-0.00986792	-0.0244846	-0.000260402	0.00175111	-0.0137916	-0.00588631	-0.0160735	0.00729633	6897.27	0.5	0.8962	0.46
YER043C	0.0952853	-0.0297191	0.0262271	0.0468618	0.101253	0.243526	0.0217911	0.00258444	0.00777657	108687	6.78	1.5852	0.84
YER044C	0.0520316	-0.00821039	0.0134278	0.0268961	0.0673438	0.131832	0.0170943	0.00661731	0.00251118	3065.56	2.95	0.9133	0.72
YER044C-A	-0.0250693	-0.0103131	-0.0223922	0.00259238	-0.0227961	-0.0683631	-0.0100791	-0.0113539	0.000911591		0.03		0.43
YER045C	-0.00210297	0.0054952	0.00273024	-0.0144168	-0.0124655	-0.0355305	-0.00577543	0.00332482	0.00773292	1366	0.46	-0.7156	0.5
YER046W	-0.0206963	0.00462421	-0.0105458	-0.00937281	-0.0142872	-0.0581472	-0.00969004	-0.00483247	0.00453706		0.4	-0.6479	0.44
YER047C	-0.0120732	-0.00394146	-0.0119568	-0.0125055	-0.0180663	-0.0413827	-0.0116622	-0.00772223	0.00685941	1385.05	0.31	0.0424	0.45
YER048C	0.00702789	-0.0220632	-0.0187739	0.0122638	0.0148404	0.0136467	-0.0104195	-0.0191684	0.00792903	12235.3	2.04	1.0503	0.51
YER048W-A	0.0118534	-0.00837934	0.00858284	0.0101516	0.0051093	0.0193318	-0.00260712	-0.00116381	0.00700939	6921.48	2.09	1.0932	0.58
YER049W	0.0251766	-0.0177766	-0.0122447	0.012439	0.0280581	0.058626	-0.00160093	-0.00853481	0.00804377	8342.85	0.94	0.3197	0.58
YER050C	-0.0157442	-0.00990107	0.000848577	-0.00218113	-0.0170974	-0.0386849	-0.00791346	-0.00994187	0.0044238	2310.09	1.87	0.8096	0.47
YER051W	-0.0182016	-0.00454766	-0.0287829	-0.00652938	-0.0118275	-0.0564977	-0.0117513	-0.0116487	0.00631014	449.303	0.35	-0.5469	0.41
YER052C	0.0326517	-0.0135187	-0.00389471	0.0123152	0.0366033	0.0767207	0.00515308	-0.00498983	0.00679678	22726.5	1.88	0.4606	0.6
YER053C	0.00418958	-0.00155579	-0.0093902	0.00920057	0.0247393	0.0064438	0.00268738	-0.00388231	0.00243382	2783.23	2.7	-0.236	0.49
YER053C-A	0.0426751	-0.00550027	0.00176759	0.0377581	0.0641429	0.0882549	0.0133903	0.000937897	0.002464	10288.5	0.13		0.66
YER054C	-0.0188845	-0.00430436	-0.0186636	-0.00949985	-0.0197004	-0.0612726	-0.01226	-0.00906101	0.00722844	1925.08	0.26		0.42
YER055C	0.0165728	-0.012838	-0.0142035	0.010549	0.0327171	0.0431675	0.000371938	-0.0104701	0.00503681	33658	6.31	0.4623	0.55
YER056C	0.0285802	0.000929446	-0.00598218	0.0152127	0.054707	0.05797	0.011596	0.000712526	0.00389788	13961.8	3.37	0.712	0.57
YER056C-A	0.103791	-0.0464313	0.0585559	0.0589781	0.0957643	0.290556	0.0202308	0.00267069	0.00569355	55699.6	16.31	1.9141	0.93
YER057C	0.0509415	-0.00880326	0.00775951	0.0205178	0.056199	0.104034	0.0103198	0.00380379	0.00669703	36672.2	5.87	1.4148	0.67
YER058W	-0.0328454	-0.0151246	-0.0228742	-0.00300534	-0.027009	-0.0772245	-0.0239321	-0.0171967	0.00359596	2513.09	0.6	1.0449	0.4
YER059W	-0.0283556	0.00725496	-0.015322	-0.0249383	-0.0361737	-0.091607	-0.0141078	-0.00416889	0.00696986	2358.48	0.53	-0.1147	0.4
YER060W	0.0103174	0.00854323	-0.014483	0.00691642	0.0393864	0.00674439	0.0079069	-0.00173214	0.00174761	1173.96	0.6	-1.1698	0.5
YER060W-A	0.02065	0.0032948	-0.0118305	0.0122617	0.0490878	0.0382215	0.0094409	0.000166898	0.00276347		0.45		0.53
YER061C	-0.0141744	0.00381101	-0.00632339	-0.0103787	-0.00635905	-0.0397111	-0.00642417	-0.00267425	0.00257822	3259.85	0.66	-0.6383	0.44
YER062C	0.045211	-0.0170676	0.00257208	0.0254543	0.0636911	0.119465	0.00560511	-0.00466084	0.00638749	18882.1	3.52	1.0485	0.66
YER063W	0.0190325	-0.02232	0.00135258	0.00266075	0.00161522	0.0295444	-0.00864685	-0.00981811	0.00945728	9167.28	2.66	0.9196	0.57
YER064C	-0.0129085	-0.00132462	-0.0143336	-0.0114848	-0.0194358	-0.0474122	-0.00998336	-0.0059516	0.00495799	1068.52	2.02	0.2173	0.45
YER065C	0.0313418	-0.0122786	0.00142157	0.014219	0.0421059	0.080198	0.00358529	-0.00554946	0.00660864	7645.06	0.3		0.61
YER066W	-0.00680177	0.000268643	-0.0207362	-0.00532902	0.00171564	-0.0144005	-0.00372218	-0.00523475	0.00501018	1161.81	0.45		0.46
YER067W	0.00269576	-0.018732	-0.0215386	0.0082728	0.0123379	-0.00618944	-0.00837809	-0.0180959	0.00675286	11067.7	2.61	2.8864	0.5
YER068W	-0.00356344	0.00244252	-0.000602161	-0.0138996	-0.00750122	-0.0284319	-0.0072577	-0.000594751	0.00764388	4800.45	0.72	0.4483	0.47
YER069W	0.0205862	-0.0080146	-0.00804179	0.00723491	0.0292919	0.0405726	0.00283047	-0.00518807	0.00642543	19829.8	0.37	-0.2452	0.55
YER070W	0.0442109	-0.0122471	0.00363788	0.0161528	0.0498092	0.0982042	0.00776658	-0.00292173	0.00812023	163102	2.88	0.3312	0.65
YER071C	-0.023138	-0.0102305	-0.0350402	-0.0103093	-0.0349234	-0.0702743	-0.0142558	-0.0144573	0.00820084	2690.47	0.54	0.1086	0.44
YER072W	0.013737	-0.000730093	0.00210392	0.0155914	0.0356938	0.0312785	0.00943253	-0.000255115	-0.000409576	10467.1	12.52	1.6667	0.51
YER073W	0.0287747	-0.00937357	0.00103414	0.0148504	0.0443953	0.0650475	0.00435181	-0.00347662	0.00400448	20347.4	2.17	0.112	0.57
YER074W	0.121346	-0.0497927	0.0625423	0.0688698	0.115852	0.344005	0.02237	0.00329893	0.00681534	65998.1	29.3	1.7411	0.95
YER074W-A	-0.0203747	-0.00511726	-0.030639	0.00640402	-0.00282126	-0.0633961	-0.00595551	-0.0185286	0.00409673	3784.45	1.72	0.6645	0.42
YER075C	-0.0157694	0.00443906	-0.0135812	-0.0148289	-0.0191168	-0.0562332	-0.00880492	-0.00269027	0.00601148	1323.57	0.23	-0.6667	0.44
YER076C	0.00165183	0.0112511	-0.00271564	-0.00892828	0.0156183	-0.0110634	0.000352569	0.00293279	0.00463467		0.32	-0.2559	0.5
YER077C	-0.0234004	-0.00849543	-0.018164	-0.00244075	-0.0210053	-0.0600379	-0.0110836	-0.0110488	0.00365718	1456.51	0.25	-0.4183	0.43
YER078C	2.34047e-05	-0.00494788	-0.0166172	7.91397e-05	0.00338819	-0.0122595	-0.00712927	-0.00792844	0.0063075	2422.98	0.6	-0.575	0.49
YER078W-A	-0.0186996	0.0247861	-0.000660659	-0.00713509	0.00120765	-0.0667093	0.0135227	0.0134039	-0.0127662		0.01		0.45
YER079W	-0.00662226	0.00922973	0.0027414	-0.0236467	-0.0212867	-0.0353369	-0.00888595	0.00434061	0.0104732	3932.75	1.13	0.8052	0.47
YER080W	0.00678712	-0.0146115	-0.0162196	0.00732136	0.00663273	0.00673124	-0.00641713	-0.0112721	0.00874136	9290.71	1.28	0.858	0.53
YER081W	0.046713	-0.0134573	0.00546873	0.0136953	0.0471936	0.103848	0.00917907	-0.000509988	0.00933347	17786.8	3.16	-0.9335	0.66
YER082C	6.16399e-05	-0.0106161	-0.00976384	-0.000519167	0.00294298	-0.00904078	-0.00717646	-0.0104867	0.00634595	6067.36	0.8	0.2199	0.49
YER083C	-0.00372373	0.00996409	-3.29228e-06	-0.00591094	0.010456	-0.0253546	-0.00330029	0.00200022	0.00414774	5181.81	1.24	0.6645	0.46
YER084W	-0.0221624	0.0264538	0.0114997	-0.0204561	-0.00928848	-0.0583364	-0.00181073	0.0117982	-0.00683233	1983.76	0.05		0.39
YER085C	-0.0318203	-0.0105181	-0.0244079	-0.00195679	-0.0317692	-0.0847432	-0.0162266	-0.0125424	0.00127744		0.02		0.42
YER086W	0.0516637	-0.0156976	0.00802159	0.0224427	0.057598	0.117261	0.0110659	-0.00207125	0.00741514	15940.9	2.76	0.3205	0.66
YER087C-B	0.0228904	-0.00676544	-0.002502	0.00918367	0.0326918	0.0625455	0.00695551	-0.00207469	0.0045205	11656.6	3.9	1.2105	0.53
YER087W	-0.0192046	-0.00797912	-0.0241571	-0.00405197	-0.0139715	-0.0554039	-0.0101742	-0.0115205	0.00523216	3017.37	0.36	0.6849	0.42
YER088C	0.00795402	0.0137309	0.0212669	-0.0205618	-0.00461026	0.00426615	-0.00496791	0.013202	0.00494465	3566.24	1.87	-0.1416	0.54
YER089C	0.0013072	0.00302344	-0.000276958	-0.00566232	0.01695	-0.00341213	-0.00367406	-0.00261672	0.00388894	8174.66	1.67	0.0466	0.51
YER090W	0.0191523	-0.0111597	-0.0137798	0.0055223	0.025657	0.0348507	-0.0019998	-0.0108963	0.00772083	17059.9	1.47	1.2831	0.55
YER091C	0.095829	-0.0311912	0.0288352	0.0427211	0.092435	0.245273	0.0188905	0.00250515	0.0102214	249738	1.66	1.1991	0.84
YER092W	-0.0353121	-0.00947306	-0.0331943	-0.0192519	-0.0367692	-0.0900504	-0.0213849	-0.0214648	0.00913101	6108.38	1.05	0.4265	0.37
YER093C	-0.0259497	-0.000980487	-0.0209492	-0.0113007	-0.025627	-0.0821434	-0.0106999	-0.00778688	0.00387205	686.227	0.23	-1.0945	0.42
YER093C-A	-0.00856702	0.00299859	0.00329037	-0.000146574	-0.00224787	-0.0406637	-0.00260365	0.000427777	-0.000238753	1575.75	0.34	0.1796	0.52
YER094C	0.0111679	-0.00327609	-0.00116262	0.00965216	0.0366336	0.032435	0.00074845	-0.00517813	0.00231753	14223	3.44	0.8557	0.55
YER095W	0.0216871	-0.00958448	-0.00413444	0.00965772	0.0367552	0.0458982	0.000639119	-0.00664091	0.00480082	5441.82	0.7	0.2966	0.55
YER096W	-0.00243903	0.00210309	-0.0175075	-0.00636048	0.00446438	-0.0266817	-0.00396782	-0.00583068	0.00521101	1263	0.04		0.46
YER098W	-0.0228121	-0.00350957	-0.0223223	-0.0154622	-0.0296284	-0.0781269	-0.0132004	-0.00932632	0.0071527	1128.05	0.31	-0.8344	0.42
YER099C	-0.00233062	-0.00377856	-0.0164396	-0.00170747	0.00874494	-0.0113649	-0.00405591	-0.00864149	0.00428214	4367.67	0.77	0.415	0.46
YER100W	-0.000557446	-0.00652688	-0.0104508	-0.00274107	0.00203979	-0.0149398	-0.00964534	-0.00996237	0.0059818	3862.92	1.51	1.4029	0.48
YER101C	-0.00539071	-0.00654936	-0.0184365	0.0026699	0.0084791	-0.0134166	-0.00617593	-0.0117885	0.00614593	2001.88	0.28	0.2725	0.45
YER102W	0.101334	-0.0406758	0.0520289	0.0530766	0.0923356	0.272477	0.0189381	0.0035633	0.00782616	66389.5	20.92	1.1055	0.9
YER103W	0.0199758	-0.0145919	-0.00917135	0.00650706	0.0278596	0.0437294	-0.00248136	-0.0110113	0.00760174	21705.1	0.79	0.2459	0.54
YER104W	-0.00835232	-0.00616481	-0.00884323	-0.0108739	-0.0216614	-0.0496727	-0.0120981	-0.00873	0.0079771	2016.21	0.22	0.3988	0.48
YER105C	-0.0139091	-0.00131094	-0.0245165	-0.00745271	-0.0115192	-0.0436753	-0.00805968	-0.00742614	0.00519885	3991.99	0.54	-0.8674	0.44
YER106W	-0.0276452	-0.0180259	-0.0291796	-0.00603188	-0.0405575	-0.0707452	-0.0190004	-0.0159308	0.00645543	1131.81	0.03		0.44
YER107C	-0.0223384	0.00761647	-0.0185419	-0.0159209	-0.0111052	-0.0755426	-0.00821013	-0.00645903	0.00552305	4283.2	0.77	0.7704	0.4
YER110C	0.0534377	-0.017155	0.000195154	0.0201464	0.0531413	0.118123	0.00721615	-0.00391568	0.00939844	31328.7	1.14	0.7766	0.68
YER111C	-0.017018	-0.00127742	-0.0111507	-0.019749	-0.038778	-0.0660721	-0.013763	-0.00239818	0.00986682	1250.42	0.4	-0.9586	0.47
YER112W	0.00309553	-0.000796187	0.00802246	-0.0130867	-0.0235555	-0.027369	-0.00549516	0.00731445	0.012263	7139.28	1.33	1.1467	0.57
YER113C	-0.0243323	0.00713937	-0.0251702	-0.00410916	-0.00821267	-0.0707694	-0.00544769	-0.00617958	0.00218739	1870.5	0.52	-1.025	0.41
YER114C	-0.00953319	0.00156903	-0.00675745	-0.0152493	-0.0141003	-0.0369552	-0.0114331	-0.00364078	0.00666791	2855.53	0.46	-0.2283	0.46
YER115C	-0.019694	0.00616386	-0.00572881	-0.00907983	-0.0153565	-0.0529529	-0.00604168	0.00242108	0.000763886	1176.86	0.92	-1.4469	0.43
YER116C	-0.0166349	-0.00694278	-0.0147253	-0.0134955	-0.0202685	-0.0543179	-0.0188594	-0.0110779	0.00598419	1214.67	0.47	0.1473	0.45
YER117W	0.102203	-0.0313031	0.0445742	0.0521649	0.109276	0.283691	0.0268712	0.00743672	0.00717962	25127.9	26.62	1.4851	0.88
YER118C	0.00200336	0.0058884	-0.00928064	-0.0128604	0.00412871	-0.0155507	-0.00222918	9.38019e-05	0.00904066	1484.87	0.95	0.0512	0.49
YER119C	-0.00320575	0.0121817	0.00147193	0.00188779	0.0225427	-0.00779665	0.00304859	0.00399638	-0.0036408	1336.9	0.67	-0.2069	0.5
YER120W	0.0315631	-0.00943017	0.0144749	0.00987327	0.0348831	0.06763	0.000580596	-0.000238462	0.00518424	17389.8	4.2	2.0384	0.6
YER121W	-0.00525891	0.00182725	-0.0126272	-0.0134307	-0.0117329	-0.0367665	-0.00968126	-0.00478151	0.00888594		0.14	-0.0085	0.47
YER122C	-0.00612606	-0.00376347	-0.0122453	-0.0118307	-0.013087	-0.0313947	-0.0103608	-0.00620747	0.00943506	8402.85	2.68	0.6457	0.47
YER123W	-0.00827294	-0.00238829	-0.0134781	-0.00755908	-0.0128097	-0.0338039	-0.00751537	-0.0062306	0.00735852	2840.97	0.65	-0.3065	0.48
YER124C	-0.0188186	0.000628499	-0.025391	-0.0124616	-0.0184259	-0.0576702	-0.00871286	-0.00727012	0.00705955	1736.39	1.89	0.09	0.44
YER125W	0.0123485	-0.00678648	-0.00721887	-0.000126688	0.0169058	0.0109625	-0.0031316	-0.00774452	0.00720812	6571.78	1.56	-0.0627	0.53
YER126C	0.0417237	-0.0343168	0.0130346	0.0300235	0.040654	0.128839	0.000524934	-0.0102044	0.00514754	35483.3	1.41	1.0989	0.67
YER127W	-0.00272118	-0.0139909	-0.0130644	-0.00305519	-0.0062393	-0.00929781	-0.0139295	-0.0135755	0.00811791	2006.19	0.55	0.1764	0.5
YER128W	-0.00860328	-0.0112602	-0.00267108	-0.00650419	-0.0160034	-0.0352255	-0.010122	-0.00832876	0.00636283	2955.92	0.32	0.3834	0.49
YER129W	-0.0255284	-0.00047393	-0.0195032	-0.0180651	-0.0327045	-0.0716928	-0.0156617	-0.00642893	0.00574789	1130.11	0.6	-1.3824	0.4
YER130C	-0.0117316	0.00209206	-0.0116704	-0.0161862	-0.0249487	-0.0476767	-0.0105117	-0.000256408	0.00764293		0.46	-0.2771	0.48
YER131W	0.0948305	-0.0407396	0.0614198	0.0564398	0.0788787	0.263605	0.0168318	0.00497726	0.00473188	193309	26.67	1.7457	0.9
YER132C	-0.0187817	0.00770346	-0.0129809	-0.0211683	-0.0239314	-0.0676502	-0.00999043	-0.00271244	0.00574284	1475.9	0.25	-1.5575	0.42
YER133W	0.00654002	-0.0171475	-0.0279524	0.0122385	0.0131483	0.016022	-0.00549317	-0.0164015	0.00713367	17812	5.74	0.8634	0.53
YER134C	-0.0125364	-0.00907985	-0.0231358	0.00492876	0.00656453	-0.0276327	-0.00845299	-0.0131522	0.0046096	6985.9	1.01	1.6756	0.45
YER135C	-0.0218735	0.00322645	-0.0184793	-0.00109688	-0.0169838	-0.0648463	-0.00497416	-0.00313633	0.002532	1205.41	0		0.43
YER136W	0.0179594	-0.0132201	-0.0167348	0.00967805	0.0244828	0.0298847	-0.00147465	-0.0117662	0.00778964	16754.3	2.54	0.7596	0.56
YER137C	-0.0305274	-0.0131977	-0.0181662	-0.00477899	-0.0266478	-0.0655662	-0.017245	-0.014534	0.00441114	980.938	0.1	1.5179	0.42
YER138W-A	-0.0502656	0.00831415	-0.0343568	-0.0154529	-0.0644811	-0.131833	-0.00893471	-0.00585456	0.00109678		0.59		0.41
YER139C	-0.0203934	-0.0144477	-0.0408288	-0.00426418	-0.0207836	-0.0656251	-0.0167699	-0.0226075	0.00690619	3514.79	0.3	0.2647	0.41
YER140W	-0.0285515	-0.000246881	-0.0188316	-0.0053008	-0.0225826	-0.0727378	-0.00896993	-0.00842261	0.000412191	1562.21	0.26	-0.7408	0.41
YER141W	0.0202066	-0.00723646	-0.000183854	0.0146496	0.0323873	0.0499468	0.00603086	-0.00129034	0.00234415	5716.21	2.26	0.2061	0.56
YER142C	-0.0178321	-0.014485	-0.0334352	0.00457663	-0.00953512	-0.0456982	-0.0120838	-0.0167766	0.00369406	3061.77	0.35	-0.3748	0.43
YER143W	-0.00644249	-0.000908551	-0.0119352	-0.00669592	-0.000776565	-0.0409472	-0.00760221	-0.00858444	0.00576845	5254.25	0.43	0.9034	0.47
YER144C	-0.0136574	0.00464744	-0.0125086	-0.00953142	-0.0119393	-0.0547179	-0.00608409	-0.00204197	0.00257303	798.846	0.26	-0.9383	0.45
YER145C	0.0290816	-0.00552656	0.00413151	0.0214862	0.0524768	0.0684898	0.0103254	0.000271168	0.000218148	6519.21	2.31	0.4523	0.62
YER145C-A	-0.0297833	0.0227466	1.01924e-05	-0.0158122	-0.0153751	-0.0765572	-0.00467562	0.0111404	-0.00923345		1.5		0.4
YER146W	-0.0139228	-0.000164892	-0.013182	-8.98333e-05	0.0114216	-0.0540828	-0.00782616	-0.00648518	0.00145396	10989.4	2.63	2.8511	0.43
YER147C	-0.0304175	0.00730415	-0.00888597	-0.00529775	-0.00801968	-0.0805625	-0.00838568	-0.00542122	-0.00150159	787.127	0.25	-0.6866	0.4
YER148W	0.007244	-0.0129801	-0.0151127	0.0102876	0.0197218	0.0111039	-0.00363369	-0.011811	0.00357364	5427.82	3	1.9579	0.53
YER149C	-0.0183709	-0.00449485	-0.01526	-0.0140675	-0.0263364	-0.0595977	-0.0159653	-0.00874859	0.00595502	2821.01	0.37	0.7326	0.44
YER150W	0.0339011	0.015869	0.020779	-0.0120456	0.0370007	0.0738873	0.0115625	0.0154914	0.00337715	4388.92	0.43	0.2564	0.58
YER151C	0.0022241	-0.00346042	-0.00571489	-0.00687857	-0.00256879	-0.00833768	-0.0071513	-0.00320443	0.00770242	6377.64	0.85	-0.0884	0.51
YER152C	-0.0126644	0.0147709	0.00434501	-0.0109976	0.00886163	-0.0461814	-0.00450153	0.00423124	0.00052512	3447.25	0.88	0.0997	0.45
YER153C	-0.0396691	0.00998538	-0.000347955	-0.0105415	-0.0106812	-0.0975598	-0.0144488	-0.00582801	-0.00509002	468	0.28	-1.5711	0.35
YER154W	0.0151652	0.00704263	0.0168502	0.000603514	0.0234607	0.0181298	0.00349448	0.00714522	0.00321553	5702.35	1.23	-0.9091	0.55
YER155C	-0.0127898	0.000523372	-0.0164052	-0.0117038	-0.0183501	-0.0482129	-0.00815595	-0.0050761	0.00670454	5225.09	0.79	-1.3835	0.45
YER156C	0.00671551	-0.00370628	-0.000246526	0.00786166	0.0240623	0.0219498	-0.0020749	-0.00410314	0.00314545	8834.75	1.82	0.6542	0.54
YER157W	0.00210204	-0.0104497	-0.0208493	0.00153611	0.00103359	-0.00229538	-0.00748777	-0.0122726	0.00764525	2629.08	0.39	-0.7925	0.51
YER158C	-0.00439831	0.0138893	0.00831874	-0.0234994	-0.0189284	-0.0314673	-0.0081566	0.00929277	0.00542621	719.485	0.42	0.0185	0.49
YER159C	-0.0337444	-0.00950478	-0.0137977	-0.00959709	-0.0270885	-0.0796526	-0.0189511	-0.0158009	0.00300624	6043.77	3.42	1.7827	0.41
YER161C	-0.0226262	-0.0195589	-0.0223426	-0.0055099	-0.0264012	-0.0525811	-0.0190989	-0.0200992	0.00687503	2759.39	0.92	0.0089	0.41
YER162C	-0.0149786	-0.0139396	-0.0256125	0.00150017	-0.00906063	-0.0403046	-0.0130613	-0.0158311	0.0051605	1016.8	0.19	-0.0213	0.45
YER163C	-0.0156107	0.00453165	-0.0113469	-0.0103315	0.000867651	-0.0534953	-0.0107944	-0.00641708	0.00472005	2724.2	0.61	-0.3902	0.44
YER164W	-0.00121398	-0.0133782	-0.0164266	0.000145773	-0.00195504	-0.0119214	-0.0102816	-0.0136027	0.00775489	3683.47	0.61	-0.3258	0.49
YER165W	0.0761198	-0.0258096	0.0217331	0.0322501	0.0713585	0.182811	0.0118542	-0.00165509	0.0104593	71808.4	10.24	1.4019	0.78
YER166W	0.00178608	-0.00719005	-0.0171092	0.00303654	0.0101823	-0.00798733	-0.00407655	-0.00998572	0.00553183	3150.98	0.6	-0.7146	0.5
YER167W	-0.0105983	0.00880716	-0.000789335	-0.0239865	-0.0230621	-0.0436095	-0.0107845	0.0033364	0.00692705	951.571	0.56	-0.8535	0.47
YER168C	-0.0109932	-0.00502081	-0.0209714	-0.00290976	-0.00689957	-0.0458908	-0.00757437	-0.00851576	0.00627817	5476.89	0.5	-0.1758	0.45
YER169W	-0.0189019	0.00410896	-0.00980765	-0.0139558	-0.0213948	-0.0610843	-0.00977762	-0.00317361	0.00382299	2117.23	0.39	-0.4982	0.43
YER170W	-0.0213548	-9.77867e-05	-0.0231039	-0.0115115	-0.0123989	-0.0660772	-0.00981251	-0.0111124	0.00431023	1257.29	0.43	0.4688	0.39
YER171W	-0.00822811	-0.0106748	-0.0244349	0.00192605	-0.00363671	-0.0349462	-0.0086748	-0.0154016	0.00455767	3339.95	0.48	-0.5828	0.47
YER172C	-0.0140103	-0.00642445	-0.0279576	-0.00454105	-0.0110236	-0.0506245	-0.0100372	-0.0123763	0.00552327	3101.16	0.25	-0.9391	0.44
YER173W	-0.0309053	-0.000690528	-0.025341	-0.0135673	-0.0309963	-0.0941456	-0.0144903	-0.00813038	0.00500413	927.976	0.26	-0.0386	0.4
YER174C	-0.00654161	-0.00598439	-0.0234095	-0.00290582	-0.00467306	-0.037978	-0.00853662	-0.0100307	0.00682372	4678.6	0.85	0.0093	0.46
YER175C	-0.00562384	-0.006206	-0.0190804	0.000700976	0.00420224	-0.0220285	-0.00954768	-0.0109841	0.00543711	6966.4	0.49	-0.0934	0.48
YER175W-A	-0.0598666	0.00162476	-0.0228522	-0.00812395	-0.0587408	-0.148233	-0.0117267	-0.00104065	-0.00203299		0.25		0.37
YER176W	-0.0125191	-0.00766896	-0.00942126	-0.0040438	-0.0136928	-0.0360762	-0.0105762	-0.00613548	0.0051133	3127.85	0.52	-0.4038	0.48
YER177W	0.0565674	-0.0114219	0.0179083	0.0168975	0.0558981	0.130477	0.00659594	-0.000787542	0.00875117	83189.4	33.03	1.6192	0.72
YER178W	0.0495261	-0.0111762	0.0156174	0.0233041	0.0654931	0.112156	0.0122718	0.000746221	0.00630018	27471.3	7.23	0.7773	0.65
YER179W	-0.0036044	-0.0117109	-0.0210024	-9.4065e-05	0.00504115	-0.0154342	-0.00730565	-0.0152724	0.00529169		0.16	0.35	0.49
YER180C	-0.0202498	-0.00490755	-0.0270575	-0.0102815	-0.0244531	-0.0651234	-0.0169083	-0.0120381	0.00726387	1137.63	0.64		0.43
YER180C-A	-0.0205405	-0.0104859	-0.0221544	-0.0114964	-0.0239227	-0.0827372	-0.0206444	-0.0155401	0.00883619	7076.47	0.45	0.2437	0.42
YER181C	-0.0481927	0.0159814	-0.0277614	-0.00783383	-0.0388816	-0.136712	-0.000813024	0.00123716	-0.00548999		0		0.33
YER182W	-0.0090347	-0.0039923	-0.0117518	0.00244525	-0.000401746	-0.0339424	-0.00591536	-0.00857582	0.00545808	2685.53	0.69	0.2171	0.46
YER183C	-0.0165051	-0.00284847	-0.0234481	-0.00402858	-0.00304836	-0.0457039	-0.00799705	-0.0132631	0.00346129	2523.37	0.54	-0.1049	0.43
YER184C	-0.0178954	0.00157468	-0.0223836	-0.00329029	-0.0088926	-0.0537333	-0.00573389	-0.00553061	0.00154751	4.72573	0.12		0.45
YER185W	-0.0149778	0.00913184	-0.0242503	-0.000175336	0.00723201	-0.0409569	0.000835327	-0.0038581	-0.00010651	2774	0.04		0.42
YER186C	-0.0330395	-0.000251745	-0.0285245	-0.00373667	-0.0180094	-0.0920968	-0.0120324	-0.00967004	0.000577176		1		0.37
YER187W	-0.0192769	0.0111381	-0.0145241	-0.0172028	-0.000405943	-0.0592738	-0.00680417	-0.00257155	0.00692853	2706.48	0.55		0.39
YER188C-A	-0.0252999	0.0180241	-0.00914729	-0.0142703	-0.0169095	-0.0977346	0.00172168	0.00850324	0.00202286		0.11		0.38
YER188W	-0.00999278	0.011217	-0.0079996	-0.00735017	0.00407716	-0.0449001	-0.00574707	0.00193786	0.00336617		1.22	0.2938	0.46
YER189W	-0.00467957	-0.00907775	-0.0212459	0.00237799	0.00275422	-0.0170821	-0.00626678	-0.00930294	0.00336755				0.5
YER190C-B	-0.0191887	0.0207666	0.014509	-0.00618584	-0.0070468	-0.0589001	0.00132359	0.0133285	-0.00778689				0.46
YER190W	-0.015028	0.00592839	-0.00766569	-0.00721101	0.000626355	-0.0524577	-0.00646609	-0.00131703	0.000878379	1493.8	0		0.44
YFL001W	-0.00802139	-0.00738007	-0.0131565	0.00311082	-0.00294495	-0.0306006	-0.00783668	-0.00772098	0.00345328	3139.2	0.38	-0.3896	0.48
YFL002C	-0.0131973	-0.0102525	-0.0230648	0.000245346	-0.00694558	-0.0439576	-0.00890691	-0.0143174	0.00392223	3067.7	0.51	-0.2823	0.45
YFL003C	-0.0317413	-0.00309528	-0.0295285	-0.0132622	-0.0332337	-0.0894959	-0.0136027	-0.0101794	0.00417896	951.563	0.04		0.4
YFL004W	0.00739531	-0.0145244	-0.0222086	0.00667919	0.00879612	0.0118776	-0.00638285	-0.0147065	0.00785532	8378.53	3.33	0.1861	0.51
YFL005W	0.0166593	-0.0121474	-0.00366262	0.0075761	0.0301469	0.0452184	0.00158504	-0.00463534	0.0051784	24546.1	3.08	1.2207	0.56
YFL007W	-0.00774668	-0.00300397	-0.0213902	-0.00225241	-0.00104658	-0.0300319	-0.00615839	-0.00983042	0.00545277	2676.71	0.37	-1.0583	0.46
YFL008W	-0.0069047	-0.0190347	-0.0233348	0.000842527	-0.0128526	-0.0250685	-0.0130449	-0.0177338	0.00902158	4078.46	0.58	-0.5144	0.49
YFL009W	-0.00628432	0.00293799	-0.0179061	-0.00999459	-0.001999	-0.0336355	-0.00350458	-0.00323567	0.00633203	1162.14	0.4	-0.3873	0.45
YFL010C	0.0155698	0.0138128	0.00708418	-0.00998902	0.0341142	0.00310616	-0.000388702	0.000334071	0.00941954	8910.41	2.82	2.5137	0.49
YFL010W-A	-0.0197154	0.00391119	0.0115761	-0.00730501	-0.0136326	-0.0409416	-0.00185804	0.00059456	-0.00333061		2.76		0.48
YFL011W	0.0130338	0.00255455	-0.0109228	0.0115276	0.0377488	0.0250069	0.00824426	-0.00108487	0.00111036	2622	0.03		0.55
YFL012W	-0.0397181	-0.00447752	-0.0233673	-0.0177004	-0.0484121	-0.111166	-0.0169957	-0.0101666	0.00355924	1186.08	0.04		0.38
YFL013C	-0.0137104	-0.0104551	-0.021234	-0.00827138	-0.0131152	-0.0433573	-0.0133028	-0.0145665	0.00682006	2699.65	0.53	1.157	0.46
YFL014W	0.101536	-0.0405851	0.0411802	0.0450188	0.0987935	0.28583	0.0123765	-0.00304875	0.012296	86913.6	4.63	0.9542	0.88
YFL015C	-0.00989511	0.0255437	0.00266107	-0.00088247	0.0171443	-0.0602992	0.00252017	0.0116583	-0.00927831		0.05		0.45
YFL016C	0.0104265	-0.00202821	0.00576454	0.00338995	0.0288921	0.0258511	-0.000983767	-0.000743728	0.00333787	5645.84	1.03	-0.0007	0.53
YFL017C	-0.00968893	-0.00789374	-0.0223879	0.00433766	0.00951559	-0.0324007	-0.0060872	-0.012635	0.00590145	7476.64	1.55	0.0807	0.48
YFL017W-A	-0.0150628	0.000164143	-0.0168166	-0.0042829	-0.00771766	-0.0419392	-0.007974	-0.00519524	0.00873301	5652.96	1.06	0.7428	0.45
YFL018C	0.0389177	-0.0197371	0.00196958	0.0219265	0.0505393	0.0986109	0.00602503	-0.00720348	0.00635914	24993.3	3.32	0.9095	0.63
YFL019C	-0.011285	0.00711554	-0.00330435	-0.00791704	-0.0145434	-0.0638281	0.000440856	0.00300378	0.00329778		0.04		0.49
YFL020C	0.0937209	-0.0104497	0.0329923	0.0293044	0.102851	0.217289	0.0231903	0.0117645	0.0103521		0.01		0.81
YFL021W	-0.0104857	0.0215066	0.0148894	-0.0250398	-0.0158927	-0.0458333	-0.00367935	0.0143441	0.00273755	4297.86	0.98	0.769	0.48
YFL022C	0.0447068	-0.0164941	0.0161443	0.0197111	0.0493235	0.102112	0.00699172	-0.00142682	0.00686382	25119	2.57	1.097	0.68
YFL023W	-0.0174709	-0.0169307	-0.0313052	-0.00647874	-0.0187447	-0.0585966	-0.0195219	-0.021065	0.0093499	3385.81	0.36	0.0916	0.43
YFL024C	-0.0106746	-0.00942869	-0.0131126	-0.0071146	-0.0204434	-0.0391668	-0.0144231	-0.0106091	0.00777616	1418.42	0.55	-0.941	0.48
YFL025C	-0.0126661	0.00378901	-0.0213965	-0.00451835	-0.00559737	-0.0516755	-0.00443159	-0.00472142	0.00427691	948.775	0.27	-0.6954	0.44
YFL026W	-0.00523127	0.00994117	-0.0122558	-0.00904897	0.00238369	-0.0325899	-0.00116571	0.000222206	0.00431387	5824.22	11.97	0.1861	0.46
YFL027C	-0.0188612	-0.004436	-0.0227384	-0.00335534	-0.0129308	-0.0513943	-0.0078419	-0.0105839	0.00318412	608.588	0.56	-0.8411	0.44
YFL028C	-0.000427568	-0.0139037	-0.021202	0.00696426	0.00951122	-0.0164761	-0.00625672	-0.0132381	0.00711542	5579.6	0.83	0.2918	0.48
YFL029C	-0.0147235	-0.00159116	-0.0162047	-0.00256823	-0.00300254	-0.0390224	-0.00922994	-0.00891609	0.00409407	3245.71	0.39	-0.3995	0.47
YFL030W	0.00293318	0.00697882	-0.00189701	0.00175019	0.0224943	0.00672764	0.000650825	-0.000467679	0.000631579	6180.23	0.15		0.49
YFL031W	-0.0164367	0.00814534	-0.000765976	-0.0189727	-0.017244	-0.0579306	-0.00976192	0.00130025	0.00210407	5373.89	10.81	-4.5783	0.45
YFL033C	-0.012855	0.00578705	-0.00870205	-0.018413	-0.016829	-0.0491786	-0.00880868	-0.00151093	0.00638551	1421.63	0.46	-0.9725	0.44
YFL034C-A	0.0373414	-0.0197473	0.00479621	0.0165218	0.0366459	0.0932171	5.1591e-05	-0.00687312	0.0102725	24661.2	4.62	1.3284	0.64
YFL034C-B	-0.0260125	0.00908904	-0.00351498	-0.0102199	-0.0223565	-0.0769577	-0.0136566	-0.00109049	0.00137523	2365.58	0.63	0.5999	0.43
YFL034W	-0.00156889	-0.00968037	-0.0174658	-0.00277646	-0.000578062	-0.0133859	-0.00883961	-0.00959661	0.00703671	1589.93	0.35	-0.5644	0.48
YFL036W	0.00156954	-0.0103391	-0.0158447	0.00111018	0.00228409	-0.00402449	-0.0057501	-0.0100076	0.00629435	10716.4	0.44	-0.7143	0.49
YFL037W	0.0406063	-0.0066369	0.00847192	0.0110093	0.0470748	0.0877925	0.00676323	0.000637082	0.00685217	21334.2	5.94	0.737	0.65
YFL038C	0.0176599	-0.00468217	0.00651428	0.0053488	0.035091	0.0438101	-0.000484167	-0.00407277	0.00460015	25666.1	6.08	1.1422	0.6
YFL039C	0.098192	-0.0270444	0.0336019	0.0408412	0.10018	0.243771	0.0217809	0.00587463	0.00912826	134173	28.97	1.6889	0.89
YFL040W	-0.0218405	0.00474448	-0.028063	0.000397648	4.6363e-05	-0.0650362	-0.00310578	-0.00656491	0.000471828		0.05		0.41
YFL041W	0.00199972	0.00142857	-0.0104691	-0.00083709	0.0163577	-0.0153329	-0.00304805	-0.00481955	0.00531313	4061.2	0.61	-0.0184	0.48
YFL041W-A	-0.00950513	-0.00989575	-0.0249945	0.00851868	0.00702835	-0.0162743	-0.00688527	-0.0170078	0.00570635		0.27		0.49
YFL042C	-0.00982864	-0.00139195	-0.0124147	-0.0105668	-0.00654477	-0.0417594	-0.00916569	-0.0071112	0.00575314	1332.28	0.37	-0.3305	0.46
YFL044C	0.0142854	-0.00514883	0.00215053	0.003518	0.022846	0.0303449	-0.00123584	-0.00206503	0.00610476	3094.58	0.35	0.295	0.57
YFL045C	0.0742636	-0.0329751	0.00923634	0.0393444	0.0740493	0.189809	0.0124647	-0.00486952	0.00889376	32687.2	9.65	1.4477	0.78
YFL046W	-0.0246298	-0.00985082	-0.0276308	-0.00417802	-0.0194601	-0.0839239	-0.0144752	-0.0186149	0.0058937	920.458	0.86	0.0915	0.42
YFL047W	-0.013105	-0.00426648	-0.021435	-0.00340317	-0.00985568	-0.0467979	-0.00906706	-0.00965918	0.00526825	3033.95	0.62	-0.7888	0.46
YFL048C	0.00442755	-0.00933916	-0.0173259	3.21742e-05	0.0100228	-0.00154573	-0.004589	-0.0109374	0.00862313	6683.44	1.22	0.4254	0.5
YFL049W	-0.00744602	-0.00745365	-0.014209	-0.00378293	-0.0100609	-0.038067	-0.0103454	-0.00856447	0.00629436	2455.9	0.36	-0.1049	0.48
YFL050C	-0.0158199	0.000512565	-0.0194338	-0.0137294	-0.016491	-0.0567899	-0.00999343	-0.00845587	0.00552943	1557.5	0.18		0.43
YFL051C	-0.0100827	0.0141611	-0.0105548	-0.0156455	0.00320621	-0.0557711	-0.00358905	0.000233076	0.00410933		0.14		0.44
YFL052W	-0.02822	0.00522519	-0.0193687	-0.00855824	-0.0151284	-0.0756542	-0.00761158	-0.00542957	-0.00234583		0.09		0.41
YFL053W	0.0231779	-0.0031715	-0.00508769	0.00805539	0.0462362	0.0484812	0.00506374	-0.00420445	0.00406469	246.479	0.05		0.52
YFL054C	-0.00627595	0.00402811	-0.0136594	-0.00797048	0.00644701	-0.0271327	-0.00442896	-0.00219586	0.00376553	181.864	0.18	-0.5318	0.45
YFL055W	0.00225733	0.00654877	-0.0147063	0.00529657	0.0276166	-0.00570925	0.0052061	-4.6791e-05	0.000567217		0.05		0.47
YFL058W	0.0821528	-0.0273325	0.0318026	0.0427138	0.0898882	0.217542	0.0169956	0.00321239	0.00739988	1192.8	0		0.82
YFL059W	0.0330778	-0.0154819	0.00605268	0.0187356	0.0541849	0.0889521	0.00469903	-0.0064119	0.00309096	1778.18	0.22		0.6
YFL060C	-0.00716291	-0.00649963	-0.017268	0.00236266	0.0032749	-0.0320067	-0.00610969	-0.00957399	0.00278439	478.902	0		0.47
YFL061W	-0.00151537	0.00547624	-0.00733356	-0.00325201	0.0131748	-0.0249778	-0.00323032	-0.00299286	0.00307651	1145.95	0		0.47
YFL062W	-0.0123855	-0.00117674	-0.0255961	0.00669153	0.000885757	-0.0528737	-0.00223827	-0.00431657	-0.00113397	223.735	0.11		0.45
YFL064C	-0.0135306	0.00022854	-0.014632	-0.000371359	-0.00489613	-0.0471906	-0.00727265	-0.00298509	0.00171258	1258.65	0.42		0.46
YFL065C	-0.024679	0.00514747	-0.0178605	-0.00380285	-0.00769422	-0.0600656	-0.00708116	-0.00545796	-0.000235113	1272.24	0		0.41
YFL066C	-0.01733	0.0011493	-0.0150207	0.000762604	0.00656368	-0.0515291	-0.00515945	-0.00750118	-0.00141642	994.18	0.7		0.42
YFL067W	0.0287511	0.0154522	0.00467822	-0.00326886	0.0658532	0.0676362	0.0113374	0.0150309	0.00229709		0		0.53
YFL068W	-0.0213476	0.0207555	0.014255	-0.00687734	-0.00852392	-0.0642794	0.000580867	0.012858	-0.00779933				0.45
YFR001W	0.00448362	-0.0356657	-0.0077531	0.0150673	-0.00511723	0.0314548	-0.0145856	-0.0193964	0.00634247	5272.29	1.51	0.9192	0.55
YFR002W	-0.00628999	-0.00913206	-0.0216558	-0.00150161	-0.00868776	-0.0260418	-0.00769185	-0.0103188	0.00765326	5860.32	0.65	-0.3642	0.47
YFR003C	-0.0222558	-0.00679354	-0.0151609	-0.0188224	-0.0370625	-0.0844784	-0.0179337	-0.0107005	0.00824906	14856.8	1.09	1.0603	0.44
YFR004W	0.0184616	-0.0132135	-0.00467254	0.0109978	0.0239113	0.0306934	-0.000171926	-0.0095769	0.00776117	17168.9	1.7	1.0772	0.56
YFR005C	-0.0252777	-0.00334827	-0.0291612	-0.00533055	-0.0213303	-0.0730384	-0.0128316	-0.00998978	0.00274462	2002.83	0.7	-0.6069	0.4
YFR006W	0.0106541	-0.0160097	-0.0173573	0.0118326	0.0197965	0.0194849	-0.00291187	-0.0126204	0.00520978	5191.11	1.7	0.4987	0.53
YFR007W	-0.00654491	-0.00566637	-0.0198029	-0.00360964	-0.00378882	-0.0247098	-0.00536622	-0.00759221	0.00640322	2876.7	0.32	-0.2812	0.47
YFR008W	-0.0186062	-0.00774961	-0.0190656	-0.00944202	-0.0278391	-0.076773	-0.0149538	-0.0147294	0.0107227	2164.37	0.25	0.5422	0.45
YFR009W	0.0326377	-0.0209247	-0.00484678	0.0161756	0.034524	0.0734125	0.00079545	-0.0117356	0.00966195	14441.9	1.54	0.5743	0.61
YFR010W	0.00847806	-0.016168	-0.0172716	0.00579059	0.00784535	0.00799711	-0.0052787	-0.0114502	0.00736959	10297.8	1.53	0.6534	0.54
YFR011C	0.0131726	-0.0184246	-0.0118668	0.00419983	0.00674664	0.0409938	-0.00717156	-0.0111342	0.00971453	6990.3	0.9	1.621	0.54
YFR012W	-0.0107622	0.0188757	-0.0148536	-0.00623412	0.00419483	-0.0541153	0.00696867	0.00630303	-0.00350906	1165.98	0.02		0.45
YFR012W-A	0.0106219	-0.00172607	0.0357228	0.0131097	0.0172914	0.0374721	-0.00251207	0.00186196	0.00373664		0.02		0.56
YFR013W	-0.0119083	-0.00779189	-0.0203149	-0.00706264	-0.0141078	-0.0444289	-0.0114747	-0.0123483	0.00744783	2185.12	0.57	-0.5954	0.43
YFR014C	0.00137861	-0.0159565	-0.0196617	0.0061749	0.00994731	0.00286655	-0.00902852	-0.015986	0.00558312	3680.97	0.96	-0.1456	0.48
YFR015C	0.0162317	-0.00847234	-0.00681433	0.00972905	0.0288548	0.034113	-0.00146331	-0.0078803	0.00581156	5344.19	1.82	-0.2306	0.55
YFR016C	-0.00667122	-0.0234058	-0.0292985	-0.0109236	-0.0171832	-0.0339433	-0.019034	-0.020987	0.0111766	5032.86	0.9	-0.033	0.48
YFR017C	-0.000894669	0.0151072	0.0276677	-0.0145586	0.00115929	-0.00789903	-0.00667138	0.0116865	0.00276324	3134.6	0.43	0.255	0.53
YFR018C	-0.0285767	0.0150997	-0.00662664	-0.0134397	0.0012601	-0.0799379	-0.00643762	-0.00337278	-0.00174503	2593.77	0.84	-0.6059	0.38
YFR019W	-0.0121548	0.00156206	-0.0137682	-0.0141758	-0.0163627	-0.0451218	-0.0089963	-0.00413647	0.00654059	1181.49	0.24	-1.1577	0.46
YFR020W	0.00496281	0.00853	-0.0111384	-0.00595058	0.0153736	-0.0102031	0.00241095	0.00279825	0.00519732	1180.21	0.62	-0.6204	0.48
YFR021W	-0.00710016	0.00560968	-0.00529208	-0.011158	0.000756886	-0.027108	-0.00442761	-0.000885774	0.00380673	1866.79	0.39	-0.2123	0.47
YFR022W	-0.0132133	0.0111873	-0.00843363	-0.0188895	-0.0128903	-0.0483523	-0.00451305	0.00132791	0.00269082	631.921	0.32	-0.9285	0.43
YFR023W	-0.0203596	-0.00724405	-0.0264124	-0.00735825	-0.0273467	-0.0591951	-0.0112697	-0.00986193	0.00598054	2105.76	0.01		0.44
YFR024C-A	0.0254498	-0.00557127	-0.00132947	0.00388241	0.0326094	0.0623258	0.000979877	-0.00387254	0.00721497	9193.66	1.78	0.5012	0.55
YFR025C	-0.00889298	0.000773878	-0.00549472	-0.00132047	0.00118111	-0.0305934	-0.00635517	-0.00412999	0.00404403	4033.16	0.83	-0.3504	0.48
YFR026C	-0.028358	0.0133993	-0.0146507	-0.0174139	-0.0240233	-0.0859773	-0.0145415	0.00102252	0.00328777	1016.24	0.16		0.41
YFR027W	-0.037696	0.00216213	-0.0143426	-0.0138806	-0.0292854	-0.0951749	-0.0144608	-0.00697209	0.00194798	210.036	0.15	0.2347	0.38
YFR028C	-0.00856249	0.00239722	-0.00997201	-0.0056772	-0.00109873	-0.0331278	-0.00772018	-0.00338294	0.00483355	3412.78	0.77	-0.3764	0.46
YFR029W	-0.0133293	0.00604888	0.00631802	-0.0143175	-0.0135572	-0.0405064	-0.00456895	0.00364611	0.00103499	499.287	0.22	-0.6112	0.49
YFR030W	0.0350715	-0.0120776	-0.0100067	0.0133829	0.0420327	0.0794561	0.00401878	-0.00542274	0.00736216	13359.4	0.27	-0.6607	0.59
YFR031C	-0.0078413	-0.0173024	-0.0260419	-0.000830032	-0.0103499	-0.0307296	-0.0113979	-0.0161414	0.00752269	2109.07	0.4	-0.8642	0.47
YFR031C-A	0.121021	-0.0389683	0.0592363	0.0595709	0.125596	0.335191	0.0286711	0.00747814	0.00806267	50517.1	23.89	2.005	0.94
YFR032C	0.0207311	0.00166022	0.012573	-0.00369544	0.0271947	0.0462029	0.000146803	0.00460675	0.00492553		0.04		0.58
YFR032C-A	0.0953918	-0.0328473	0.0844762	0.0547069	0.0879161	0.279484	0.0207323	0.014867	0.00681093	80524.7	44.19	2.5181	0.84
YFR032C-B	-0.0240922	0.0210181	-0.00790607	-0.0149439	-0.0202365	-0.0711402	0.000160774	0.00597718	0.001326		0.22	-1.2543	0.43
YFR033C	0.00994393	-0.0324949	-0.0351561	0.00934609	0.0144658	0.00704918	-0.020058	-0.0318248	0.0138546	6277.33	3.77	0.1899	0.54
YFR034C	-0.0286467	0.0126382	0.0115701	-0.02237	-0.0161088	-0.0687233	-0.020184	0.00397977	-0.00192618	2601.4	0.7	0.2831	0.4
YFR035C	-0.0198242	0.0210701	-0.00604369	-0.00380136	0.0113526	-0.0418616	0.00685184	0.00809021	-0.0128963		0.91		0.45
YFR036W	-0.0105607	0.010196	0.016901	-0.0277955	-0.0152169	-0.0523209	-0.0098646	0.00423412	0.00956677	2536.91	0.23	0.9565	0.51
YFR037C	-0.00587676	-0.00618712	-0.00407668	-0.000843069	0.00636584	-0.0176087	-0.0103	-0.00935178	0.00375261	8034.92	2.33	1.1813	0.5
YFR038W	-0.007618	-0.010501	-0.0213339	-0.0034451	-0.0082462	-0.0288153	-0.00948407	-0.0113298	0.00774367	2552.07	0.45	-0.6974	0.47
YFR039C	-0.0186654	-0.00459563	-0.0321662	-0.00779992	-0.0138185	-0.0686389	-0.0117473	-0.0139566	0.00699123	1652.7	0.54	-0.5651	0.42
YFR040W	-0.0141138	-0.00446703	-0.0269477	-0.0134601	-0.021567	-0.0552128	-0.013038	-0.0101568	0.0115493	3590.53	0.73	-0.6493	0.45
YFR041C	-0.00847843	-0.0089726	-0.0159758	0.00413636	-0.00154066	-0.0221635	-0.00662079	-0.0121688	0.00553472	2856.28	1.06	0.2069	0.47
YFR042W	-0.0206633	0.0064133	-0.0209255	0.00467772	0.0022577	-0.0478365	-0.000414773	-0.00665182	-0.00191994	1698.92	0.47	0.0049	0.4
YFR043C	-0.0185667	-0.00583028	-0.0248104	-0.00705971	-0.0231452	-0.0731689	-0.0135263	-0.00921904	0.00763138	1506.22	0.28	0.2617	0.46
YFR044C	0.0476427	-0.0123714	0.00410329	0.0188043	0.0589361	0.115306	0.00929462	-0.00223489	0.00811008	21368.2	3.1	0.8096	0.64
YFR045W	-0.000930384	0.00728034	-0.00227079	-0.00186031	0.0121796	-0.0276726	0.000986844	-0.000326388	0.00304511	928.83	0.42	0.1062	0.48
YFR046C	-0.0255442	-0.00843476	-0.0234692	-0.0177108	-0.0354993	-0.0795764	-0.0218475	-0.0148189	0.00784828	1597.13	0.28	-0.3546	0.42
YFR047C	0.0199965	-0.00634689	-0.00425577	0.0119968	0.0376993	0.0472345	0.00421007	-0.00320767	0.00373154	6927.65	2.71	0.5593	0.56
YFR048W	-0.0158326	-0.000859143	-0.0169626	-0.0116947	-0.0182951	-0.0542754	-0.0120994	-0.0084611	0.00520582	1400.22	0.29	-0.6184	0.44
YFR049W	-0.0140437	0.00501515	-0.00687827	-0.00251263	0.00353775	-0.0367813	-0.00380434	0.00171552	-0.000661684	4104.64	1.47	1.3245	0.41
YFR050C	0.00333951	0.000468259	-0.0106549	-0.00302777	0.0143788	-0.00593647	-0.00146205	-0.00621922	0.00750847	15039.6	2.53	0.971	0.5
YFR051C	0.0232989	-0.000330291	0.00449721	-5.45275e-06	0.0289347	0.0430752	0.00145776	0.000696549	0.0064706	11685.5	2.24	0.4662	0.57
YFR052W	0.000288758	-0.00564181	-0.0119954	-0.000580437	-0.00351534	-0.0184199	-0.00498394	-0.00503553	0.00717865	17131	1.62	0.7791	0.52
YFR053C	0.0692874	-0.027972	0.0124665	0.0340221	0.0769011	0.180832	0.0118866	-0.0037905	0.00939311	81362.8	13.18	1.342	0.74
YFR054C	-0.000238368	0.0241452	-0.0084707	-0.0200164	0.0067874	-0.0216557	0.00421511	0.009557	0.00239223		0.03		0.48
YFR055W	0.00430033	-0.00581007	-0.0187175	0.00370555	0.0220396	0.0138096	-0.00143762	-0.00939887	0.0028456	1875.06	0.91	0.6791	0.48
YFR057W	-0.041196	0.0161319	-0.0239768	-0.0181815	-0.0349817	-0.112449	-0.00755272	-0.000551115	0.000555039	1351.81	0		0.33
YGL001C	0.0166927	-0.0108623	-0.0173453	0.00988354	0.031196	0.0346424	0.00281932	-0.00790929	0.00604708	8042.71	1.93	0.7085	0.53
YGL002W	-0.000675278	-0.00935208	-0.0183013	0.00706554	0.00807421	-0.00583366	-0.00368262	-0.0106688	0.00398233	1004.59	0.97	-0.6235	0.51
YGL003C	-0.0156357	0.00523194	-0.0105021	-0.0153996	-0.0154598	-0.0483641	-0.00730891	-0.00249977	0.00442271	2072.64	0.36	-0.6056	0.43
YGL004C	-0.0130676	-0.0011042	-0.020467	-0.00847742	-0.0069598	-0.0433195	-0.00733422	-0.0077313	0.00546897	2850	0.41	0.0944	0.45
YGL005C	-0.0304614	-0.00290395	-0.0374302	-0.0200621	-0.0358997	-0.0952071	-0.0166449	-0.0174941	0.0087084	2274.72	0.7	-0.4978	0.38
YGL006W	-0.000317407	-0.00656326	-0.0186124	0.000733846	0.00377732	-0.0106528	-0.00536737	-0.00850067	0.00598352	2973.84	0.76	-1.0386	0.48
YGL006W-A	-0.0308417	0.0185547	-0.0183155	-0.00689404	-0.00592336	-0.0717844	0.0022423	0.00286115	-0.000866222		0.12		0.35
YGL007C-A	-0.0453113	0.0231732	-0.0335616	-0.0293765	-0.0519929	-0.110481	-0.0072634	0.00357394	0.0035932		0.04		0.33
YGL007W	-0.038997	0.0156183	-0.0230704	-0.0157724	-0.0127709	-0.103732	-0.0129998	-0.00469444	-0.0034285		0.05		0.34
YGL008C	0.107001	-0.0304149	0.0273896	0.0472874	0.111631	0.276823	0.0245333	0.0057719	0.00975982	136434	25.36	1.427	0.88
YGL009C	0.0469595	-0.0231566	-0.00161089	0.0216338	0.0512978	0.113175	0.00551962	-0.00802285	0.0084877	83442.1	3.09	0.9265	0.66
YGL010W	-0.00930625	0.00194275	-0.017473	0.010286	0.0106647	-0.0345213	0.00287916	-0.00441464	-0.00115974	1930.94	0.43	-0.649	0.44
YGL011C	0.0137111	-0.0104938	-0.00472714	0.00766259	0.0254186	0.0270139	-0.00129656	-0.00851911	0.00506853	20118.3	2.71	0.8302	0.54
YGL012W	0.0267863	0.00133439	-0.00014691	0.0219585	0.0535265	0.0609734	0.0118375	0.00218847	0.00192213	5157.02	3.68	0.3116	0.6
YGL013C	-0.0141835	0.00203226	-0.0139841	-0.00921379	-0.0148602	-0.053634	-0.00672477	-0.00187423	0.00463927	1648.27	0.32	-1.0534	0.45
YGL014W	-0.00435686	0.0046323	-0.0115389	-0.0160742	-0.00771003	-0.0328695	-0.00626218	-0.00145165	0.0082377	4011.45	1.01	-0.5389	0.46
YGL015C	-0.0235424	0.00367574	-0.0163137	-0.0174726	-0.0346707	-0.0860248	-0.0102135	-0.0032353	0.0062768		0.06		0.42
YGL016W	0.0033407	-0.0016968	-0.0177263	-0.00139469	0.0046959	-0.019608	-0.0021708	-0.00486037	0.00731857	3961.96	0.4	-0.8452	0.51
YGL017W	-0.0131923	7.43578e-05	-0.0204147	0.000782389	0.00393511	-0.0410802	-0.00904222	-0.00790552	0.00295253	2190.21	0.29	-0.2486	0.45
YGL018C	0.0132114	-0.0120853	0.00258406	0.00723893	0.0129194	0.0151502	-0.00515201	-0.00785213	0.00937475	3015.61	0.41	0.7624	0.57
YGL019W	-0.0134663	-0.00197845	-0.020872	-0.00233616	0.00357244	-0.0460745	-0.011377	-0.012144	0.00254769	5384.45	1.5	0.224	0.46
YGL020C	0.00227998	-0.00394896	-0.0208019	0.00719588	0.0166893	-0.00479383	-0.000949686	-0.00733665	0.00512762	5793.18	1.99	0.7182	0.47
YGL021W	-0.0157523	-4.63816e-05	-0.0169468	-0.0141029	-0.0242456	-0.0485427	-0.00955188	-0.00530177	0.00615229	1041.88	0.71	-0.4184	0.44
YGL022W	0.0320427	0.00218029	0.0050679	0.0170359	0.0581481	0.0756258	0.012814	0.00413959	0.00256601	5580.76	2.5	-0.4726	0.61
YGL023C	-0.0228918	0.00887155	-0.000530583	-0.021833	-0.0239442	-0.068046	-0.0137779	0.00220222	0.00472582	3043.18	0.49	-0.7138	0.42
YGL025C	-0.011546	0.0125499	0.0144128	-0.0206527	-0.0137063	-0.0539002	-0.0110431	0.00556734	0.00622886	2345.53	0.46	1.0608	0.46
YGL026C	0.0554752	-0.0162333	0.0116187	0.0241303	0.0661678	0.136824	0.0108936	-0.000556973	0.0073194	32260.2	2.86	1.1157	0.66
YGL027C	-0.00817385	-0.0049905	-0.0218662	0.000786402	0.00270927	-0.0309302	-0.00895083	-0.0108136	0.00611079	5156.42	0.9	-0.0248	0.47
YGL028C	0.0460363	0.00980507	0.0116961	-0.0123553	0.0380005	0.0845824	0.0103589	0.0127934	0.010447	7089.72	1.73	0.8012	0.64
YGL029W	0.0146721	-0.0539738	0.00689912	0.0360693	0.00462573	0.0710674	-0.0175905	-0.0271568	0.00453683	4596.21	1.8	1.367	0.6
YGL030W	0.128836	-0.0356155	0.0536894	0.0577148	0.126985	0.344567	0.0298775	0.0115513	0.0104875	74292.4	48.08	2.079	0.95
YGL031C	0.105142	-0.0503139	0.0602718	0.0604671	0.0913493	0.308443	0.0176207	0.00057583	0.00654637	74903.5	35.74	1.9714	0.91
YGL032C	-0.0216908	0.0256045	-0.00622932	-0.021886	-0.0169502	-0.085644	-0.00163159	0.00898206	-0.000570816	1387.95	6.51	0.903	0.4
YGL033W	-0.0264318	-0.0161084	-0.036797	-0.00920965	-0.0362739	-0.076151	-0.0203565	-0.0198223	0.00796951		0.03		0.42
YGL034C	-0.0258021	0.00688669	-0.0153171	-0.0103304	-0.0111935	-0.0786678	-0.0106351	-0.00135833	-0.00292385	1202.04	0.03		0.42
YGL035C	-0.00122595	0.00450764	0.0122552	-0.0167123	-0.016434	-0.017776	-0.00873318	0.00327539	0.0072802	1923.43	1.2	0.3744	0.51
YGL036W	-0.011012	0.00566559	-0.0173069	-0.0167	-0.0171366	-0.0511442	-0.00590898	-0.000610714	0.0080158	1221.22	0.55	-0.9964	0.46
YGL037C	0.0361163	-0.0131346	0.00590348	0.0153803	0.0468598	0.0857199	0.00437054	-0.00492671	0.00992308	29023.4	7	1.3994	0.64
YGL038C	-0.0104883	0.000173431	-0.0156109	-0.00872832	-0.00890549	-0.0381295	-0.00825968	-0.00542538	0.00686514	4085.44	0.98	-0.2241	0.45
YGL039W	0.0149014	-0.00575447	-0.0113106	0.00635992	0.0231473	0.0177684	0.000930678	-0.00126705	0.00541382	6536.29	1	0.2191	0.52
YGL040C	0.0227664	-0.00834022	-0.0109949	0.0104931	0.0400074	0.0550039	0.00230464	-0.00779731	0.00560002	11564.8	1.93	0.674	0.55
YGL041C-B	-0.0355219	0.0239746	-0.0389367	-0.00695204	-0.00846928	-0.108508	0.00339486	0.0049026	-0.00775091		0.36		0.38
YGL041W-A	-0.0111781	-0.0141544	-0.00861094	0.00191319	-0.0204341	-0.0364319	-0.0141833	-0.00996758	0.00787827	8814.37	0.87	1.7447	0.5
YGL043W	0.00332367	-0.0158656	-0.00483785	0.00290126	0.0014752	0.0139957	-0.00890587	-0.0108075	0.00701591	7953.19	1.05	1.3896	0.53
YGL044C	-0.0277793	0.00517357	-0.0224367	-0.0180355	-0.0286993	-0.100204	-0.0166024	-0.00435912	0.00803247	5707.25	0.62	0.9818	0.39
YGL045W	-0.0174262	-6.7631e-05	-0.00580992	-0.0108692	-0.0185349	-0.0500209	-0.0118344	-0.0041596	0.0040599	1589.82	0.24	-0.1732	0.46
YGL047W	-0.0089515	0.00142551	-0.0121463	0.000910369	0.00337485	-0.0187451	-0.004979	-0.00376135	0.000237259	2391.77	0.43	0.2168	0.48
YGL048C	0.0239481	-0.0243358	-0.00139121	0.0179853	0.0292203	0.065164	0.000187704	-0.0132398	0.0060304	16116	2.17	0.6432	0.59
YGL049C	0.00208763	-0.0123333	-0.00801563	-0.00362247	-0.00641366	-0.0129738	-0.0108612	-0.00981261	0.00912237	7702.14	0.9	0.2138	0.51
YGL050W	-0.0153542	-0.0106505	-0.0159954	-0.00213371	-0.0113958	-0.0327946	-0.0117586	-0.0112935	0.00360071	4553.77	0.52	0.0837	0.46
YGL051W	-0.0134012	0.00390868	-0.0109736	-0.00482815	-0.00209022	-0.0470578	-0.0076331	-0.00286844	0.00239331	1163.48	0.34		0.43
YGL053W	-0.0106949	0.00195481	-0.015152	-0.00150605	-0.0016717	-0.0355833	-0.00624789	-0.00570563	0.00271848	2118.74	0.52	-0.2392	0.47
YGL054C	0.0392458	-0.0130203	-0.00608281	0.0324146	0.0548389	0.0939704	0.0130322	-0.000164064	0.00499478	8895.53	5.26	1.0559	0.61
YGL055W	0.0757869	-0.0206656	0.022991	0.0366416	0.082741	0.191242	0.0181386	0.00483833	0.00809725	9819.56	7.46	0.6489	0.8
YGL056C	-0.0118164	0.0086399	0.00129442	-0.0194277	-0.0168572	-0.0404432	-0.00627298	0.00128352	0.0041938	6132.18	0.79	0.3754	0.46
YGL057C	-0.0225503	0.000673773	-0.0191434	-0.00777339	-0.020213	-0.0665553	-0.0108371	-0.00512422	0.00369838	1494.57	0.34	-0.2541	0.4
YGL058W	0.00966857	-0.0126628	-0.0225713	-0.00146407	0.0100893	0.0262943	-0.0123196	-0.0152146	0.0111067	8271.64	1.64	0.5436	0.52
YGL059W	-0.0117665	-0.00502274	-0.0194791	-0.00193741	-0.0100328	-0.0459638	-0.00890145	-0.0103329	0.00623482	1256.61	0.28	-0.7162	0.46
YGL060W	-0.00663118	-0.0033223	-0.0175349	-0.00384711	-0.00584916	-0.030684	-0.00713554	-0.00637119	0.00579224	2064.45	0.36	-0.4918	0.48
YGL061C	-0.019761	-0.00304394	-0.0119705	-0.0173325	-0.0311225	-0.0574685	-0.0113472	-0.0064027	0.00868902	2932.02	0.49	0.0578	0.43
YGL062W	0.0385004	-0.0167231	0.00259245	0.0186554	0.0482376	0.0932013	0.00534654	-0.0068368	0.00645965	21432	0.96	-0.1141	0.63
YGL063W	-0.0279415	0.0130041	-0.00220389	-0.00925582	-0.00219724	-0.0805118	-0.00792558	-0.000285368	-0.00417141	5.49725	0.25	-0.7342	0.39
YGL064C	-0.0108183	-0.00614334	-0.00803405	-0.00178256	-0.00713374	-0.0335102	-0.00607973	-0.00694	0.00343082	1361.13	0.22	-0.3842	0.47
YGL065C	-5.02616e-05	-0.00586727	-0.0248927	0.00735008	0.0106503	-0.0142484	-0.00433942	-0.0103571	0.00577626	3939.49	0.66	-0.0164	0.49
YGL066W	-0.0128222	0.00108775	-0.00148243	-0.0184704	-0.0229708	-0.0550096	-0.0136859	-0.00403439	0.00981752	2845.61	0.54	0.2099	0.46
YGL067W	-0.00515531	0.00213941	-0.0150914	-0.00572063	0.00141968	-0.0266344	-0.00295558	-0.00321365	0.00363734	3507.62	0.71	-0.277	0.47
YGL068W	0.03273	-0.0160079	-0.00120867	0.0112785	0.0415884	0.0958795	0.00261714	-0.00719362	0.00515024	12894.6	3.3	2.3526	0.59
YGL070C	-0.0090577	-0.00237984	-0.0163281	-0.00441476	-0.0148921	-0.0581187	-0.00738022	-0.00466015	0.00139539	5395.61	1.15	1.0284	0.48
YGL071W	-0.0167765	0.00335159	-0.00796915	-0.0194372	-0.0256734	-0.0561425	-0.0131783	-0.00285117	0.00620534	2714.01	0.61	-0.915	0.45
YGL073W	-0.0219025	0.005431	-0.0145208	-0.0263522	-0.0353597	-0.0827431	-0.0165497	-0.00168767	0.0108127	2309.22	0.53	-0.1774	0.42
YGL075C	-0.022594	-0.00515811	-0.0209309	-0.00886329	-0.0219054	-0.0656579	-0.0113748	-0.0104191	0.00511311	1182.66	0.2	-0.4976	0.43
YGL076C	0.111956	-0.0419718	0.054279	0.0590762	0.106312	0.305704	0.0230249	0.0058695	0.00785138	80549.2	19.49	0.8851	0.93
YGL077C	0.0269167	0.00204531	-0.00432569	0.0146511	0.0455663	0.0575612	0.0113514	0.0040925	0.0005313	9741.47	1.29	-0.1179	0.58
YGL078C	0.0332759	-0.0271135	-0.00302736	0.0207936	0.0358895	0.0928202	-0.000215848	-0.0136722	0.00816303	13426.5	1.62	0.6882	0.61
YGL079W	-0.0106725	-0.000235051	-0.0217168	-0.0188405	-0.0182937	-0.0503908	-0.0112371	-0.00620544	0.00991042	2306.95	0.51	-0.659	0.45
YGL080W	-0.00839568	-0.00124675	-0.01028	0.000213251	0.00645922	-0.0401914	-0.00253055	-0.00596009	0.0015162	2843.81	1.3	0.672	0.44
YGL081W	-0.0151938	-0.0129229	-0.0276424	-0.00584463	-0.0178675	-0.0406989	-0.011989	-0.0140838	0.00503617	1178.54	0.08	0.3183	0.47
YGL082W	-0.0106267	-0.00172068	-0.0122849	-0.0091718	-0.0142582	-0.0616897	-0.00992379	-0.00714535	0.00803172	4409.07	1.3	0.1933	0.47
YGL083W	-0.00552257	-0.00204219	-0.0165375	-0.00548593	-0.00582492	-0.0241805	-0.0059161	-0.005984	0.00552234	1984.82	0.37	-0.4496	0.47
YGL084C	0.00192765	0.00214449	-0.0140908	0.00913094	0.0184083	-0.000925197	0.00391902	-0.000866919	0.00248746	2826.5	0.96	-0.2088	0.51
YGL085W	-0.0137024	-0.00986076	-0.0167165	0.00347565	-0.00578415	-0.0296977	-0.00700846	-0.00941985	0.00408992	1438.46	0.32	-0.5654	0.45
YGL086W	-0.0246989	-0.016733	-0.0330636	-0.0114907	-0.0405877	-0.0787216	-0.0197639	-0.0186912	0.0114838	3174.15	0.73	-0.5884	0.42
YGL087C	0.0156389	-0.0125091	-0.00647296	0.00333687	0.0117543	0.037473	-0.00397459	-0.00402595	0.00618334	9969.88	1.57	1.1464	0.56
YGL088W	-0.0262867	0.0244596	-0.0385663	-0.0044091	0.00453887	-0.105256	0.00321666	0.000304928	-0.00367029		0.33	-6.759	0.36
YGL089C	0.0489185	-0.00534758	0.0110146	0.0201411	0.0643213	0.110948	0.0104927	0.00574278	0.00661652	1635.67	0.28		0.66
YGL090W	-0.0204942	-0.0153114	-0.03248	-0.00868444	-0.0238786	-0.0562164	-0.0164792	-0.0193058	0.00780138	462.862	0.27	-0.7527	0.44
YGL091C	-0.0110448	-0.00598161	-0.0220083	-0.00365807	0.00108668	-0.0247507	-0.0100636	-0.0109406	0.00362787	2283.82	0.47	0.3246	0.44
YGL092W	-0.00938346	0.00038026	-0.0197002	-0.0114087	-0.0114965	-0.0403776	-0.00808795	-0.00607598	0.0067373	5535.07	0.71	-0.6681	0.45
YGL093W	-0.0238231	-0.00540197	-0.0251151	-0.0134678	-0.0275504	-0.0739627	-0.0163999	-0.0124929	0.00671381	3000.78	0.32	-0.6596	0.42
YGL094C	-0.0111351	-0.00162926	-0.0179859	-0.00731797	-0.00917445	-0.0466653	-0.00542678	-0.00671846	0.0051463	2627.98	0.46	-1.4117	0.45
YGL095C	-0.0156976	-0.00774345	-0.0277407	-0.00508029	-0.0179692	-0.0607971	-0.0110593	-0.0140159	0.00751337	3271.16	0.63	-0.331	0.45
YGL096W	-0.0208808	0.00744132	-0.000687275	-0.0169791	-0.0259505	-0.0749221	-0.00903182	0.00227739	0.00483177		0.52	-0.4006	0.43
YGL097W	0.0203429	-0.0109355	-0.00476927	0.00904643	0.0324624	0.0464515	0.00128614	-0.00633287	0.00628859	8779.1	1.1	0.5102	0.54
YGL098W	-0.0116869	-0.00638302	-0.0228805	-0.00218587	-0.0062816	-0.0489617	-0.0121274	-0.0149463	0.00789899	1600.26	0.47	0.2776	0.46
YGL099W	0.0121764	-0.0198849	-0.0163027	0.00890563	0.0123731	0.020875	-0.00757749	-0.0152173	0.00815995	7331.32	0.74	0.392	0.53
YGL100W	-0.0115029	-3.85903e-05	-0.0223049	-0.00921194	-0.00320537	-0.0375462	-0.00653323	-0.00992936	0.00574926	6449.54	1.26	0.0452	0.44
YGL101W	-0.00159908	-0.0167661	-0.0238416	0.00507096	-0.00010906	-0.0116233	-0.00730889	-0.0152294	0.00694319	3864.22	1.13	0.3783	0.52
YGL103W	0.100891	-0.0419634	0.0527834	0.0595478	0.108641	0.288918	0.02433	0.00336238	0.00611835	83111.3	58.34	3.5768	0.88
YGL104C	-0.0090617	0.00647238	-0.0157331	0.000409178	0.00869576	-0.0240693	0.000445959	-0.00126603	0.000988834	472	0.44	-0.4093	0.47
YGL105W	0.0578616	-0.0275686	0.0123527	0.0283517	0.0580351	0.156532	0.00676534	-0.00754018	0.00796802	36376.6	6.48	1.301	0.71
YGL106W	0.0303909	-0.0158656	0.00640003	0.0164481	0.0450077	0.0930518	-0.00109991	-0.00997311	0.00754892	34021.5	3.88	1.4446	0.64
YGL107C	-0.00901008	-0.00132793	-0.0127334	-0.00433503	-0.00753768	-0.0340178	-0.00610755	-0.00517363	0.00513147	3721.37	0.43	-0.4102	0.48
YGL108C	-0.0184761	-0.0182034	-0.00860567	-0.0017193	-0.0187132	-0.0410505	-0.0215853	-0.016619	0.00587859	2884.28	0.64	1.8269	0.43
YGL110C	-0.0129126	-0.0155543	-0.0314744	-0.00127187	-0.0141199	-0.0444136	-0.0133999	-0.0181417	0.00709853	2696.52	0.52	-0.2514	0.43
YGL111W	-0.0151752	-0.0096876	-0.026518	-0.00122167	-0.00771575	-0.0448619	-0.0101322	-0.013537	0.0052614	5500.95	0.55	0.0972	0.43
YGL112C	-0.00255241	-0.00664419	-0.0239097	-0.00379228	0.00117127	-0.0234111	-0.00777386	-0.0130872	0.00721232	4216.73	0.71	-0.068	0.47
YGL113W	-0.0248945	-0.0070173	-0.0161719	-0.00967843	-0.0315202	-0.0676407	-0.0135835	-0.0103084	0.00412021	453.6	0.25	-0.8131	0.42
YGL114W	-0.0144382	0.00846332	-0.0150254	-0.00350358	0.00412197	-0.0445806	-0.0024001	-0.00292424	0.00045753	959.371	0.5	-0.71	0.44
YGL115W	0.00187058	-0.00634609	-0.0152422	0.00285628	0.00854465	-0.00431084	-0.00413795	-0.00856999	0.00500921	9282.24	1.32	-0.2941	0.5
YGL116W	-0.00846509	-5.15213e-05	-0.0120295	-0.0117796	-0.00685326	-0.0275603	-0.0074725	-0.00684292	0.00585283	2114.34	0.48	-0.0975	0.47
YGL117W	-0.0179769	-0.00614266	-0.0187633	-0.00328897	-0.0188605	-0.05183	-0.00854774	-0.00794124	0.00392689	1999.02	1.03	-1.0853	0.45
YGL118C	-0.0291545	0.00121119	-0.0221645	-0.00200291	-0.0172417	-0.0803706	-0.00457243	-0.00930109	0.00110129	1293.54	0.03		0.38
YGL119W	-0.0141512	-0.00684813	-0.0247516	-0.00111994	-0.00756352	-0.0430655	-0.00957325	-0.0148491	0.00418914	2396.89	0.38	-0.3305	0.44
YGL120C	0.0185252	-0.0149094	-0.00603514	0.0105738	0.0223971	0.032264	-0.00303494	-0.0107735	0.00593173	8852.05	1.23	0.4343	0.56
YGL121C	0.00298184	-0.00368789	-0.0147856	-0.0032904	0.00758115	-0.0184682	-0.00408349	-0.00940656	0.00498586	9404.25	1.11	0.1271	0.51
YGL122C	0.006963	-0.00629036	0.00293019	-0.0031316	0.00342603	-0.0117492	-0.00664724	-0.0050963	0.00472133	9170.22	0.9	0.7261	0.53
YGL123W	0.122356	-0.0402921	0.058073	0.0554917	0.120877	0.330488	0.028592	0.0100568	0.00812125	152569	47.84	3	0.95
YGL124C	-0.0255411	0.00151004	-0.0242637	-0.0118168	-0.0264934	-0.0716909	-0.0120522	-0.00775354	0.00413261	1041.31	0.23	-0.718	0.41
YGL125W	0.0267542	-0.0022518	0.00972092	0.00778381	0.0395331	0.0552406	0.00415684	0.00215143	0.00615368	6669.21	0.31	-0.3186	0.61
YGL126W	-0.0154925	0.0156434	0.0109365	-0.00120849	0.0206646	-0.0321403	-0.00065422	0.00558957	-0.00650632	2069.33	0.81	-0.9904	0.44
YGL127C	-0.0180438	0.013207	-4.49984e-05	-0.0130863	-0.00707024	-0.0836889	-0.00654146	-0.000884831	0.00257135	3023.63	0.92	0.3783	0.45
YGL128C	-0.0133028	0.00280573	-0.0023578	-0.0139184	-0.0156954	-0.0443661	-0.0104292	-0.00158982	0.00607629	1727.49	0.23	0.1072	0.48
YGL129C	-0.00561625	-0.00397247	-0.0130781	-0.00322758	-0.00319102	-0.0230902	-0.00677337	-0.0069082	0.00544507	3643.93	0.6	-0.1293	0.47
YGL130W	-0.0134724	-0.0061908	-0.0238777	-0.004204	-0.00650895	-0.0494093	-0.0109534	-0.0132055	0.00591932	5388	0.5	0.1643	0.42
YGL131C	-0.0238344	-0.00245554	-0.020568	-0.00770116	-0.0232305	-0.0767553	-0.0109513	-0.00721355	0.00355885	555.504	0.14	-1.1991	0.42
YGL133W	-0.0126167	-0.0126423	-0.023042	-0.005752	-0.0179008	-0.0431735	-0.0136097	-0.0136643	0.00731902	2188.7	0.42	-0.7843	0.46
YGL134W	-0.023548	-0.00341673	-0.0302404	-0.0120686	-0.021681	-0.0692861	-0.0138784	-0.010428	0.00528555	1383.15	0.38	-1.1548	0.4
YGL135W	0.111317	-0.037901	0.0511161	0.0549455	0.103238	0.315606	0.0255409	0.00817297	0.00718075	143091	24.37		0.93
YGL136C	-0.0135384	-0.000234022	-0.0118669	-0.00542759	-0.0124322	-0.0462359	-0.00851171	-0.00604168	0.00586692	590.886	0.46	-1.3467	0.46
YGL137W	0.0201107	-0.0109976	-0.0149108	0.00672471	0.0261572	0.0332728	-0.00137241	-0.00902655	0.00836089	24452.8	1.97	0.4331	0.55
YGL138C	-0.028233	0.00140803	-0.0257381	-0.0093035	-0.0273279	-0.0920459	-0.0106809	-0.00834641	0.00550188	1392.01	0		0.41
YGL139W	-0.00410946	0.00616792	-0.0153569	-0.00292279	0.00904784	-0.0305737	0.00056788	-0.00229317	0.00350041	1642.98	0.61	-0.6072	0.47
YGL140C	-0.0111701	0.00158	-0.0208906	-0.00332351	9.83158e-05	-0.0393539	-0.00570075	-0.00729297	0.00305807	1659.5	0.45	-1.2647	0.45
YGL141W	-0.00835752	-0.00497766	-0.0242432	-0.0010003	-0.00762258	-0.0341594	-0.00734649	-0.00941791	0.00608477	1636.2	0.3	-0.3902	0.45
YGL142C	-0.0234098	0.0077569	-0.0257789	-0.000961578	-0.00437259	-0.0679014	-0.00377291	-0.00659978	-0.00153835	1306.79	0.57	-0.8459	0.4
YGL143C	-0.00548804	-0.00790697	-0.0149235	-0.0011454	-0.00104302	-0.0229879	-0.0102167	-0.0110715	0.00451105	960.447	0.48	-0.483	0.48
YGL144C	-0.00886423	-0.00511295	-0.0207899	-0.00220718	-0.00168088	-0.0359613	-0.00866651	-0.00946909	0.00607061	524.937	0.19	-0.8279	0.45
YGL145W	-0.00955067	-0.00608272	-0.0228359	-0.00422921	-0.0135101	-0.0448396	-0.0107446	-0.00999851	0.00875	2905.89	0.49	-0.2209	0.47
YGL146C	-0.03466	0.00796967	-0.0205721	-0.0156019	-0.0234888	-0.0847342	-0.0131839	-0.00373929	0.000909801		0.12	-0.6237	0.39
YGL147C	0.104183	-0.0396726	0.0481934	0.0530273	0.104098	0.277038	0.0230138	0.00664874	0.00864725	102286	29.35	1.7815	0.9
YGL148W	0.0578015	-0.0142071	0.0304816	0.0226486	0.0676936	0.144311	0.0122763	0.00372756	0.0051383	21116.8	4.29	0.9231	0.71
YGL149W	-0.0182883	0.031667	-0.0106864	-0.00317955	0.00389247	-0.0570098	0.0103298	0.0165189	-0.0147087		0.19		0.4
YGL150C	0.00432649	-0.0128305	-0.0136071	-0.00170732	-0.00350608	-0.00171963	-0.00972411	-0.00885428	0.0102316	3782.19	0.52	-0.8831	0.53
YGL151W	-0.0123287	-0.0028472	-0.0243152	-0.00876189	-0.0163414	-0.0481799	-0.00797437	-0.00799264	0.00645289	2509.71	0.45	-0.651	0.45
YGL153W	-0.0122257	-0.014277	-0.0255023	-0.0053989	-0.0111095	-0.0411921	-0.0143347	-0.0171693	0.00848454	4144.99	0.63	1.6832	0.46
YGL154C	-0.00983835	-0.00226875	-0.02031	-0.000946137	0.000354232	-0.0297654	-0.00507196	-0.00578403	0.00198218	1007.69	0.47	-1.1714	0.45
YGL155W	-0.0273166	0.00659412	-0.0236134	-0.0111143	-0.0186574	-0.0821748	-0.00775786	-0.00512065	0.00258982	1987.41	0.64	-1.0131	0.39
YGL156W	0.00217943	-0.00507408	-0.0182876	0.00233582	0.00901748	-0.0123319	-0.00309702	-0.00751444	0.00621335	3324.97	0.28	-0.3596	0.49
YGL157W	0.0151152	-0.00960315	-0.0143957	0.00657689	0.0254922	0.0238893	0.000648665	-0.00673492	0.0053357	10660.1	0.97	0.4888	0.54
YGL158W	-0.0105324	-0.00291845	-0.0175966	-0.00471622	-0.0055995	-0.0377349	-0.00740804	-0.00703631	0.00474237		0.02		0.46
YGL159W	-0.00377776	-0.00813894	-0.0208532	-0.00011024	-0.00599436	-0.0218587	-0.00252409	-0.00536739	0.00577923	2095.51	0.49	-0.3918	0.49
YGL160W	-0.0153179	0.00441557	-0.0209917	-0.00638716	-0.0117488	-0.045311	-0.00361487	-0.00168357	0.00222787	1108.62	0.63	-0.5671	0.46
YGL161C	-0.0107953	0.00854478	-0.0132944	-0.00948319	0.0003881	-0.0408147	-0.0046639	-0.000803642	0.00537849	2146.5	1.32	0.4075	0.46
YGL162W	-0.00677934	0.00287789	-0.00371716	-0.00947285	-0.00525956	-0.0212092	-0.00689441	0.00130192	0.00221023	670.154	0.33	-0.5039	0.47
YGL163C	-0.00182889	-0.0110187	-0.00976787	0.00200136	0.000448803	-0.00738009	-0.00936623	-0.00996808	0.00528044	781.935	0.34	-0.5888	0.5
YGL164C	-0.0210725	-0.0157536	-0.0304473	-0.00695817	-0.0222219	-0.0550088	-0.0162744	-0.0203852	0.00738011	2473.96	0.49	0.1875	0.44
YGL166W	-0.0134709	0.00151758	0.00186958	-0.01359	-0.00753806	-0.0277259	-0.00869248	-0.000678132	-0.000293449	1521.67	0.29	1.5339	0.48
YGL167C	0.0129292	-0.0102929	-0.0141133	0.00447743	0.0182402	0.0221854	-0.000277976	-0.00690438	0.00632709	7591.62	1.21	-0.2373	0.54
YGL168W	-0.0625451	0.0144711	-0.0290586	-0.0219366	-0.0562623	-0.150508	-0.0102247	-0.00237113	-0.00139061	1232.39	2.18		0.29
YGL169W	-0.0122138	-0.00380519	-0.0231902	-0.00810635	-0.00774809	-0.0465144	-0.00663677	-0.00997399	0.00454466	2657.1	0.44	-0.2379	0.41
YGL170C	-0.016289	-0.00498946	-0.022278	-0.0119319	-0.0264724	-0.0633605	-0.013274	-0.00930039	0.00812758		0.04		0.44
YGL171W	-0.003058	-0.0194569	-0.0223382	0.00655904	0.000425149	-0.00533933	-0.00841022	-0.0164272	0.00533974	7571.86	0.5	0.3021	0.51
YGL172W	-0.0154229	0.0149299	-0.0112469	-0.0235773	-0.00870477	-0.0646285	-0.00661943	0.000297759	0.00647491	5106.01	0.82	0.5504	0.4
YGL173C	0.00803827	-0.0113012	-0.0188653	0.00454978	0.0096591	0.00582453	-0.00522741	-0.0107213	0.00829266	14645.6	1.75	0.0056	0.51
YGL174W	-0.0301915	-0.00602913	-0.0121611	-0.014636	-0.0324798	-0.0818605	-0.0164408	-0.0126914	0.00596845	2939.95	0.25	0.1196	0.4
YGL175C	-0.0176985	-0.0109091	-0.0190205	-0.00735205	-0.0239612	-0.0579962	-0.0152009	-0.0126678	0.00635271	858.781	0.13	-0.9141	0.44
YGL176C	-0.0184004	0.00294962	-0.0185719	-0.0103764	-0.0175106	-0.0638531	-0.00830547	-0.00462238	0.00449216		0.38	-1.2073	0.43
YGL178W	-0.000609048	0.00904973	-0.00850801	-0.0155049	-0.00916951	-0.033659	-0.00233115	0.00427225	0.00773471	2223.71	0.43	-0.7656	0.49
YGL179C	-0.0216946	0.00511584	-0.0176363	-0.0149572	-0.0194657	-0.0701286	-0.00857196	-0.00541637	0.00291715		0.16	-0.5289	0.41
YGL180W	-0.0121092	-0.00448112	-0.0225701	-0.00742811	-0.0142626	-0.0393771	-0.0105997	-0.0103746	0.00665469	1822.97	0.12	-0.76	0.45
YGL181W	-0.0157045	0.00829137	-0.00654263	-0.0141867	-0.0101215	-0.0643932	-0.0101333	-0.00468686	0.00609413	3830.26	0.83	0.6696	0.42
YGL183C	-0.0357847	-0.0191202	-0.0332667	0.000772382	-0.0315592	-0.0969419	-0.0183908	-0.0220862	0.00497701	1216.36	0.03		0.41
YGL184C	-0.00777503	-0.00126327	-0.00869359	-0.00357204	-0.00193124	-0.0308245	-0.00746917	-0.00406309	0.00326454	3159.05	0.05	0.3742	0.46
YGL185C	-0.0116014	-0.00807454	-0.0209631	0.000778306	-0.00154239	-0.0335198	-0.00899616	-0.0114164	0.00190302	1720.3	0.26	-0.2408	0.45
YGL186C	-0.00595782	0.00664878	-0.0174034	0.00278036	0.0199851	-0.0227269	0.00248929	-0.00388445	6.71789e-06	1287.27	1.11	0.325	0.46
[truncated: 3,892 more rows]

## Sheet: statistics
Spearman r
	Coller	Struhl	Weis	Gresham	Cramer	Becskei	Brown	Hughes	Young
Protein abundance (copies/cell)	0.680395	-0.503788	0.400847	0.621957	0.611897	0.678458	-0.00344868	0.071509	-0.680915
mRNA abundance (copies/cell)	0.556767	-0.390358	0.361731	0.498873	0.496384	0.558564	-0.0368771	0.0773085	-0.550331
Log2 translation efficiency	0.525442	-0.415532	0.433175	0.516119	0.502897	0.541447	-0.0234365	0.101677	-0.61679
Frequency of optimal codons	0.954986	-0.485548	0.621561	0.834663	0.823939	0.946286	0.142695	0.253845	-0.797924
P value
	Coller	Struhl	Weis	Gresham	Cramer	Becskei	Brown	Hughes	Young
Protein abundance (copies/cell)	0	0	0	0	0	0	0.800384	1.52426e-07	0
mRNA abundance (copies/cell)	0	0	0	0	0	0	0.00487231	3.44382e-09	0
Log2 translation efficiency	0	0	0	0	0	0	0.0951341	3.92131e-13	0
Frequency of optimal codons	0	0	0	0	0	0	0	0	0
Sample size
	Coller	Struhl	Weis	Gresham	Cramer	Becskei	Brown	Hughes	Young
Protein abundance (copies/cell)	5378	5378	5378	5378	5378	5378	5378	5378	5378
mRNA abundance (copies/cell)	5827	5827	5827	5827	5827	5827	5827	5827	5827
Log2 translation efficiency	5072	5072	5072	5072	5072	5072	5072	5072	5072
Frequency of optimal codons	5891	5891	5891	5891	5891	5891	5891	5891	5891
Uncorrected critical r
	Coller	Struhl	Weis	Gresham	Cramer	Becskei	Brown	Hughes	Young
Protein abundance (copies/cell)	5378	5378	5378	5378	5378	5378	5378	5378	5378
mRNA abundance (copies/cell)	5827	5827	5827	5827	5827	5827	5827	5827	5827
Log2 translation efficiency	5072	5072	5072	5072	5072	5072	5072	5072	5072
Frequency of optimal codons	5891	5891	5891	5891	5891	5891	5891	5891	5891

## Sheet: correlation matrix
Spearman r
	Coller	Struhl	Weis	Gresham	Cramer	Becskei	Brown	Hughes	Young	ProteinMoleculesperCell_Brown	mRNA copies/cell Yassour	log2_TE Weinberg	Frequency of optimal codons
Coller		-0.43708	0.597918	0.739552	0.894689	0.976677	0.732779	0.275204	0.350328	0.680394	0.556765	0.525441	0.954986
Struhl	-0.43708		0.0316742	-0.598129	-0.283202	-0.487222	0.00566665	0.537831	-0.584208	-0.503789	-0.390359	-0.415534	-0.485548
Weis	0.597918	0.0316742		0.326442	0.578888	0.589555	0.602671	0.710856	-0.0207091	0.400849	0.361733	0.433177	0.621562
Gresham	0.739552	-0.598129	0.326442		0.81732	0.788559	0.646003	0.0182603	0.0800321	0.579632	0.458195	0.491876	0.735481
Cramer	0.894689	-0.283202	0.578888	0.81732		0.8993	0.860413	0.355028	0.0546607	0.61482	0.4977	0.500726	0.82379
Becskei	0.976677	-0.487222	0.589555	0.788559	0.8993		0.714584	0.230329	0.299111	0.678457	0.558563	0.541447	0.946286
Brown	0.732779	0.00566665	0.602671	0.646003	0.860413	0.714584		0.621798	-0.145142	0.456526	0.359062	0.352379	0.666013
Hughes	0.275204	0.537831	0.710856	0.0182603	0.355028	0.230329	0.621798		-0.314575	0.0715075	0.0773084	0.101673	0.253844
Young	0.350328	-0.584208	-0.0207091	0.0800321	0.0546607	0.299111	-0.145142	-0.314575		0.380489	0.314534	0.250006	0.357703
ProteinMoleculesperCell_Brown	0.680394	-0.503789	0.400849	0.579632	0.61482	0.678457	0.456526	0.0715075	0.380489		0.736085	0.6717	0.659777
mRNA copies/cell Yassour	0.556765	-0.390359	0.361733	0.458195	0.4977	0.558563	0.359062	0.0773084	0.314534	0.736085		0.62433	0.538315
log2_TE Weinberg	0.525441	-0.415534	0.433177	0.491876	0.500726	0.541447	0.352379	0.101673	0.250006	0.6717	0.62433		0.532318
Frequency of optimal codons	0.954986	-0.485548	0.621562	0.735481	0.82379	0.946286	0.666013	0.253844	0.357703	0.659777	0.538315	0.532318
P value
	Coller	Struhl	Weis	Gresham	Cramer	Becskei	Brown	Hughes	Young	ProteinMoleculesperCell_Brown	mRNA copies/cell Yassour	log2_TE Weinberg	Frequency of optimal codons
Coller		0	0	0	0	0	0	0	0	0	0	0	0
Struhl	0		0.0150497	0	0	0	0.663677	0	0	0	0	0	0
Weis	0	0.0150497		0	0	0	0	0	0.111989	0	0	0	0
Gresham	0	0	0		0	0	0	0.16111	7.687e-10	0	0	0	0
Cramer	0	0	0	0		0	0	0	2.6974e-05	0	0	0	0
Becskei	0	0	0	0	0		0	0	0	0	0	0	0
Brown	0	0.663677	0	0	0	0		0	0	0	0	0	0
Hughes	0	0	0	0.16111	0	0	0		0	1.52516e-07	3.44402e-09	3.93019e-13	0
Young	0	0	0.111989	7.687e-10	2.6974e-05	0	0	0		0	0	0	0
ProteinMoleculesperCell_Brown	0	0	0	0	0	0	0	1.52516e-07	0		0	0	0
mRNA copies/cell Yassour	0	0	0	0	0	0	0	3.44402e-09	0	0		0	0
log2_TE Weinberg	0	0	0	0	0	0	0	3.93019e-13	0	0	0		0
Frequency of optimal codons	0	0	0	0	0	0	0	0	0	0	0	0
Sample size
	Coller	Struhl	Weis	Gresham	Cramer	Becskei	Brown	Hughes	Young	ProteinMoleculesperCell_Brown	mRNA copies/cell Yassour	log2_TE Weinberg	Frequency of optimal codons
Coller		5891	5891	5891	5891	5891	5891	5891	5891	5378	5827	5072	5891
Struhl	5891		5891	5891	5891	5891	5891	5891	5891	5378	5827	5072	5891
Weis	5891	5891		5891	5891	5891	5891	5891	5891	5378	5827	5072	5891
Gresham	5891	5891	5891		5891	5891	5891	5891	5891	5378	5827	5072	5891
Cramer	5891	5891	5891	5891		5891	5891	5891	5891	5378	5827	5072	5891
Becskei	5891	5891	5891	5891	5891		5891	5891	5891	5378	5827	5072	5891
Brown	5891	5891	5891	5891	5891	5891		5891	5891	5378	5827	5072	5891
Hughes	5891	5891	5891	5891	5891	5891	5891		5891	5378	5827	5072	5891
Young	5891	5891	5891	5891	5891	5891	5891	5891		5378	5827	5072	5891
ProteinMoleculesperCell_Brown	5378	5378	5378	5378	5378	5378	5378	5378	5378		5344	4972	5378
mRNA copies/cell Yassour	5827	5827	5827	5827	5827	5827	5827	5827	5827	5344		5072	5827
log2_TE Weinberg	5072	5072	5072	5072	5072	5072	5072	5072	5072	4972	5072		5072
Frequency of optimal codons	5891	5891	5891	5891	5891	5891	5891	5891	5891	5378	5827	5072
