# Supplementary material for: Codon stabilization coefficient as a metric to gain insights into mRNA stability and codon bias and their relationships with translation
Source: Nucleic Acids Res. 2019 Jan 30;47(5):2216–28. doi: 10.1093/nar/gkz033 (PMC6412131; doi:10.1093/nar/gkz033)
Supplement: Supplementary Data [file gkz033_supplemental_files.zip › Table S3A.xlsx]

## Sheet: data
shuffled	genome
0.0127452	-0.0171573
-0.00594134	-0.0225206
-0.00128151	0.00610082
0.00083899	0.00363137
0.00559191	0.0196602
0.00574574	-0.0137118
0.0027257	-0.00468188
0.000814022	0.00535887
0.000778511	-0.0218706
-0.00114857	-0.0209342
-0.00151472	-0.0180044
0.00396969	-0.0145617
-0.0117272	-0.0225938
0.00143448	-0.0173839
0.00230533	-0.00634125
0.00800777	-0.0360579
-0.0021052	-0.0249627
0.000749236	-0.0135438
-0.00612711	-0.0140264
0.00894841	-0.0128422
0.000329189	-0.0105697
0.00288256	-0.00669981
-0.00207224	-0.0225154
-0.00496185	-0.0269384
0.0011247	-0.0141528
-0.0057467	-0.0255386
-0.0141284	-0.00620316
-0.0119894	-0.0303639
0.00172996	-0.0246178
-0.00658179	-0.0172248
-0.000690413	0.0359022
0.00267913	-0.0210153
0.0022205	-0.0169254
-0.000584487	-0.0151307
-0.000938841	0.0205696
-0.00487159	-0.0196851
0.00432304	-0.0319608
-0.00824173	-0.0157045
-0.00841485	-0.0162802
-0.00197937	-0.0319466
0.000155356	-0.0319466
0.000885164	-0.0108985
-0.0132871	-0.0178321
-0.0036257	-0.00956985
0.0132076	-0.00658606
0.000128635	0.0229817
-0.0019673	-0.0017054
0.00296597	-0.0136901
-0.00201965	-0.0417124
-0.00136169	0.0124608
0.007547	0.00187058
0.000618692	-0.00680973
-0.0158815	-0.0277793
-0.0128363	0.00200336
0.00110844	-0.016747
-0.00683866	-0.0225503
-0.00970234	-0.00389591
0.000677915	-0.0151582
-0.0036949	-0.0216946
-7.82668e-05	0.0236783
0.0013903	-0.0163582
-0.00829549	-0.0168801
0.00290917	-0.00635343
0.0020546	-0.017109
-0.00421756	-0.0481927
-0.00215274	-0.0129391
0.000999885	-0.0136086
-0.000304047	-0.00632178
0.00213519	-0.00078382
0.00113763	-0.00846431
-0.00395822	-0.0177429
-0.00567513	0.00497928
-0.00528099	-0.0071564
-0.0178875	-0.0139228
0.00135334	-0.0153639
-0.00186518	-0.0270331
0.00347362	-0.00266132
-0.00347688	0.00444501
0.00456397	-0.0146401
0.00462437	-0.0194439
-0.00863977	-0.0143578
0.000232116	0.0300095
-0.0016738	-0.0287453
-0.0227143	-0.018885
-0.00307436	-0.00231165
0.00203298	-0.00865846
0.00205645	-0.0192427
-0.00099149	0.0134712
0.00262676	-0.0381687
0.0035746	-0.00289557
0.0120876	-0.0291289
0.00207298	2.34047e-05
-0.00796752	-0.0145426
0.000985085	-0.0125505
-0.00325859	0.0282618
0.00302516	-0.00418703
-0.000365924	-0.0335118
-0.00385013	0.0183968
-0.00203373	-0.0195012
-0.00702893	-0.045376
-0.000972782	-0.0150268
0.00547849	-0.00486784
0.0254595	-0.0241213
-0.00413536	-0.0323172
-0.000181732	-0.0104296
0.00947693	-0.0163174
-0.00227242	-0.016304
0.0223773	-0.0203747
0.0105087	-0.0206036
0.0109833	-0.0167436
-0.010965	-0.00291992
-0.000249053	-0.010439
-0.00363498	0.000390348
-0.00435448	-0.00836378
-0.0101051	-0.0294098
0.00765537	-0.0224201
-0.00649445	0.019468
-0.00602817	-0.0248067
0.00555667	0.0231583
-0.00503182	-0.0253259
-0.000731895	-0.00457545
-0.00388948	0.0345251
0.00857406	-0.0130132
0.00378042	-0.0285479
-0.000751163	0.00501981
-0.0085326	-0.0123774
-0.00046892	-0.0143409
-0.000181952	-0.00167301
-0.0106266	-0.0172189
0.00557371	-0.0128534
0.0112659	-0.0133433
-0.00471624	-0.0216701
-0.00758488	0.0222787
0.0124686	-0.0218597
0.00105632	-0.0304675
-0.000623857	-0.0378762
0.0023549	-0.0251811
-0.0013071	-0.0298376
-0.00104432	-0.0202052
0.00545051	-0.0193881
-0.00072622	0.00290207
-0.00317434	-0.00298568
-0.00478763	-0.0235844
-0.00774845	0.00476468
-0.0021438	-0.0229298
0.00902235	0.0296157
0.00165391	-0.0148598
-0.00207492	-0.0184143
0.00266773	0.00126144
0.00104308	0.0387026
0.000349022	0.047479
-0.00907249	-0.0331513
0.00913069	-0.0154061
-0.00383293	-0.00851072
0.00176176	-0.0147776
0.00585071	-0.00969049
0.00155039	0.0131323
-0.0167563	-0.00978277
-0.00289373	-0.0164051
-0.00073114	-0.0147235
-0.00518833	-0.00940485
0.00063269	-0.0213113
-0.001866	0.0112133
0.00619883	-0.0102118
0.00668801	0.00949321
0.00113655	-0.0133019
-0.0103488	-0.0142795
-0.0119182	-0.0145216
-0.00071693	-0.0432119
0.00203711	-0.00515185
0.000470471	-0.0234424
-0.00269566	-0.00847488
-0.00238639	-0.00610491
-0.0162313	-0.0190773
-0.000158894	-0.0156628
-0.000118708	-0.0195726
-0.00285113	-0.0218791
-0.00666216	-0.00510248
-0.00420851	-0.0181273
-0.00180655	-0.00938346
0.0102183	-0.00852305
-0.000405453	-0.0123387
0.00693068	-0.0174664
-0.00590297	-0.010192
0.00405827	-0.0204104
0.00822866	0.0356884
-0.00670441	-0.0173991
0.00893976	-0.0364343
-0.00235129	-0.0206685
0.00600479	-0.0146305
0.00224068	0.0116418
-0.0049381	-0.0151757
0.00283575	0.00237243
-0.00192782	-0.00433808
0.00793401	-0.0122545
0.000237247	-0.00401069
0.000583566	-0.0198853
-0.00954555	0.00135448
0.00654793	-0.00323512
-0.0192032	-0.0274955
-0.000763002	-0.0287176
-0.00102941	-0.028923
-0.00281802	-0.0173394
0.000667133	-0.00160176
0.000368241	-0.0113274
-0.00481929	0.0194538
1.68028e-05	-0.0208178
0.00406079	-0.0267402
0.00237954	-0.0135765
0.00429994	-0.0123325
-0.0101068	-0.011858
-0.010972	-0.0205381
0.00617704	-0.0196711
0.00360284	-0.0259557
0.0054179	-0.0309053
0.00542173	-0.0107622
-0.00195473	-0.0181274
0.0070244	-0.0235741
-0.00555056	-0.00580153
0.0108527	-0.0270581
-0.00424367	-0.0147959
0.00473289	-0.0168498
0.00573859	0.0002253
-0.00610774	0.000284486
-0.0163412	-0.0231366
-0.02234	-0.0423859
0.00177682	-0.0315844
-0.00305003	-0.0322372
0.00175112	-0.0208284
0.0072792	0.0358436
0.00764786	0.0284799
-0.00991249	-0.0179082
0.00337516	0.00627684
0.00457477	0.00187872
-0.00424537	-0.0143118
-0.00763089	-0.0198632
-0.00888268	-0.00986517
0.00380964	-0.0126407
0.00545357	-0.0353235
-0.0102882	0.0257235
-0.00938339	-0.0250678
-0.00121328	-0.00565355
-0.00900311	-0.0274452
0.00432962	-0.00864434
-0.000722174	0.00410591
-0.0103911	-0.0320683
0.00443921	0.00590502
-0.000704986	-0.0156443
-0.00382818	-0.0235165
0.00753332	-0.0231615
-0.0102951	-0.0182116
-0.00126064	-0.0154408
-0.00132991	-0.0138767
0.00128169	0.00739531
-0.00242113	-0.0197503
0.0104303	-0.000342881
0.00253693	0.0226784
-0.0022197	0.0234242
0.00276525	-0.0195903
-0.0115538	-0.0123716
-0.00938528	-0.0223463
-0.00637558	-0.0144896
-0.00424472	0.0172769
-0.00161323	0.0140904
-0.0129271	0.000557353
-0.0141338	-0.0179396
0.00727576	-0.00856249
-8.28502e-05	-0.00582392
-0.00845481	-0.0230975
-0.0014837	-0.00685442
-0.00286294	-0.017662
-0.00936486	-0.0211945
-0.00507923	-0.0275078
0.00207769	-0.0219262
0.00703547	0.011309
0.000177702	-0.0251622
0.00742407	-0.0155214
0.00220062	-0.0176691
0.00149676	-0.0255284
-0.00220521	-0.0116716
-0.000958169	-0.0133598
-0.00627318	0.0103537
0.00344451	-0.0102011
-0.00958145	-0.0102626
-0.00611322	-0.00584863
0.00575848	-0.00975652
0.00182568	0.00298184
-0.025309	0.0178546
-0.000673891	0.0517306
0.020143	-0.0340198
-0.00255891	-0.0138206
0.0101342	-0.0121563
-0.000504511	-0.0144081
0.00757847	-0.0202811
-0.00176116	-0.00508516
0.000481749	-0.0123544
-0.00915973	-0.0195247
0.00591835	-0.0367054
-0.00765459	-0.0206683
-0.004706	0.00364872
0.0039806	-0.0283544
-0.00636806	0.00884834
-0.0148876	0.0116932
0.00429323	-0.0241088
-0.00395061	-0.0157536
0.00167408	0.0578015
0.00706093	-0.00679868
-0.0108023	-0.0304915
-0.00292669	-0.00876894
0.00574439	-0.0185537
0.0107946	-0.0162328
0.00349913	-0.0123635
-0.00212904	0.0338471
-0.016895	-0.0170433
0.000650733	-0.0125837
0.00347998	-0.0145658
0.000557336	-0.0115849
-0.0173323	-0.0192405
-0.0129333	-0.0185621
0.00639635	-0.0182767
-0.00503453	-0.00430846
-0.00123421	-0.0106746
0.00543642	-0.0142877
-0.00447124	-0.0205942
-0.0100534	-0.00528925
0.0200807	-0.040136
0.00320907	-0.00627059
0.00320323	-0.0105086
-0.00841111	-0.00224009
-0.000298586	-0.0183833
-0.00644127	0.0422398
-0.00333747	-0.00668356
0.0137041	0.0229685
-0.00809471	-0.0136097
0.00125319	-0.0176076
-0.00792032	-0.0365511
-0.00535163	-0.029542
3.15592e-05	-0.00193542
0.00799562	0.00184543
0.0043498	-0.00354316
-0.00447811	0.0112269
-0.000777064	-0.0170326
0.00461621	-0.0220181
-0.000801213	-0.0300662
-0.00549386	-0.0100604
-0.00944683	-0.00741072
0.000925567	-0.0257872
0.000728931	-0.0274357
0.00343504	-0.0163187
-0.00802344	0.0116758
-0.00852407	-0.0163435
0.00181011	-0.0113233
-0.00574877	-0.0184761
0.0033414	-0.0285852
0.00322766	0.0146906
-0.00110077	0.00977194
0.0054022	-0.00180258
-0.00267775	0.0106611
0.00776804	-0.00982864
0.00112226	-0.0164326
0.0063015	0.0476325
-0.00339145	0.0130067
-0.00636759	0.00153809
0.0155428	0.0328977
-0.00296321	-0.0157523
-0.00117674	-0.0139161
-0.00275369	-0.00370033
0.00582883	-0.0102852
0.0014835	0.00614189
-0.012706	-0.0210472
-0.000492598	-0.000712445
0.00619392	-0.00538521
0.00994678	-0.0227965
-0.0032912	-0.00874119
-0.00218464	-0.0139037
-0.0024394	-0.0313308
0.00237208	-0.0264504
0.00210568	-0.0286536
0.00682704	-0.028358
-0.00166455	-0.00953319
0.00035182	-0.00884198
-0.00327347	-0.0110567
-0.00859498	-0.0233609
-0.00415496	-0.0363461
-0.00480867	-0.006991
0.00445587	-0.0284784
0.00439171	0.0155754
-0.0146707	-0.0241168
0.00315273	-0.0124449
-0.00837041	-0.0258964
0.00659631	-0.0200177
-0.00318295	0.00799215
-0.00690385	0.0460363
0.0059064	-0.0210816
-0.00550624	-0.0220635
0.00117304	-0.0170544
-0.00204699	-0.0189811
0.00543138	0.00353862
0.0017603	-0.0102165
0.000668597	-0.012169
0.0265326	-0.0324955
-0.000524912	-0.0224945
-0.0108317	-0.0162333
-0.00598183	-0.0179127
-0.000755346	-0.0197477
-0.00728622	-0.0198134
0.0107	-0.0202612
-0.00272973	-0.00860328
-0.00337352	0.00121641
0.00371393	-0.00111368
0.00277114	0.00512319
-0.00355816	-0.013105
-0.000822638	-0.0090617
0.00117843	-0.0133777
-0.00815262	-0.00535809
-0.00342144	-0.0146012
-8.05086e-05	-0.0100728
0.011554	-0.0378261
-0.00136324	0.0146546
0.0246806	-0.0216908
-0.00801286	-0.0250843
-0.00558055	-0.013542
0.00375631	0.00313194
0.00316318	-0.0140721
0.00326327	0.027964
-0.00665366	-0.0197098
-0.0015799	0.0197648
-0.00229043	-0.0283426
-0.00567512	-0.0195877
0.00315235	0.018225
-0.0250469	-0.0195003
0.00574167	-0.0240248
0.00199694	-0.025184
-0.00267441	-0.0255924
-0.010585	-0.0161858
-0.00681871	0.0232297
0.00334219	0.00799203
0.000568281	-0.0227303
-0.0243225	0.0143662
-0.0036905	-0.0205506
-0.0123828	-0.0165528
0.00964491	-0.0228565
-0.000361939	-0.0146841
-0.00472956	-0.00476593
0.00411302	-0.0137077
-0.00216652	-0.0102575
-0.00306206	-0.0181531
-0.0074864	-0.0144456
0.00253997	-0.00877393
0.00102395	-0.0203614
-0.00291829	-0.01468
-0.000322119	-0.027124
-0.0039927	-0.00628432
9.32778e-05	-0.0228121
-0.00185463	-0.0207533
-0.0065145	-0.0158895
0.00208476	-0.00947373
-0.0145214	-0.00313852
-0.0043077	-0.00855199
0.00147743	-0.0273786
0.0186807	-0.0101542
0.0122726	0.0063154
-0.0105178	-0.00892603
0.000421103	-0.00440717
0.00874863	0.0783454
0.0160411	-0.00195356
0.00322187	-0.0255982
0.00711814	-0.0194176
-0.00514923	-0.0215363
0.00365947	0.0145218
0.00258525	-0.00885825
0.00449646	-0.0105057
0.00345732	-0.0153753
-0.00791996	-0.00600814
-0.000613024	-0.0181989
-0.00360874	-0.00697257
-0.00368621	-0.0046141
-0.0137098	-0.037947
0.00390569	-0.016673
-0.00186008	0.0477278
-0.00453447	-0.0341148
-0.00395323	-0.00893093
-0.00312636	-0.0104479
0.00228838	-0.00992476
0.00238561	0.0217264
-0.0109899	-0.0133917
-0.0170875	-0.0192813
0.00132544	-0.017279
-0.00365224	-0.0128222
0.00342978	-0.0224698
-0.00939684	-0.014559
-0.0106764	-0.0224006
-0.00861288	-0.00630277
-0.00442395	-0.0087537
-0.00152482	-0.0131459
-0.000858015	-0.011554
-0.00303853	-0.0345894
0.000649054	-0.00582581
0.000125867	-0.0780408
-0.00286609	-0.00524741
-0.000256416	-0.00102202
0.000771506	-0.0130724
1.34152e-05	-0.0165336
-0.00128046	-0.0126167
-0.00369577	-0.0157215
0.00184151	-0.0203218
-0.00981234	-0.0256068
-0.00521598	-0.0161495
-0.00607727	-0.000264948
-0.00473291	-0.0154229
-0.00112091	0.00898886
0.00870577	0.0054369
0.000425996	-0.0160352
0.00744567	-0.0166131
-0.00118878	-0.00123681
0.00291769	-0.0185976
0.00188165	-0.0280587
-0.00198288	-0.0188274
-0.00309091	-0.0135511
0.000442301	0.0414021
-0.00376725	0.00282034
0.0111632	-0.0173432
-0.00473302	-0.0267824
-0.00343571	-0.0338056
0.00978217	0.0184616
1.82395e-05	-0.00902746
-0.0129604	-0.014004
0.000205067	-0.0183709
-0.00331648	0.00702789
-0.000939266	-0.0208921
-0.00918484	-0.0286994
-0.000203466	-0.0206652
0.010057	-0.00785151
-0.00916009	-0.00387336
0.00386183	-0.0241404
0.00870411	0.0269167
0.00882856	-0.0173669
-0.00374806	-0.00875612
-0.000505317	-0.0121799
-0.000919438	-0.0105983
0.0063301	-0.0208372
0.00779273	-0.00234535
-0.00924288	0.0071536
0.00617448	-0.0204809
0.00440587	-0.0150686
-0.00455629	-0.00710915
-0.00487976	-0.0123716
-0.0048496	-0.0110448
-0.00418767	-0.0152729
-0.00394068	-0.0234634
-0.00443188	-0.024128
-0.0101495	-0.012694
-0.0046054	-0.0118962
-0.00244938	-0.0159551
-0.00996771	-0.0156732
-0.00495754	-0.0185733
0.0161479	-0.0473202
-0.0103537	-0.00414205
0.00664544	0.0438839
-0.00868765	-0.0297977
-0.00745756	-0.0353121
-0.000841397	0.00724657
-0.00533788	-0.0180455
0.000573359	-0.0065077
-0.0143294	0.0130524
0.00750169	-0.0252961
0.00148067	-0.0253024
-0.000481166	-0.0109633
-0.00648324	-0.0240782
0.00211998	0.0028288
-0.00131992	-0.0246136
-0.013682	0.00458297
-0.00359536	0.00527345
-0.000906745	-0.0158198
-0.00213596	0.046761
-0.00278719	-0.0125322
-0.00783079	-0.0209829
0.00295428	-0.0307158
0.0007439	-0.00912583
0.00025338	-0.00505084
-0.00760083	0.00249919
-0.000451337	-0.019761
0.00226741	-0.00335865
-0.00784172	0.00544191
0.00249938	-0.0135927
-0.00155856	0.000922717
-0.00122666	-0.0221638
0.00668125	-0.0228974
-0.00471273	-0.0131617
-0.00451672	-0.0229868
0.00116916	-0.0013613
0.00812594	0.0490189
-0.00484281	-0.0106725
0.000644671	-0.0217506
0.00348161	-0.0096375
-0.00125854	-0.0238815
0.013672	-0.0141377
-0.0067524	-0.0218728
0.00561242	-0.0234278
0.00630752	-0.0122138
0.00997244	0.00208216
-0.00233014	0.00806454
-0.0094492	-0.0174304
-0.00979246	-0.0143743
-0.00134729	-0.00172854
-0.00417923	-0.0188477
-0.00383807	-0.0221519
-0.00356435	-0.018702
0.0100439	-0.0292419
-0.00626261	-0.0121032
-0.0070176	-0.0229015
-0.010051	-0.0048244
0.0205719	0.00600724
-0.0309918	0.0118534
0.0162964	-0.0299272
-0.00357634	-0.013649
-0.000523075	0.021484
0.00180383	0.00507452
0.00520227	0.0393324
-0.000445649	0.0385616
0.0114807	-0.0171926
-0.0130403	-0.0080374
-0.00354881	0.014326
0.000573002	-0.0125191
-0.00234761	-0.00842595
-0.0054795	-0.0168434
0.00377242	-0.00817385
-0.00151496	-0.0229929
-0.000936865	-0.0191557
-0.00595735	-0.00250644
-0.00436187	0.0435781
0.0180869	-0.0302671
0.0141514	-0.00711059
-0.00401164	0.0107307
0.0028123	-0.0114805
-0.00223096	-0.0167567
-0.00466072	-0.0170559
-0.0010237	-0.0320988
-0.00183861	-0.018423
0.00650177	-0.0232728
-0.00350531	-0.00440635
-0.0150146	-0.0204743
-0.0091938	0.00316508
-0.0109185	-0.0261964
-0.00339946	-0.00295749
0.00503278	-0.019058
-0.000888535	-0.0115301
-0.000371929	-0.0220488
-0.00596445	0.059652
0.00532198	-0.00668931
-0.00909688	0.00458626
0.0106929	0.000609635
-0.00601166	-0.021932
-0.00403082	-0.0221289
0.00342853	-0.00518391
-0.00368884	0.00847806
-0.0104659	-0.0153275
0.00588747	-0.00850804
0.00417233	0.0252177
-0.00543323	-0.00357383
-0.0172286	-0.0222558
0.00799297	-0.013967
-0.00364001	-0.0259497
-0.00630123	0.0426003
-0.00276451	-0.0188937
0.00762168	-0.0267759
-0.00124214	-0.0203951
0.00553942	0.00485894
-0.00476507	-0.0157784
0.0044722	-0.0230817
0.00166249	-0.0320986
0.00929615	-0.0279842
0.00153023	-0.000632575
0.00277775	-0.0113821
0.011713	-0.0295327
-0.00611417	0.0103674
-0.00787114	-0.0285932
-0.00719733	-0.011975
-0.00839104	0.0299122
-0.0107115	-0.0475655
-0.00378447	-0.0133475
-0.00543539	0.00208733
0.00622166	-0.0279953
0.00223479	-0.0208527
0.00606898	-0.0288771
-0.00315943	-0.00454847
-0.00772975	-0.0143387
-0.00406087	-0.00522734
-0.000812656	-0.0122416
-0.00370823	-0.0157681
0.00710908	-0.0196375
0.0129297	-0.0303307
-0.000704428	-0.00998379
0.00155905	-0.0109666
-0.00156336	0.00109178
-0.00326439	-0.00249897
0.0102236	-0.026377
0.00497681	-0.0214401
0.00765533	0.00192765
0.000278192	-0.0220741
0.000238273	-0.0128144
-0.0074904	-0.0223231
-0.0043593	-0.0171602
0.00615884	-0.0157659
0.00314862	0.00593785
-0.00347847	-0.00731308
-0.00154064	-0.0188845
0.00337132	-0.0214661
0.00452479	-0.0122811
-0.00991079	-0.00968893
0.00104198	0.00896166
-0.00629325	0.0215399
-0.00104676	-0.011821
-0.00385179	-0.00960944
-0.000820164	-0.0219222
0.00536208	-0.0241939
0.00690183	-0.0163185
-0.00575436	0.0251316
-0.00120607	-0.0140211
-0.00378569	0.0143136
0.00295601	-0.00757103
-0.0152102	-0.0579243
0.00447707	-0.0176895
-0.00413973	-0.0196793
-0.00360931	-0.0142496
0.00408623	-0.0200163
-0.0121062	-0.0259472
-0.00545763	-0.00800115
-0.000563136	0.0166927
-0.00522726	-0.0189019
-0.00412684	0.00971134
0.00760258	-0.0140588
-0.00280299	-0.00180853
-0.00157319	-0.00458754
-0.00791013	-0.0241837
-0.00844485	-0.00822811
-0.000599876	-0.015812
0.0221357	-0.0181868
-0.00155592	-0.0185433
-0.00625946	0.000240224
0.0033166	-0.0217256
-0.00487965	-0.0225118
-0.00338787	-0.0199008
0.00116504	-0.0302459
-0.00465082	-0.0214353
0.00183532	-0.0214743
0.00546343	-0.0208382
0.00147756	-0.0128118
0.000841192	-0.0146757
0.00282054	-0.0260321
-0.00285589	-0.0132827
0.00767607	-0.00820631
-0.0121659	0.0102669
0.00236278	-0.0204942
0.00495148	0.0011708
0.00048248	-0.0380985
-0.00808587	-0.017659
-0.00555429	-0.0232012
0.000921627	0.00220765
0.00384045	0.0138471
0.00706189	-0.0279849
-0.000771803	-0.0118368
-0.00596609	0.00168727
-0.000834512	0.00515132
-0.00505707	-0.0127401
0.00229169	-0.00958432
0.00984762	0.0101198
-0.00808631	-0.0228371
-0.00148646	-0.0101464
-0.00858489	-0.00775112
-0.000156152	-0.0207141
0.000965832	0.000732902
-0.00588041	-0.0178558
-0.000323744	-0.00880581
0.00822485	0.00419078
0.00229513	-0.0302951
-0.000394995	-0.0407499
0.00902019	-0.0169103
0.00315611	-0.0270491
-0.00754398	0.0107732
-0.00258146	-0.0231291
0.00543713	0.0262042
0.00487059	0.036056
0.000183011	-0.0337475
0.00496801	-0.0264318
-0.0150194	-0.0302794
0.00252374	0.024323
-0.000777201	-0.0280471
-0.00794246	-0.0180122
0.00467442	-0.00313493
0.00125086	0.0306676
-0.0008191	-0.00494047
-0.00154759	0.0147335
0.00342054	-0.00983145
-0.0051622	-0.00603224
-0.00102217	-0.0251732
-0.00135836	0.00227191
-0.0119544	-0.0227389
-0.00433652	-0.00505073
-0.00535279	-0.0208526
-0.0037689	0.00969785
0.00134758	0.0593926
0.026466	-0.0342992
0.00164574	0.0171958
-0.0119249	-0.010076
-0.00226849	0.029193
-0.00226139	0.00741665
0.00221283	-0.00541744
0.000872391	0.00798725
0.00747776	-0.011052
-0.00304583	-0.00481775
-0.00847542	0.00187091
-0.00495739	-0.016361
-0.0207197	-0.0346033
0.00876491	-0.00426552
0.00420585	-0.0147293
-0.00947822	0.0126211
-0.00507149	-0.0102238
-0.0026448	-0.00728179
0.0110844	-0.0130142
0.00452677	-0.0122397
-0.00055203	-0.0162621
-0.0135261	-0.00698348
-0.00180091	-0.0102238
-0.00723702	-0.00950205
0.00220564	-0.0286159
-0.00538183	-0.020835
0.00236668	-0.027534
0.00353214	0.0353446
-0.00179174	-0.0250378
-0.00986975	-0.0169095
-0.00432689	-0.0281736
0.00897847	-0.0228907
-0.0110188	-0.0191756
-0.00184194	-0.0115339
-0.000769543	-0.00960628
-0.0141391	-0.0168392
0.00377183	-0.0189308
0.0108965	0.0237412
-0.00395068	0.0526596
-0.0150733	-0.012445
0.00757366	-0.0158885
-0.00625479	-0.0170669
0.00839067	-0.0143152
0.00344323	0.0308023
-0.0104674	-0.016413
0.000608817	-0.0232814
-0.00535691	-0.0317675
-0.000912584	-0.007618
-7.48889e-05	-0.0107953
0.00506949	-0.0255411
0.000444135	-0.0112757
-0.00286048	-0.0192927
-0.000671051	-0.0120952
1.68386e-05	0.00448594
0.0080033	-0.0148837
0.00292369	-0.00368251
-0.00426445	-0.00957126
-0.00203289	-0.0283467
-0.00217932	-0.00969422
-0.0162695	-0.00819252
0.00451208	-0.00938978
-0.00466666	-0.0115402
-0.00223336	-0.00410946
-0.00022406	-0.00477756
0.0133117	-0.0117623
0.0038693	-0.0279898
0.000768969	0.0367183
-0.00385192	-0.0291561
0.0062903	-0.0297135
-0.000133118	-0.0225035
0.00613914	-0.0304475
0.0179359	0.0156389
-0.00573904	-0.0107338
-0.00561231	0.0176599
-0.00102173	-0.0231356
0.00956782	-0.0252988
-0.00926233	0.00349796
0.00304131	-0.0306636
0.00487411	-0.0266124
-0.00169125	-0.0283022
0.00278441	0.026961
-0.013183	0.00137894
-0.0113659	-0.00110777
-0.00261572	0.00340844
0.000544768	0.0116568
0.00502987	-0.00371647
-0.00239414	0.0102086
-0.00767982	-0.00273058
0.0084401	0.0297411
-0.0166437	-0.000527942
-0.00457758	-0.0136945
0.00272225	-0.0208592
-0.0114247	-0.00307097
0.00231402	-0.0262706
0.000405806	-0.00868603
-0.000624618	-0.00751881
-0.0010105	0.0470814
0.00375626	0.00785637
0.0017184	-0.0153799
-0.00391439	-0.0177875
0.0120386	0.000814194
-0.00076226	-0.0189605
0.00622102	-0.0289717
0.000404475	-0.00976042
-0.00344041	0.0363572
-0.000706433	-0.0170199
0.0168202	-0.0405839
-0.00391962	-0.0234418
-0.0025481	-0.0280826
0.00142421	-0.0169613
0.010027	-0.0221997
-0.00862571	0.0228639
0.00244151	-0.0205361
-0.00775069	-0.0152575
-0.029334	0.0104428
0.00262746	0.048636
0.00149752	-0.0152768
0.00214834	0.00395251
-0.00510956	-0.023823
-0.0186293	0.0126626
0.0020629	0.0241172
0.00865807	0.0120784
0.0091694	0.00349509
-0.000687519	-0.0184899
-0.000631856	-0.0157246
0.00225076	-0.0204946
-0.00156864	-0.00906119
-0.00029857	0.0424095
-0.00199624	-0.0174262
-0.000214875	-0.0233119
-0.00517869	0.00255973
-0.000870153	-0.00775956
-0.0154339	-0.0105241
0.0062929	-0.0153086
-0.0137176	-0.0137408
9.21874e-05	-0.018286
-0.00387456	-0.00968157
0.000595309	-0.0230347
-0.0139542	-0.0304696
-0.0017779	-0.0255442
0.00106449	-0.019698
-0.0120105	-0.0210702
-0.00675887	-0.010516
-0.00719547	0.016224
-0.00314347	-0.0282776
-0.00211775	-0.0134115
-0.0108371	-0.0228833
-0.00808872	-0.0184704
-0.00141965	0.0150722
0.00374688	-0.0285684
-0.00217628	-0.00358881
0.00628451	-0.0161002
-0.00571532	0.0681744
0.00483495	-0.0133275
0.00322817	-0.0274807
0.0151973	-0.0143121
0.00741482	-0.0392381
-0.00208344	0.00956061
0.00435419	-0.0192758
-0.00385466	0.0148635
-0.00336946	-0.00456697
-0.0136151	-0.00551367
-0.00190975	-0.00680882
0.00581616	0.0129103
-0.0143781	-0.0197112
0.0134174	0.0478613
-0.00640982	-0.0100872
0.0026498	-0.00842722
-0.000506403	-0.0152621
-0.00616349	-0.00862859
-0.00483627	0.0204775
0.00307784	0.0105914
0.00247444	-0.00932294
-0.010493	-0.0168931
0.000268167	-0.0235847
-0.00228581	0.0254416
0.00983567	-0.0171792
0.00478538	-0.00898287
0.00489278	-0.00802355
-0.00373765	-0.00980376
0.0115315	-0.0124027
-0.00397873	-0.02295
0.00401711	-0.0209909
0.00203751	-0.0239645
0.00769278	-0.0108365
0.00813498	-0.0176578
0.00398915	-0.00183678
-0.00878378	-0.0389612
0.00542583	-0.000614703
0.00246991	-0.0178954
-0.00245068	-0.00716969
-0.00526875	0.00719704
-5.46375e-05	-0.0264724
0.00715934	-0.0211791
0.00715876	-0.0208169
-0.00137227	-0.0071665
-0.0124163	-0.0160939
-0.0128178	0.0146721
-0.0103285	-0.0250693
0.00231967	-0.0225416
0.00298481	0.00227998
-0.00752475	-0.0272853
-0.00392501	-0.00247901
0.00883722	0.0265843
-0.00721476	0.0402268
-0.00287456	-0.0148486
-0.00252087	-0.0176768
-0.000199967	0.00707085
-0.00362841	-0.0114866
-0.0105756	-0.021144
-0.00176002	-0.0063057
0.000408821	-0.0223297
-0.001386	0.011914
-0.00872439	0.0119287
0.0085361	0.0209367
-0.00223901	-0.0164678
0.00593008	-0.0215899
-0.00140635	-0.0196037
0.00680278	-0.0116853
-0.00559443	-0.0143348
-0.0049881	-0.0213548
-0.00623566	0.0142854
-0.00536581	-0.011546
-0.0132246	-0.0095873
0.00084502	-0.00550317
-0.00225803	-0.0068098
-0.011126	-0.035829
-0.00546913	-0.0396532
0.00402669	-0.0264702
0.00421114	-0.0133213
0.00947553	-0.0235892
-0.00766695	-0.0183036
-0.00326042	-0.0186584
-0.0213867	-0.0287365
-0.00635153	-0.00151537
-0.00910623	-0.000683376
-0.00398648	-0.0183655
0.00804997	0.032453
-0.00768303	-0.021665
-0.00489389	-0.0136349
-0.0153577	-0.0186468
0.00779744	-0.00717533
-0.00157596	-0.0121322
0.00226852	-0.0156454
0.00160984	-0.0267925
-0.00398666	-0.0157513
0.00291822	-0.0163485
-0.00230936	-0.0314394
-0.00474727	-0.00750708
0.00467428	-0.00487157
-0.000861456	0.00672579
0.00220562	-0.00394774
-0.00422866	-0.0052274
0.00878617	-0.0318709
0.0073019	0.0156164
-0.00158147	0.00536368
-0.00221365	0.0196582
-0.00303167	0.021317
0.00293238	-0.0101896
-0.00754944	-0.0205405
0.00621421	0.00297962
0.0172142	-0.00469362
0.00487391	-0.0225372
-0.00409244	-0.0259179
0.000984011	-0.0180783
0.0071673	-0.00675495
-0.0160998	0.00532653
-0.0104841	0.00650514
-0.00738052	-0.00867392
-0.0127581	-0.0126367
-0.00346936	-0.000418127
0.00644075	-0.0220174
-0.0183787	-0.00910197
0.00574168	-0.00255241
-0.00351336	-0.00765503
-0.00700902	-0.0167468
-0.000899068	0.00123805
0.00579286	-0.0108523
-0.005226	0.0266332
0.00210449	-0.023503
0.00311682	-0.00301159
-0.00632912	0.0262373
-0.0024915	-0.0100591
-0.00554482	-0.00432694
0.011832	0.00418958
-0.0135722	-0.00835232
-0.000533984	0.0290027
-0.00376028	-0.0144298
-0.00682024	0.0088449
-0.000210785	-0.0263104
-0.00919767	-0.016308
-0.00951706	-0.00921833
-0.00106309	-0.0145183
-0.000128738	-0.0195693
-0.000145004	0.00418672
0.00355258	-0.0109436
0.00490761	-0.0123917
-0.0138239	-0.0299431
0.00956306	-0.00666023
-0.00191395	-0.0124759
0.00411161	-0.0232007
-0.00356497	-0.00109841
-0.0242168	-0.0337444
0.00189419	-0.00404843
-0.00999171	-0.0202916
0.00229725	-0.0175672
-0.025947	0.00974932
-0.00295574	-0.0241992
-0.00413779	-0.000114547
-0.00455334	-0.0310455
-0.00350058	-0.0119025
-0.00236106	0.0556997
-0.00145468	-0.0234164
0.00521299	-0.0304614
-0.00146164	-0.0090736
0.00379891	-0.00898905
-0.00170374	-0.0215433
-0.00567031	-0.0263678
-0.0137436	-0.0165906
-0.00460016	-0.0123823
0.00146715	0.00309553
0.0160911	0.00702594
-0.000389775	0.016266
-0.00854067	-0.0135802
0.0118442	-0.0134663
-0.00482754	-0.0174639
-0.00684982	-0.0273351
-0.00526923	-0.00187629
0.0015528	-0.0157868
0.00313395	-0.0177858
-0.00422315	-0.0239775
-0.00353642	-0.0130761
0.00877657	-0.00578245
-0.000974534	0.00051238
-0.0156982	-0.00700858
0.00397459	-0.0246442
-0.000942628	0.0120821
-0.0179578	-0.0183068
0.0152981	0.0124323
-0.00597635	-0.0270132
-0.00833297	0.0136164
-0.00826227	-0.0131701
-0.000381046	0.0127173
-0.00885596	0.00953273
-0.00569551	-0.014407
0.00194612	-0.022738
0.0102188	-0.019213
0.000311484	0.00575361
-0.00336589	-0.0328454
-0.0114339	-0.00448956
-0.00801207	0.00791815
0.0157597	-0.00702537
-0.00477835	-0.000318793
-0.00566539	-0.0155393
-0.00861853	0.016452
-0.00125819	0.0169321
0.00551975	-0.00247813
-0.0100851	0.00261342
-0.00162992	-0.00723931
0.00269317	-0.0180438
0.00179508	-0.00305464
-0.00040313	-0.0235931
0.00679205	0.00938762
-0.0205912	-0.0326191
0.0124008	-0.0183754
-0.00215881	-0.0129126
0.00861741	-0.0251848
0.0061799	-0.0241602
0.00704787	-0.0200263
-0.00390237	0.000326971
0.0186568	-0.0130612
-0.00200624	-0.023889
0.00226277	-0.0241935
0.0134588	-0.006461
0.0189895	-0.0036218
0.00919156	-0.00869421
0.00257245	-0.0170737
0.010407	-0.0137183
0.010757	0.0239453
-9.7882e-06	-0.0125317
-0.00281601	-0.0134699
0.00313168	0.0134614
-0.00204944	-0.00626661
-0.00825306	-0.00628999
0.00631103	-0.00539071
0.00851528	0.000914541
0.00876201	-0.0264657
-0.0122535	-0.037696
-0.00279582	0.000179945
-0.0131708	0.0450158
0.00123194	-0.000340222
-0.00924063	-0.0228476
-0.00520144	0.0353135
-0.000994078	-0.0234032
0.0135904	-0.0199801
0.00279093	-0.0108183
-0.000409567	-0.00365553
0.0112917	-0.0358833
-0.0013366	-0.0204547
-0.00364708	-0.00219352
-0.004333	-0.00018276
0.00397552	-0.00633918
-0.000615139	0.0113329
-0.00728091	0.00224263
-0.00178168	-0.020509
-0.0015914	-0.0180068
-0.0050415	-0.0241103
-0.00318526	0.00685248
-0.00983315	0.00245525
-0.00811033	-0.00315231
-0.00646391	-0.00513208
0.00465044	0.0130338
-0.00165234	-0.023579
-0.0113037	-0.0246088
-0.00336684	0.0183855
0.00285012	-0.0170604
-0.00922938	0.0123485
0.00228935	-0.0205711
9.71569e-05	-0.017474
-0.00320357	-0.012305
-0.00481704	-0.00944384
0.000170388	0.0470677
0.00338862	-0.0069898
-0.00871032	-0.0192773
0.000308931	-0.00104167
-0.00245408	-0.0127657
-0.000145207	-0.0185521
-0.00185579	-0.0166907
0.00703821	0.0428374
-0.002803	-0.00068781
0.00163601	0.0141278
-0.0112549	-0.009948
-0.00390215	-0.0263889
0.0137464	-0.00214241
0.00210397	-0.0264054
-0.00703041	-0.0239598
-0.0147704	-0.0180051
0.00565663	-0.00220702
-0.00223699	-0.000359066
-0.00338541	-0.00893522
0.00142414	-0.0311046
-0.00989754	-0.015959
-0.00286329	0.0287747
-0.00403433	0.0171335
0.00358054	-0.0106839
-0.00164266	-0.0268372
-0.00276645	-0.0123191
-0.000220973	-0.0189975
0.00411267	-0.0202476
-0.00450611	0.0172199
-0.00212684	-0.0152972
0.00310518	-0.0016963
0.00825021	-0.0217211
-0.0128515	-0.0298318
-0.0008389	-0.00561625
-0.0104601	-0.0327095
0.00788843	-0.0226262
-0.00174526	-0.0168351
0.00474804	0.00482422
-0.00832602	-0.0161182
0.00696473	0.00415545
-0.000195157	-0.0131089
-0.0033503	0.00710005
0.00109069	-0.0094812
-0.000376154	-0.0270084
-0.00690996	-0.0200201
0.000327837	-0.00582519
0.00173123	-0.0119883
0.00442694	0.00174435
0.00311926	-0.0160414
-0.00373291	-0.00288217
0.00690964	-0.00537036
-0.000162756	0.0018238
0.00172025	-0.020152
-0.00241728	0.0447698
-0.00510567	-0.00990199
0.00184087	-0.00529232
-0.00284313	0.0220277
-0.0102345	-0.0185602
0.00597642	-0.018307
-0.000652286	-0.0139241
0.00949681	-0.0290384
0.00228831	-0.00854686
-0.00494089	0.000637355
-0.00225144	-0.0132133
-0.00499641	0.0397961
-0.00131031	-0.0198216
-0.00581578	0.00117041
-0.0209972	-0.00131446
-0.00835125	0.00831643
-0.00975118	0.0258308
-0.000523341	-0.0154398
0.00729305	-0.0240913
-0.0147837	-0.0269009
-0.00180135	0.00237722
0.00131295	0.00211279
-0.00260496	-0.0227551
-0.00534432	-0.0207339
-0.00123732	-0.00525349
0.000641153	-0.00464087
-0.00504344	-0.0165905
-0.00422588	-0.00948609
-0.00634139	-0.0105041
0.00224586	-0.0067058
0.00338529	-0.0193068
0.00585564	0.00598886
-0.0115272	-0.0182513
0.0118024	-0.0192945
-0.00550575	0.0144774
-0.00737655	0.0170558
0.000174123	-0.0244357
-0.0109239	-0.0115312
-0.00265691	-0.0258642
0.000458165	-0.0049892
-0.00299889	-0.021571
0.00290501	-0.0257412
-0.00423009	-0.0127183
0.00105554	-0.0175745
0.00318619	-0.0104287
-0.00237039	0.00433389
0.000184051	-0.0102978
0.000172911	-0.000968845
0.00787688	-0.0200651
-0.0016894	-0.00927642
0.00108976	-0.00656806
-0.0025526	0.00833456
-0.000409211	-0.0319617
0.00393782	0.00577789
-0.0135623	0.00505823
0.00170193	-0.00799082
-0.00926768	-0.00651187
-0.00118294	-0.0263292
0.00665661	-0.000894669
0.00191252	-0.0227951
0.00817335	-0.0146266
0.00207297	-0.0118974
-0.00177291	-0.0149415
0.000101362	0.0604262
-0.00926695	-0.0122255
0.000536757	-0.020546
-0.00252958	-0.0104878
0.0015184	0.00845446
-0.00220643	-0.0203776
-0.00372429	-0.0180979
-0.00155057	-5.11847e-05
-0.0164859	0.0034152
-0.0101769	-0.0146461
0.00383832	-0.00866491
-0.000155539	-0.00475978
-0.0022628	-0.0205804
-0.00735402	-0.000690821
0.00490795	-0.00758698
0.00718432	-0.00579284
0.000843168	-0.0256141
0.00786611	-0.0214491
-0.00863056	-0.0190411
-0.00325076	0.00795414
0.0138281	-0.0199917
-0.00665372	-0.0175696
-0.00714501	-0.00964403
-0.00750123	-0.0276452
0.00278817	-0.0246989
-0.00119876	-0.0179429
-0.0152673	-0.00848112
-0.00753829	-0.0342226
-0.00333616	-0.0140595
0.000311248	-0.00328171
0.0015901	0.00534041
-0.00143746	0.017189
-0.00520517	-0.00827832
0.00864931	-0.0111217
-0.0106316	0.000662361
-0.0173524	-0.0223065
0.00595927	-0.0152756
0.00485475	-0.0307564
-0.00748255	-0.0224889
-0.00365889	-0.0244533
0.00783376	-0.0128077
0.0118158	0.00228826
-0.00163964	-0.000402787
-0.00738885	0.00889884
-0.00460492	-0.0243318
0.00469994	-0.0206348
-0.0036114	0.0280325
0.014775	-0.0249237
-0.00362091	-0.00829438
0.000356962	-0.0111351
-0.00230496	-0.00668389
0.0109629	0.00269814
0.0239717	-0.0276898
-0.00123231	-0.0090755
-0.00688568	0.00438567
-0.00380094	0.0042955
0.000655709	-0.0210479
0.0081991	-0.00675411
0.00472741	-0.00112473
-0.0067231	-0.0220131
0.005733	-0.00909541
0.00194843	-0.021211
-0.000528365	-0.0187849
0.00649872	-0.0139449
0.0109758	-0.0290148
0.00248042	-0.00372153
0.000452881	-0.0212695
-0.00394498	-0.0168792
0.00569174	-0.00858408
0.00524082	-0.0218666
-0.00346333	-0.0240293
-0.0265271	0.0554566
-0.00301291	-0.0175227
0.00139002	-0.0170102
0.0157057	-0.0255075
-0.000799775	-0.0228989
-0.00633596	0.00274397
-0.0109432	0.0141773
-0.00793088	-0.015964
0.00407819	-0.016709
-0.00224567	0.000667542
-0.00802979	-0.000231039
-0.00169284	-0.00781304
-0.00241583	0.0111246
0.00378692	-0.00425633
0.00856715	0.0220446
0.00396896	-0.0127898
-0.00219855	-0.0211371
-0.00124261	-0.00411368
-0.00211492	0.00273584
-0.013906	0.00355716
-0.00168665	-0.0133183
0.00313043	0.0207072
-0.00416671	-0.00464775
0.0123815	-0.0118164
0.000129073	0.00329458
0.00280993	-0.0141577
0.00318382	-0.00541523
-0.00629572	-0.0170961
-0.000802825	-0.0110403
0.00154798	0.00156259
-0.00286308	-0.00259139
0.00631252	-0.0260002
0.00121483	-0.013923
-0.00559862	0.0112763
-0.00315733	-0.0333314
-0.00688955	-0.0187311
-0.00989511	-0.02783
-0.00860764	-0.0104815
-0.00180776	-0.0182016
-0.0033309	-0.023055
-0.0131384	-0.0183085
-0.00896752	-0.0287872
-0.00332588	0.00380911
0.00011743	0.0179772
-0.00075983	-0.00485247
-0.00135621	-0.015611
-0.0147616	-0.00900545
-0.000937272	-0.00668914
-0.00812233	-0.00442716
-0.00950914	0.00306173
-0.000306106	0.0358637
-0.00572356	-0.0625451
0.00451004	-0.00648018
0.00680489	0.00725066
-0.00176791	0.0126079
-0.00440145	-0.0156257
0.0079954	-0.0118617
-0.0200432	-0.0249177
-0.00952164	-0.0265062
0.0153171	-0.00156488
-0.000316621	-0.026256
-0.00582827	-0.00918928
0.000412756	0.0183381
-0.00193706	-0.0238691
-0.000870981	-0.00280738
-0.00723934	0.00547476
-0.0304074	0.0157976
-0.00224825	-0.0233496
-0.00885806	0.0115658
0.00355559	-0.0156976
-0.0129708	0.0476252
0.00313051	-0.00528713
0.0121291	-0.0300209
0.000790537	-0.00595782
-0.00476718	-0.0142955
-0.00594978	0.0417124
0.00157786	-0.0155403
0.0014111	0.0169306
-0.000768593	-0.0252353
-0.00632894	-0.037121
0.00031755	-0.0127548
-0.000338793	-0.0139479
0.000381875	0.0245991
-0.00875341	-0.00427714
0.00746541	0.0227411
-0.000838063	-0.00988598
-0.00196681	0.00159345
0.0220475	0.0409379
0.0148344	-0.0192115
-0.00709348	-0.0184328
0.00242342	0.0107515
-0.00115145	-0.0121958
-0.0125849	0.0303001
-4.23538e-06	-0.00128429
-0.0116545	-0.00749743
0.000482254	-0.0188612
-0.00228207	0.0386459
-0.0108416	-0.0182635
0.00851568	-0.00200409
-0.00662948	0.0314867
-0.000781414	-0.0148722
0.000973345	-0.0201908
-0.00114101	0.00319975
-7.44523e-05	-0.0202926
0.00460263	-0.0163107
-0.00367568	0.00424149
-0.00761555	-0.0266588
0.0101921	-0.0128498
0.00135519	-0.0109807
0.000491877	0.000761105
-0.00397869	-0.0238231
0.000828458	0.00239501
0.00802744	-0.0147609
-0.00635636	0.018297
0.00490129	-0.0317208
0.00393242	-0.0211668
-0.000733022	0.0612352
0.00467945	0.0507352
0.000988152	-0.0138262
-0.00486168	-0.0119776
0.00316187	-0.00644249
-0.000987741	-0.019649
0.000975642	-0.00585452
-0.010525	-0.0137458
0.00679672	-0.0351387
0.00171802	-0.0087554
-0.0099413	-0.0187135
-0.000843888	-0.0103219
0.00273056	-0.0206236
-0.00474506	-0.031081
0.0126933	0.000807495
0.0027627	-0.00785373
-0.00106608	-0.0157694
0.00686026	-0.0164066
-0.00137893	-0.0249881
0.0109447	-0.0176316
-0.00582184	-0.0106334
-0.00260884	-0.0206426
-0.0181649	0.0210855
-0.000721299	-0.00861887
-0.000272637	-0.0308069
-0.00268227	-0.0445823
-0.00385079	-0.00428872
-0.00349331	0.046713
-0.00863869	-0.008215
0.00613786	0.0103724
-0.0139098	-0.0209761
0.00685803	0.00379547
0.000213647	-0.0217045
-0.00592773	-0.0195734
-0.00178274	-0.00902
-0.00312144	-0.0150613
-0.00228373	-0.0159122
0.00420082	-0.0148657
0.00462096	-0.0317029
-0.0054149	0.0227743
0.00361128	0.0249454
-0.00881129	0.0225787
-0.0111439	-0.0304175
-0.00400348	-0.0149918
0.00315261	0.0111679
0.00057109	-0.00858335
0.00405468	-0.0309261
-0.00780575	-0.0206963
-0.0100091	0.0290816
0.00276402	-0.0222121
2.61475e-06	-0.00420044
-0.00776696	0.00425391
-0.0019927	0.0281937
-1.75022e-05	-0.00646882
-0.00345764	-0.000954815
-0.00297311	-0.0154925
-0.00235901	-0.0213166
0.00500433	0.0332309
-0.0010008	0.00432649
0.000262506	0.00439763
0.000224376	-0.0167034
0.00193282	-0.00646495
-0.000367703	0.0244884
0.00962758	-0.0103761
-0.00415638	-0.0152858
0.000273026	0.00210204
0.00136595	-0.00410998
-0.000890409	-0.0203855
-0.00996814	5.92556e-05
-0.00400675	-0.0376949
0.00241849	-0.0232055
0.0060233	-0.00160338
0.00813578	-0.00146275
-0.0192843	-0.0264269
0.00345361	-0.0378462
0.00366876	0.000679638
-0.00481375	-0.0122856
0.00610803	-0.0199792
-0.00496699	0.00371681
-0.00322684	-0.0163287
-0.00337035	-0.0133839
-0.000651816	-0.0120708
0.0022037	0.00356621
6.67736e-05	-0.0151968
0.00254272	-0.0183594
0.00509617	0.0727834
-0.000197851	0.0131538
0.00331405	0.00691686
-0.0025291	-0.0174298
0.00149031	-0.0260837
-0.017904	0.00624611
0.00363292	-0.00193593
-0.0188004	0.0283399
0.00184194	-0.0333785
-0.000230375	0.00500761
-0.00414286	-0.014993
0.000872246	0.00184327
0.0252781	0.0184703
-0.00165226	-0.0234513
0.00654639	-0.0214093
0.00672848	0.0267157
0.00348776	-0.0237587
0.00163106	-0.0145449
-0.0150418	-0.00532333
-0.00154746	-0.0199779
0.00695064	-0.00278562
-0.00231212	-0.00773034
0.0131218	-0.0043665
-0.00168849	0.00353473
-0.00807	0.00352661
-0.00303949	-0.00828473
-0.0104535	-0.0139143
-0.00125422	-0.0350992
-0.00510923	0.107001
0.0034655	-0.0142759
-0.00859237	-0.0180645
0.00689634	0.00493719
-0.0101244	-0.0170384
-0.00519258	0.0168666
-0.000729701	-0.0188363
-0.0051446	0.00130306
-0.0044613	-0.0442532
0.00758568	0.0267863
0.00528352	-0.00294451
0.0051112	0.00390035
0.00019164	0.0446928
0.00707388	-0.0244087
-0.00238397	-0.00469633
-0.00164456	-0.0039087
-0.0094382	-0.0192646
0.00175452	-0.000677386
0.00245503	-0.0121092
-0.00621602	-0.00548804
-0.0149293	-0.00434359
-0.000859049	0.04262
0.000379475	-0.0216032
0.00420646	-0.0165908
0.00751979	-0.00545993
0.00222384	-0.0217645
0.00775368	-0.0318733
-0.00532128	-0.0128438
-0.0105466	-0.00985236
-0.00424334	-0.0282325
-0.00300933	-0.00152319
-0.00221094	-0.0122909
0.0153247	0.0165421
0.00204255	0.0385004
0.00200616	-0.0144669
-0.00557872	-0.0209112
0.00591131	-0.0196013
-0.0117076	0.0261855
-0.00257007	-0.0141526
-0.0119553	-0.0240756
-0.00496269	0.0243811
0.00652735	0.0146866
0.00224131	0.007043
-0.00196259	-0.00287987
-0.00807723	-0.0217364
-0.00467053	-0.00726073
-0.00674065	-0.0192294
-0.000479603	0.00401057
0.00197944	-0.0209335
0.00982436	0.0115926
-0.00870813	-0.00350366
-0.0129663	-0.0151752
0.00579504	0.00827913
-0.0035542	0.0300691
0.00496579	-0.0210614
-0.0138857	0.0244602
-0.0180884	-0.0233757
-0.00768969	-0.0220603
0.00770354	-0.00709843
0.0052066	-0.0192812
-0.00748244	0.00738927
-0.0084877	0.0366533
0.00467521	-0.0280231
0.0151029	-0.031513
-0.00161692	0.0440868
0.00161663	0.00512827
-0.00471663	-0.00981912
-0.0171874	-0.0265987
-0.0005319	-0.00128767
-0.00205303	0.0268201
-0.00445307	0.0969914
-0.00108661	-0.0115102
-0.00401252	-0.0171681
-0.00145301	-0.0140733
0.0225075	-0.010814
-0.00592123	-0.0356904
0.00256831	-0.00851971
-0.00647802	-0.0286394
0.0135565	0.0141195
0.00756965	0.00106937
-0.00498341	-0.0119585
0.0116123	-0.0099427
-0.00304844	-0.0192732
0.0169533	-0.0231364
0.00395618	-0.00561032
-0.00919912	-0.0185345
-0.00479537	-0.0141835
-0.00624355	-0.0164051
0.00343286	-0.0186064
0.000164864	-0.0156567
-0.00633885	-0.0106545
0.00179783	0.0181522
0.00158214	-0.00460243
-0.00863358	-0.00445267
0.0061109	-0.0178947
-0.0107778	0.0370123
-0.0113744	-0.00237342
-0.00269628	-0.0495606
0.00223994	-0.0134322
-0.0158813	-0.0200617
0.00802855	-0.0263739
-0.00363632	0.00123105
-0.000974185	-0.0195988
-0.0129658	-0.0171351
0.00832056	-0.0268956
0.00448062	0.0204939
0.000977776	-0.00721282
0.00126663	-0.0137866
-0.00319978	-0.0193587
0.00159124	0.00325922
0.00681187	-0.0169215
-0.00134968	-0.00737527
-0.00270239	-0.012855
0.00648674	0.00160966
0.00930492	-0.0189537
0.00257119	-0.0209198
-4.80266e-05	-0.0226926
-0.00370785	-0.018138
0.00301983	-0.0117369
0.00899553	-0.0511414
0.000497348	-0.0162527
-0.0138936	-0.0268277
-0.00292536	-0.00946188
0.00441635	-0.017027
0.00191022	-0.0202868
-0.0136217	-0.0141512
-0.014235	-0.0206666
-0.000738624	-0.0241228
0.000252146	-0.00890635
0.00135571	-0.0269051
0.00545384	0.0163072
0.00348598	-0.019901
0.020262	0.0015054
-0.00608895	-0.0264968
-0.00259032	-0.00894214
0.00996421	0.0412616
0.0182479	-0.0295888
-0.000560125	0.00217943
0.00245806	-0.0209939
0.00226777	0.00314472
0.000353848	-0.0169473
-0.00693591	-0.0182082
-0.00553597	-0.0301408
0.00529905	-0.00728057
0.00217873	-0.0166524
-0.00359145	-0.0202962
-0.00111919	-0.0223384
-0.00412484	-0.0193048
0.000967516	-0.0203537
0.012192	0.00479753
0.0287851	-0.00958679
-0.0175687	-0.010154
0.00471124	-0.00769088
-0.0088088	0.00067188
-0.00379029	0.0720042
0.0013412	-0.00802139
0.00399447	-0.00446959
0.00410115	-0.0189337
-0.00500775	-0.0155174
0.000174728	0.00626794
-0.00459611	-0.0326189
0.0106438	-0.0148459
-0.00163283	-0.00502805
-0.00496983	0.0338498
0.00547096	-0.0214403
0.00433681	-0.0149786
0.000374627	0.00468205
-0.000798121	-0.0137104
-0.00116168	-0.00787972
0.00787761	-0.0276364
-0.00641366	0.0038508
0.00397893	-0.0283272
-0.0024852	-0.00914713
-0.0111989	-0.0272229
0.00689596	0.0137003
-0.00176325	-0.00710016
7.42018e-05	-0.0139582
-0.00614566	-0.00517171
-0.00093701	-0.00870992
-0.00440979	-0.0210818
0.00820455	-0.00355097
0.00545747	-0.00858634
0.00155283	0.0426751
-0.000658346	-0.0183891
-0.00194365	-0.00953063
0.00270485	-0.0154872
0.00416354	-0.0217295
0.0249779	0.0235881
0.024018	-0.0131991
-0.0131701	-0.0167367
0.00176665	0.0104699
0.00150226	0.0156886
0.00185321	-0.00602281
-0.0250477	-0.00231873
-0.0112796	0.0242634
0.0101012	-0.0110222
-0.00934441	-0.0325901
-0.00154293	-0.000269683
0.00186378	-0.018646
0.00404106	-0.00399161
-0.00192032	0.00353936
-0.00228906	0.00856481
-0.00493167	-0.00905011
-0.00156924	-0.0228539
-0.00653641	-0.0135849
0.00096235	-0.00979518
0.00183925	-0.025839
0.00507073	0.00782757
0.00127466	0.0350671
-0.00296895	-0.0128528
-0.0104155	-0.0171932
0.00657049	-0.0134012
0.000973715	-0.0204264
-0.00585557	-0.0102553
0.00726767	-0.00681678
0.00512313	0.104103
0.00443086	0.0162489
-0.00428227	-0.00847998
0.000325089	-0.00805936
0.00606391	0.0013072
-0.00117632	0.00317729
0.00350969	-0.0212104
-0.0128178	0.0120084
-0.0100918	0.00566196
-0.00202158	-0.0121488
0.00599402	-0.0176012
0.0146086	-0.00698406
0.00399213	-0.00319127
0.0212925	-0.0148386
0.00137101	-0.0159381
-0.00288702	-0.00730841
0.00227467	-0.0172467
-0.00231371	-0.0223142
-0.00837048	0.00156954
-0.0079966	-0.0321516
-0.00321592	-0.0067359
-0.00367684	-0.00270999
-0.00940215	-0.0141744
-0.00192894	-0.0101742
0.00848303	0.0248258
0.00202546	-0.0104722
-0.00214736	-0.0114372
-0.011224	-0.0090414
-0.00962136	-0.0188583
0.00430507	0.0343057
0.00137135	-0.00296776
0.00157013	-0.0126588
-0.0030353	-0.0138143
0.00635969	-0.0289071
-0.000578801	0.00303386
-0.00559647	-0.0139734
-0.00353108	-0.00898171
-0.0105433	-0.0197467
0.00466384	-0.00938221
0.0132839	-7.08611e-05
-0.00154497	-0.0181778
0.00181661	-0.0202177
0.00286227	0.0939793
0.0109556	-0.0107583
-0.00278815	0.000619702
-0.00238397	-0.0262295
-0.00939418	0.00525661
-0.00534751	-0.0124609
0.00098724	-0.0104188
-0.00154396	0.0132381
-0.00539625	0.00523101
0.00568917	0.000700642
0.00991226	0.0169238
0.00346391	-0.0164549
0.00942494	-0.000473889
-0.000450601	-0.0199562
-0.00789703	-0.0216525
5.98608e-05	-0.0211605
0.0074405	-0.014206
-0.00295693	-0.023301
0.00270882	-0.0343108
0.00347234	-0.0171018
0.00397398	0.0135701
0.0139252	0.0109821
-0.00863857	0.0163233
0.00324764	-0.00363454
-0.00112943	0.0142829
0.0018651	-0.00987407
-0.009481	-0.0263086
-2.82778e-06	-0.025991
-0.00625706	-0.0302904
-0.00962541	0.028597
-0.00173247	-0.00572005
-0.00172079	-0.00118062
-0.00352412	0.0105813
-5.62958e-05	0.00442755
-0.0066733	0.0279025
-0.0077724	0.0188027
-0.000626306	0.011221
-0.00145999	0.00292492
-0.00415731	-0.0164946
0.00425842	-0.00853968
0.00113666	0.00210263
0.00196291	-0.0186875
0.0027898	-0.0157276
0.0201932	-0.0172238
-0.0063956	-0.0297722
0.0029428	-0.0078413
-0.00749688	0.0350167
-0.00503115	0.0113592
0.0194032	-0.0203934
0.00287976	-0.0140302
0.0118172	-0.0335142
0.00297972	-0.00471068
0.00482683	0.0481069
0.00409698	0.0416755
-0.0168122	0.0021696
-0.00863611	-0.020296
0.00411643	0.0110558
-0.00166486	-0.00934592
-0.00517268	-0.0117053
-0.0046769	-0.0131507
-0.0132243	-0.0293444
-0.0149286	-0.0231591
0.000143199	-0.0245686
-0.0177098	-0.0129484
-0.00545707	0.00214295
-0.0107487	-0.0105757
0.0055241	0.0498616
-0.0034028	-0.0126568
-0.00599172	0.0110989
0.00422418	-0.0143437
0.000450871	-0.016383
-0.00115067	0.00333951
-0.00585281	-0.00683367
-0.00375402	-0.00483669
0.0061376	3.40116e-05
-0.0107042	-0.00901008
-0.00829431	-0.030687
0.0141547	0.0520316
-0.00643454	-0.00982149
0.00758268	-0.0141611
-0.00372616	-0.0263498
-0.0100496	-0.0269568
-0.00214379	0.0114743
-0.00196801	-0.0128958
0.00102675	-0.0150742
-0.0159219	-0.0153542
-0.000631957	0.038532
-0.00296245	-0.00561709
0.00529678	-0.00384292
0.00299971	0.0345686
0.0168245	-0.0298504
-0.00584401	0.0231424
-0.00260075	0.00814102
-0.000619582	0.00960191
0.00134497	-0.00912337
0.000295286	0.022182
0.013562	-0.0180613
0.00186323	-0.00800612
0.00951447	-0.028316
-0.00853416	-0.0121189
-0.00148066	0.0110968
-0.00386312	-0.020921
-8.09414e-05	-0.00618456
0.0052257	-0.00677934
[truncated: 3,156 more rows]

## Sheet: Sheet1
	shuffled	genome
Number of values	5155	5155
Minimum	-0.04287	-0.07804
25% Percentile	-0.004996	-0.01705
Median	-0.0009439	-0.007359
75% Percentile	0.003181	0.01079
Maximum	0.04077	0.1515
Mean	-0.0009002	0.00246
Std. Deviation	0.007314	0.03167
Std. Error of Mean	0.0001019	0.000441
Lower 95% CI of mean	-0.0011	0.001595
Upper 95% CI of mean	-0.0007005	0.003324
Coefficient of variation	812,50%	1287,31%
Skewness	0.04688	1.867
Kurtosis	2.067	3.558
Sum	-4.641	12.68
D'Agostino & Pearson normality test
K2	252.1	1839
P value	<0,0001	<0,0001
Passed normality test (alpha=0.05)?	No	No
P value summary	****	****
Shapiro-Wilk normality test
W	N too large	N too large
P value
Passed normality test (alpha=0.05)?
P value summary
KS normality test
KS distance	0.03937	0.1654
P value	<0,0001	<0,0001
Passed normality test (alpha=0.05)?	No	No
P value summary	****	****
One sample t test
Theoretical mean	0	0
Actual mean	-0.0009002	0.00246
Discrepancy	-0.0009002	0.00246
95% CI of discrepancy	-0,0011 to -0,0007005	0,001595 to 0,003324
t, df	t=8,837 df=5154	t=5,577 df=5154
P value (two tailed)	<0,0001	<0,0001
Significant (alpha=0.05)?	Yes	Yes
Table Analyzed	Data 1
Column A	shuffled
vs.	vs,
Column B	genome
Kolmogorov-Smirnov test
P value	<0,0001
Exact or approximate P value?	Approximate
P value summary	****
Significantly different (P < 0.05)?	Yes
Kolmogorov-Smirnov D	0.356
