# Supplementary material for: Codon stabilization coefficient as a metric to gain insights into mRNA stability and codon bias and their relationships with translation
Source: Nucleic Acids Res. 2019 Jan 30;47(5):2216–28. doi: 10.1093/nar/gkz033 (PMC6412131; doi:10.1093/nar/gkz033)
Supplement: Supplementary Data [file gkz033_supplemental_files.zip › Table S3B.xlsx]

## Sheet: data
genome	shuffled
-1.59084e-05	-0.00408335
-2.33305e-05	-0.0075164
-5.02616e-05	-0.00739373
-5.11847e-05	-0.0104504
-7.08611e-05	-0.0197198
-9.06917e-05	-0.0121594
-9.7787e-05	-0.0174222
-0.000100555	-0.0244303
-0.000103901	-0.0153523
-0.000103942	-0.00660868
-0.000114547	-0.0066282
-0.000179222	0.00553633
-0.00018276	-0.00336385
-0.000231039	-0.0128898
-0.0002336	-0.0127805
-0.000257703	-0.00469382
-0.000257799	-0.0240747
-0.000264948	-0.00722197
-0.000269683	-0.00352159
-0.000317407	-0.00881108
-0.000318793	-0.020148
-0.000330677	0.0059599
-0.000340222	-0.0102408
-0.000342881	-0.00531239
-0.000352941	-0.0157851
-0.000359066	-0.00641111
-0.000402787	-0.0196756
-0.000413041	-0.0103478
-0.000418127	-0.0105823
-0.000427568	-0.0117959
-0.000441847	0.00222766
-0.000473889	-0.00336312
-0.000487156	-0.0161556
-0.000511219	-0.0146262
-0.00051837	-0.0127625
-0.000527942	-0.00845251
-0.000557446	-0.0186501
-0.000588552	-0.0317435
-0.000599555	-0.0148423
-0.00060399	-0.00371747
-0.000609048	-0.0117138
-0.000614703	-0.00146588
-0.000632575	-0.017733
-0.000672079	-0.00912615
-0.000675278	-0.00567453
-0.00067646	-0.0189356
-0.000677386	-0.0226032
-0.000683376	-0.00519884
-0.00068781	-0.0217927
-0.000690821	-0.00428913
-0.000699066	-0.0154867
-0.000712445	-2.95907e-05
-0.000719953	-0.017654
-0.00078382	-0.0105647
-0.000787344	-0.00942936
-0.00079361	-0.00741471
-0.000798999	-0.00848851
-0.000836226	-0.0196552
-0.000839529	-0.00998941
-0.000856906	-0.0107547
-0.000860693	-0.00975599
-0.000894669	-0.0250234
-0.000901858	-0.0191347
-0.000910443	-0.0092151
-0.000912749	-0.0042206
-0.000938406	-0.00305669
-0.000954815	-0.0144396
-0.000968845	-0.00815401
-0.000969897	-0.00722518
-0.000988379	-0.0169004
-0.00100008	-0.0167621
-0.00101589	-0.00330945
-0.00102202	-0.0281878
-0.00104167	-0.00988632
-0.00105312	-0.00474213
-0.00107425	-0.0155958
-0.00109088	-0.0260856
-0.00109097	-0.00871664
-0.00109841	-0.00595794
-0.00110777	-0.00977362
-0.00111368	-0.0122364
-0.00112242	-0.0193932
-0.00112473	-0.00375018
-0.00113324	-0.0140519
-0.00113976	-0.00894202
-0.00118062	-0.0026056
-0.00118294	-0.0210234
-0.00121398	-0.0190525
-0.00122595	-0.0166304
-0.00123509	-0.0198863
-0.00123681	0.00157215
-0.00125557	-0.0127633
-0.00128429	-0.00611887
-0.00128767	-0.0100002
-0.00131201	-0.00683904
-0.00131446	-0.0102777
-0.0013613	-0.0157574
-0.0014072	-0.00446605
-0.00140766	-0.0132321
-0.00142815	-0.0150179
-0.00143806	-0.0120039
-0.00146275	-0.0198589
-0.00148561	-0.0105482
-0.00149943	-0.0088869
-0.00151526	-0.00907203
-0.00151537	-0.0143033
-0.00152319	-0.00418728
-0.00153202	-0.0144703
-0.00156003	-0.0148331
-0.00156399	-0.0200772
-0.00156488	-0.00896828
-0.00157114	-0.011211
-0.00160176	-0.012496
-0.00160338	-0.0158794
-0.00164065	-0.0041831
-0.00166726	-0.0165156
-0.00167301	-0.0161388
-0.00168795	-0.0204125
-0.0016963	0.013609
-0.0017054	-0.0206607
-0.00172854	-0.016909
-0.00172859	-0.0134655
-0.0017413	-0.0164166
-0.00180258	-0.0159145
-0.00180853	-0.00341895
-0.00181034	-0.0185908
-0.00181591	-0.012009
-0.00182889	-0.0157333
-0.00183678	-0.015202
-0.00184602	-0.0151852
-0.00187528	-0.00609841
-0.00187629	-0.0215432
-0.00188791	-0.00919529
-0.00193542	-0.0112141
-0.00193593	-0.0161352
-0.00193938	-0.00721028
-0.0019397	-0.0224116
-0.00195356	-0.0149901
-0.00200215	-0.0207564
-0.00200409	0.00699608
-0.00202589	-0.0101482
-0.00204958	-0.021378
-0.00208634	-0.0104726
-0.00209678	-0.00682642
-0.00210297	-0.017979
-0.00210352	-0.00253946
-0.00214241	-0.00838453
-0.00218716	-0.0118988
-0.00219352	-0.00967001
-0.00220702	-0.00313481
-0.00220828	-0.0147792
-0.0022251	-0.0139492
-0.00222842	-0.0126514
-0.00224009	-0.0128098
-0.00224594	-0.0195427
-0.00231165	-0.00690704
-0.00231873	-0.0113254
-0.00233015	-0.011838
-0.00233062	-0.00358103
-0.0023335	-0.0179826
-0.00234535	-0.012295
-0.00237342	-0.0142997
-0.00238606	0.000486383
-0.00239822	-0.00775464
-0.00241217	-0.0127732
-0.00241807	-0.0145086
-0.00243903	-0.0130279
-0.00247813	-0.00594215
-0.00247901	-0.0213301
-0.00249897	-0.00948849
-0.00250644	-0.0131467
-0.00250913	-0.00539278
-0.00251056	-0.0174344
-0.00251657	-0.00894029
-0.00252113	-0.000179545
-0.00253734	-0.0141014
-0.00255241	-0.00834912
-0.00256002	-0.0124682
-0.00257933	-0.0129861
-0.00258131	-0.0178102
-0.00259139	-0.0140263
-0.00259442	-0.0145347
-0.00259884	-0.0105921
-0.00260729	-0.00472965
-0.00266132	2.50326e-05
-0.00267979	-0.0119848
-0.00267996	-0.0044984
-0.00268974	-0.0170171
-0.00270742	-0.0211737
-0.00270999	-0.0135022
-0.00272118	-0.0162808
-0.00273058	-0.0149482
-0.0027589	-0.0183045
-0.0027626	-0.0146479
-0.00276515	-0.00366686
-0.00277996	-0.00842169
-0.00278562	-0.0122554
-0.00278804	-0.0145326
-0.00280738	-0.023181
-0.00281782	-0.00365766
-0.00282346	-0.0151422
-0.00287987	-0.0116878
-0.00288217	-0.00769573
-0.00289557	-0.0139898
-0.00290683	-0.0176296
-0.00291992	-0.00110757
-0.00292376	-0.00958304
-0.00292917	-0.0296858
-0.00294059	-0.02098
-0.00294451	-0.0257913
-0.00294976	-0.0330455
-0.00295749	-0.00868036
-0.00296776	-0.0147861
-0.00298568	-0.00732662
-0.00299967	-0.00848715
-0.00301159	-0.00376493
-0.00301447	-0.0151944
-0.00303662	-0.0380323
-0.00304061	-0.0116706
-0.00305464	-0.0143095
-0.003058	-0.0105542
-0.00305991	-0.0120802
-0.00306327	-0.0234112
-0.00306834	-0.0166636
-0.00307097	-0.0171304
-0.00309611	-0.00719357
-0.00312893	-0.00910509
-0.00313067	-0.0188602
-0.00313235	-0.0082969
-0.00313459	-0.00396741
-0.00313493	-0.012954
-0.00313852	-0.00773129
-0.00315231	0.00481678
-0.00315556	-0.0119167
-0.00316475	-0.0102423
-0.00318022	-0.0193258
-0.00319127	-0.00789503
-0.00320575	-0.00944082
-0.00322003	-0.012926
-0.00323512	-0.00512137
-0.00324001	-0.0134481
-0.00325397	-0.0123828
-0.00327418	-0.0140056
-0.00327509	-0.00888275
-0.00327929	-0.00976304
-0.00328171	-0.0136332
-0.00328488	-0.010751
-0.0033247	-0.015354
-0.00333201	-0.0142201
-0.00335865	-0.00327525
-0.0033614	-0.0144224
-0.00340159	-0.00434302
-0.00342023	-0.0114466
-0.0034497	-0.0128786
-0.00345282	-0.0204049
-0.00347079	0.000238549
-0.00347088	-0.0106847
-0.003478	-0.0269756
-0.00349138	-0.0118059
-0.00350326	-0.0102459
-0.00350366	-0.0159944
-0.00351611	-0.0127432
-0.00352017	-0.0156688
-0.00354316	-0.0071105
-0.00355097	-0.016753
-0.0035615	-0.0151449
-0.00356344	-0.00990009
-0.0035703	-0.00789343
-0.00357383	-0.00585794
-0.00358881	0.0143823
-0.0036044	-0.0120386
-0.0036218	-0.0124872
-0.00363454	-0.00859014
-0.00365553	-0.0156967
-0.00366536	-0.0171262
-0.00367093	-0.0139998
-0.00368251	-0.0111337
-0.00370033	-0.0189267
-0.00371128	-0.00845745
-0.00371647	-0.0142742
-0.00372153	-0.0142474
-0.00372373	-0.0227873
-0.00376743	-0.0286841
-0.00376915	-0.00844289
-0.00378432	-0.00930512
-0.00382037	-0.00659778
-0.00384292	-0.0032259
-0.00387336	-0.00849285
-0.00389591	-0.0144753
-0.00390538	-0.0106512
-0.0039087	-0.012952
-0.00391	-0.0113898
-0.00392264	-0.00479238
-0.00392662	-0.00472236
-0.00393673	-0.0128669
-0.00394774	-0.0124951
-0.00394978	-0.0110374
-0.0039504	-0.0148379
-0.00399161	-0.0148517
-0.00401069	-0.00821963
-0.00402309	-0.0156553
-0.00402564	-0.00448644
-0.00403075	-0.0117968
-0.00404843	-0.00847642
-0.00409091	-0.00212451
-0.00410355	-0.022013
-0.00410946	-0.00272882
-0.00410998	0.0042948
-0.00411368	-0.028081
-0.00413763	-0.0143331
-0.00414068	-0.00418977
-0.00414205	-0.00386863
-0.00415953	-0.0115408
-0.00418562	-0.00961549
-0.00418703	-0.00583809
-0.00420044	-0.00790572
-0.00420394	-0.0129011
-0.00420502	-0.0204148
-0.00420873	-0.0149267
-0.00421041	-0.00746323
-0.00423086	-0.0248609
-0.00424902	-0.00745047
-0.00425122	-0.0125451
-0.00425633	0.00787013
-0.00426552	-0.0145232
-0.00427714	-0.0137881
-0.00428872	-0.00871977
-0.00429322	-0.00173727
-0.00429475	-0.0105668
-0.00430846	-0.00844748
-0.00432694	-0.0144286
-0.00433808	-0.0143961
-0.00434359	-0.00898329
-0.00435566	-0.0224202
-0.00435686	-0.0134237
-0.0043665	-0.030922
-0.00436902	-0.0112667
-0.00438504	-0.0177151
-0.00440582	-0.00748259
-0.00440635	-0.00765751
-0.00440717	-0.0112561
-0.00442716	-0.0165747
-0.00445267	-0.00810176
-0.00445701	-0.00505548
-0.00446959	-0.00679685
-0.00448956	0.00342963
-0.00454129	-0.0246465
-0.00454847	-0.0121221
-0.00456697	-0.0156966
-0.00456886	-0.011859
-0.00457324	-0.0114376
-0.00457387	-0.0120812
-0.00457545	-0.0208459
-0.00458754	-0.00286601
-0.00458847	-0.0194903
-0.00459877	-0.0101592
-0.00460243	-0.00726047
-0.00461077	-0.011594
-0.00461169	-0.0116226
-0.0046141	-0.00918154
-0.00462099	-0.0182814
-0.00462114	-0.0204065
-0.00464087	-0.015553
-0.00464775	-0.0192856
-0.00465004	0.00370018
-0.00465908	-0.00917059
-0.00468188	-0.0247139
-0.00468634	0.00920482
-0.00469362	-0.0114575
-0.0046956	-0.00779175
-0.00469633	-0.0082932
-0.00470733	-0.0192074
-0.00471068	0.00651577
-0.00471385	-0.0104764
-0.00472851	-0.0123861
-0.00474634	-0.00850823
-0.00475978	-0.0145013
-0.00476197	-0.0157817
-0.00476212	-0.0100726
-0.00476593	-0.030637
-0.00477365	-0.0097947
-0.00477756	-0.0193211
-0.00478441	0.00352104
-0.00478812	-0.0251987
-0.00479663	-0.00819472
-0.0047999	0.0057164
-0.00480585	-0.0122766
-0.00481233	-0.0101945
-0.00481775	-0.0214601
-0.0048244	-0.00933899
-0.00483669	-0.0143713
-0.00484003	0.00687069
-0.00485056	-0.0201768
-0.00485247	-0.0121053
-0.00486686	-0.0126219
-0.00486784	-0.0121128
-0.00487157	-0.00213272
-0.00487469	-0.0181298
-0.0048936	-0.0150318
-0.0049396	-0.0131144
-0.00494047	-0.00317071
-0.00494262	-0.00425126
-0.00494494	-0.0155241
-0.00495363	-0.0136127
-0.00495851	-0.00546142
-0.00495943	-0.0052442
-0.00498381	-0.0179453
-0.0049877	-0.00280675
-0.0049892	-0.00573655
-0.00500463	-0.0067945
-0.0050195	-0.0150149
-0.00502805	-0.0132599
-0.00505073	-0.0105367
-0.00505084	-0.0204323
-0.00506521	-0.0129317
-0.00506802	-0.0131078
-0.00506915	-0.0205451
-0.00508399	-0.00938504
-0.00508516	-0.0039568
-0.00510248	-0.0234819
-0.00513208	-0.0148099
-0.00514518	-0.0200893
-0.00515185	-0.0229129
-0.00515245	-0.0121893
-0.00515531	-0.016346
-0.00517171	-0.00574455
-0.00517377	-0.0162939
-0.00518261	-0.0070488
-0.00518391	-0.00504404
-0.00518517	-0.00307944
-0.00519802	-0.0111095
-0.00520145	-0.0184456
-0.00521213	-0.016588
-0.00521418	-0.00585192
-0.00522434	-0.00491895
-0.00522734	-0.0108887
-0.0052274	-0.00920068
-0.00523127	-0.0144818
-0.00524597	-0.0214496
-0.00524741	0.00467894
-0.00525349	-0.0213731
-0.00526726	-0.0103134
-0.00527005	-0.013079
-0.00527152	-0.0078902
-0.00528567	-0.0139297
-0.00528713	-0.0113354
-0.00528925	-0.0104891
-0.00529153	-0.00424194
-0.00529232	-0.014075
-0.00529822	-0.0132071
-0.00531829	-0.0221387
-0.00532224	-0.0135926
-0.00532333	-0.0192156
-0.00533117	-0.0101656
-0.00534099	-0.0166933
-0.00535809	-0.0160846
-0.00536974	-0.0199716
-0.00537036	-0.0088305
-0.00537657	-0.0122162
-0.00538521	-0.0217828
-0.00539071	-0.0114463
-0.00539078	-0.0258137
-0.00540465	-0.0068419
-0.00541523	-0.00206982
-0.00541744	-0.0299312
-0.00543929	-0.0153662
-0.00544927	-0.0191335
-0.00545993	0.00278962
-0.00548804	-0.00623627
-0.00550258	-0.0185526
-0.00550286	-0.0149725
-0.00550317	-0.0105623
-0.00551367	-0.0177556
-0.00552257	-0.0186132
-0.00556747	-0.0168213
-0.00558956	-0.00879988
-0.00559463	-0.014903
-0.00561032	-0.0100176
-0.00561345	-0.0155071
-0.00561625	-0.0239779
-0.00561709	0.00600033
-0.00562384	-0.00567658
-0.00563229	-0.0119504
-0.00565355	-0.0166169
-0.00565448	-0.00998014
-0.00572005	-0.013185
-0.00572267	-0.022025
-0.00574077	-0.0200548
-0.00575272	-0.0137188
-0.00576532	-0.0126799
-0.00578245	-0.00710587
-0.00578277	-0.00382825
-0.00579284	-0.00107948
-0.00580153	-0.0228832
-0.00580422	-0.00856463
-0.00581499	-0.0113235
-0.00581607	-0.00162623
-0.00581769	-0.00694187
-0.00582392	-0.0165621
-0.0058251	-0.0203264
-0.00582519	-0.0185009
-0.00582581	0.000508041
-0.00582865	-0.0188818
-0.00584669	-0.0289207
-0.00584863	-0.0127516
-0.00585452	-0.0233922
-0.00586393	-0.0139577
-0.00587676	-0.0133193
-0.00588673	-0.0133414
-0.00589676	-0.0130445
-0.00591351	-0.016178
-0.00592252	-0.0161831
-0.0059298	-0.0113511
-0.00593382	-0.00585556
-0.00593451	-0.00880639
-0.00595782	-0.0160018
-0.00596029	-0.00601899
-0.00598894	-0.0139478
-0.00599055	-0.022209
-0.00600814	-0.0102735
-0.00602281	-0.0126438
-0.00602556	-0.0112856
-0.00603224	-0.00264076
-0.00603922	-0.0199346
-0.00605452	-0.0206652
-0.00605792	-0.0173106
-0.00606707	-0.00385084
-0.00606757	-0.0229729
-0.00607634	-0.00958413
-0.00610491	-0.0068353
-0.00611941	-0.0128066
-0.00612116	-0.0171517
-0.00612371	-0.0169716
-0.00612606	-0.00963598
-0.0061476	-0.00318485
-0.00614861	-0.0182269
-0.00615108	-0.0118784
-0.00618456	-0.0253757
-0.00619818	-0.0141656
-0.00620316	0.00364718
-0.00621112	-0.00812073
-0.00626078	-0.0156662
-0.00626377	-0.0120975
-0.00626661	-0.0142842
-0.00627059	-0.0218566
-0.00628432	-0.00960313
-0.00628999	-0.0219555
-0.00629478	-0.0189091
-0.00630277	-0.0164065
-0.0063057	-0.0162056
-0.00631201	-0.00847786
-0.00631897	-0.0160903
-0.00632178	-0.0103002
-0.00633918	-0.00841688
-0.00634125	-0.0195634
-0.00635343	-0.0157555
-0.00640136	-0.0059457
-0.00641371	-0.0222574
-0.00643636	-0.0211672
-0.00644249	-0.015797
-0.006461	0.00292039
-0.00646495	-0.0244773
-0.00646509	-0.0129278
-0.00646875	-0.019098
-0.00646882	-0.0160835
-0.00648018	-0.0168316
-0.0065077	-0.0125929
-0.00651159	-0.00826971
-0.00651187	-0.0112137
-0.00651524	-0.0240169
-0.00651568	-0.0115728
-0.00652093	-0.0146862
-0.00652129	-0.0029831
-0.00652321	-0.00566933
-0.00653993	-0.0111054
-0.00654161	-0.000359857
-0.00654491	-0.0140503
-0.0065454	-0.0106143
-0.00656127	-0.0178263
-0.00656806	-0.0126353
-0.00656884	-0.00338427
-0.00657994	-0.0316247
-0.00658606	-0.00820662
-0.00658673	-0.0145338
-0.00661018	-0.00807898
-0.00661999	-0.0188399
-0.00663118	-0.017743
-0.00664412	-0.0200492
-0.00666023	0.00347271
-0.00666632	-0.0205586
-0.00667122	-0.00777851
-0.00668356	-0.0175264
-0.00668389	-0.0182067
-0.00668646	-0.00973859
-0.00668914	-0.0226678
-0.00668931	-0.0115909
-0.00669981	-0.018883
-0.0067058	-0.0108007
-0.00671011	-0.0100304
-0.00671651	-0.0132291
-0.0067359	-0.0189357
-0.00675107	-0.0130178
-0.00675411	-0.0185593
-0.00675495	0.00766359
-0.00675716	-0.0113223
-0.00677173	-0.00978381
-0.00677934	-0.0219409
-0.00678158	-0.0106728
-0.00678189	-0.021672
-0.00679438	-0.0148099
-0.00679868	-0.0184766
-0.00680109	-0.0210797
-0.00680126	-0.0172896
-0.00680882	-0.0134977
-0.00680973	-0.00509745
-0.0068098	-0.00862196
-0.00681678	-0.0159142
-0.0068253	-0.0142267
-0.00683367	-0.0158462
-0.00683745	-0.0166425
-0.00685442	-0.0180838
-0.00685472	-0.00542534
-0.00687809	-0.0155715
-0.0069047	-0.0208911
-0.00691789	-0.00612773
-0.00692162	-0.00529474
-0.00695876	-0.0141194
-0.00696661	-0.0191426
-0.00697257	-0.0179379
-0.00698348	-0.0214121
-0.00698406	-0.0251008
-0.00698458	-0.0184507
-0.0069898	-0.0168048
-0.006991	-0.0106957
-0.00700306	-0.0140136
-0.00700439	-0.0279626
-0.00700858	-0.02688
-0.00701304	-0.00754404
-0.00702537	-0.0236512
-0.00704118	-0.0111461
-0.00705318	-0.0182252
-0.00705556	-0.0106394
-0.00708701	-0.026887
-0.00709843	-0.0161693
-0.00710016	-0.0156394
-0.00710915	-0.00719216
-0.00711059	-0.00842595
-0.00711996	-0.0223166
-0.00712335	-0.0126724
-0.0071403	-0.0162335
-0.00714093	-0.0130834
-0.00714184	-0.0198545
-0.0071429	-0.0142408
-0.0071564	-0.0107126
-0.00716291	-0.0122389
-0.0071665	-0.0116408
-0.00716969	-0.0153635
-0.00717533	-0.0156388
-0.00717664	-0.013576
-0.00717966	-0.0106649
-0.00719129	-0.0139753
-0.00720457	-0.0110776
-0.0072083	-0.012519
-0.00721282	-0.00967925
-0.00723706	-0.0162096
-0.00723931	-0.0102766
-0.00725626	-0.0115534
-0.00726073	-0.0144048
-0.00727317	-0.0153911
-0.00728057	-0.00961319
-0.00728179	0.00417461
-0.00728696	-0.0175665
-0.0072886	-0.00809789
-0.00730438	-0.0168004
-0.00730748	-0.0151148
-0.00730841	-0.0228799
-0.00731308	-0.00799792
-0.00731615	-0.0211598
-0.00732335	-0.0211209
-0.0073592	-0.00881724
-0.00736737	-0.0196307
-0.00737518	-0.0143829
-0.00737527	-0.0120837
-0.00739488	-0.010534
-0.00741072	-0.00797471
-0.00741566	-0.0152173
-0.00743782	-0.0100428
-0.00744602	-0.00832965
-0.00746413	-0.00751469
-0.00747017	-0.0131612
-0.00748716	-0.0155527
-0.00749743	-0.0256917
-0.00750708	-0.0202459
-0.00751881	-0.0159228
-0.00753038	-0.0130907
-0.00753051	-0.0205419
-0.00753294	-0.0173733
-0.0075499	-0.0291094
-0.00756001	-0.00262285
-0.00757103	-0.0183621
-0.00758012	-0.0144591
-0.00758698	-0.0088208
-0.00759066	-0.0142184
-0.007618	-0.00412292
-0.00762512	-0.0103663
-0.00762688	-0.00980813
-0.00763341	-0.0231932
-0.00764121	-0.00864085
-0.00765117	-0.0110413
-0.00765503	-0.00314076
-0.00768775	-0.0153577
-0.00769088	-0.0142072
-0.0076975	-0.00775227
-0.00770003	-0.00523484
-0.00771522	-0.0127555
-0.00772489	-0.0140774
-0.00773034	-0.0191181
-0.00773601	-0.0102644
-0.00773805	-0.0109086
-0.00773805	-0.00536428
-0.00773922	-0.00690774
-0.00773985	-0.0191103
-0.00774118	-0.0108639
-0.00774161	-0.0151753
-0.00774668	-0.0185006
-0.00775013	-0.00407219
-0.00775112	-0.0327116
-0.00775197	-0.00269707
-0.00775956	-0.0207159
-0.00777503	-0.0045094
-0.00781304	-0.0119616
-0.00781527	-0.0112989
-0.00782865	-0.00577889
-0.00783596	-0.0128882
-0.0078413	-0.00704216
-0.00784503	-0.00562786
-0.00785114	-0.0163491
-0.00785151	-0.0106847
-0.00785373	-0.0171858
-0.00785991	-0.0286346
-0.00787972	-0.00337198
-0.00788097	-0.00105406
-0.00791627	-0.0169912
-0.00794268	-0.00401202
-0.00796703	-0.018284
-0.00798081	-0.00830763
-0.00799082	-0.0149202
-0.00800115	-0.013697
-0.00800612	-0.0263388
-0.00802139	-0.0120286
-0.00802355	-0.0142366
-0.0080374	-0.0120891
-0.00805936	-0.00897139
-0.00810597	-0.00263306
-0.0081482	-0.00699731
-0.00816823	-0.0169366
-0.008171	-0.00972195
-0.00817385	-0.00920125
-0.00818473	-0.0191089
-0.00819252	-0.0158802
-0.00820631	-0.0183287
-0.008215	-0.0299572
-0.00822508	-0.0141246
-0.00822811	-0.00367139
-0.00824968	-0.0144812
-0.00827294	-0.0164554
-0.00827832	-0.00245674
-0.00828473	-0.0208772
-0.00829367	-0.00918403
-0.00829438	-0.0059571
-0.00830125	-0.00840552
-0.00830652	-0.0128279
-0.00832482	-0.0110204
-0.00835232	-0.0245177
-0.00835324	-0.00741635
-0.00835645	-0.0246007
-0.00835752	-0.0150633
-0.00836378	-0.0177765
-0.00839568	-0.0179078
-0.0084059	-0.0161285
-0.00842595	-0.00727768
-0.00842722	-0.0191968
-0.0084413	-0.0191338
-0.00844781	-0.0171064
-0.00846431	-0.0173945
-0.00846509	-0.0105401
-0.00846927	-0.0143595
-0.00847488	-0.0181688
-0.00847767	-0.00961915
-0.00847843	-0.0203996
-0.00847998	-0.00662286
-0.00848112	-0.0199863
-0.00850804	0.00365663
-0.00851033	-0.00591981
-0.00851072	-0.0243071
-0.00851971	-0.0213406
-0.00852305	-0.00965317
-0.0085337	-0.0162262
-0.00853535	-0.00807158
-0.00853968	-0.00701555
-0.00854494	-0.00837738
-0.00854686	-0.0147407
-0.00855199	-0.00270438
-0.00856249	-0.00443003
-0.00856702	-0.0129245
-0.00858335	-0.0170101
-0.00858408	-0.0182917
-0.00858634	-0.00749146
-0.00859351	-0.0198916
-0.00860328	-0.0201884
-0.00860783	-0.0155254
-0.00861554	-0.0115368
-0.00861887	-0.0122937
-0.00861994	-0.000653841
-0.00862089	-0.0135186
-0.00862859	-0.0162991
-0.00863502	1.1175e-05
-0.00864259	-0.0013703
-0.00864434	-0.00848993
-0.00865287	-0.00239288
-0.00865846	-0.00408413
-0.00866097	-0.0109395
-0.00866491	-0.00480906
-0.00867392	-0.0158163
-0.00868603	-0.0110166
-0.00868632	-0.0115815
-0.00868755	-0.0187354
-0.00869421	-0.0120282
-0.00869871	-0.0162654
-0.00870992	-0.0077478
-0.00874119	-0.0121327
-0.0087537	-0.00391859
-0.0087554	-0.0142742
-0.00875612	-0.0195539
-0.00876894	-0.00686761
-0.00877393	-0.00901874
-0.00877592	-0.0110618
-0.00877653	-0.0179557
-0.00880581	-0.020764
-0.00880705	-0.021526
-0.00881152	-0.0183434
-0.00883173	-0.0157328
-0.00884198	-0.0243865
-0.00884723	-0.0163492
-0.00885825	-0.0184169
-0.00886101	-0.0185441
-0.00886423	-0.00351101
-0.00888471	-0.00852661
-0.00889298	-0.00822969
-0.00890635	-0.0135078
-0.00891681	-0.00962865
-0.00892603	-0.0151893
-0.0089298	-0.00738528
-0.00893093	-0.00365489
-0.00893522	-0.0238903
-0.00894214	-0.0201719
-0.0089515	-0.0252065
-0.00898171	-0.00489506
-0.00898287	-0.0150634
-0.00898606	-0.0157694
-0.00898618	-0.0149723
-0.00898905	-0.0227671
-0.00900545	-0.00988279
-0.00900802	-0.0175864
-0.00901008	-0.0168336
-0.00901862	-0.0124695
-0.00902	-0.0134056
-0.00902746	-0.0107159
-0.0090414	-0.0137866
-0.00905011	-0.0078322
-0.0090544	-0.0123536
-0.0090577	-0.00617549
-0.00906119	-0.0249109
-0.0090617	-0.0166507
-0.00907072	-0.00890367
-0.0090736	-0.0123624
-0.0090755	-0.0171892
-0.00909103	-0.0105339
-0.00909297	-0.0108252
-0.00909541	-0.0171554
-0.00910197	0.00413164
-0.00910559	-0.00680363
-0.00910659	-0.0129034
-0.00912337	-0.0153681
-0.00912364	-0.0149624
-0.00912583	-0.0188621
-0.00914713	-0.00729174
-0.00914884	-0.00924753
-0.00916924	-0.0150973
-0.00918928	-0.0195073
-0.00920294	-0.011932
-0.00921833	-0.0201705
-0.00927125	-0.0119405
-0.00927642	-0.00322153
-0.0092792	-0.02086
-0.00928098	-0.017743
-0.00929349	-0.0209715
-0.0093046	-0.0147771
-0.00930625	-0.0324687
-0.00932294	-0.013166
-0.00934592	-0.00893717
-0.00936145	-0.01264
-0.00938221	-0.0229499
-0.00938346	-0.0095898
-0.00938978	-0.0081192
-0.00940485	-0.00709992
-0.00944384	-0.017259
-0.00945094	-0.00451965
-0.00946188	-0.0239993
-0.00946674	-0.0232327
-0.00947373	-0.0214195
-0.0094812	-0.0219819
-0.00948141	-0.024606
-0.00948609	-0.0216014
-0.00949104	-0.00858464
-0.00950205	-0.00940597
-0.00952926	-0.00585835
-0.00953063	-0.0206172
-0.00953319	-0.00850647
-0.00953354	-0.0227852
-0.00954324	-0.0136711
-0.00955067	-0.0242792
-0.00955245	-0.0238912
-0.00956605	-0.010511
-0.00956985	-0.0147218
-0.00957126	-0.00410201
-0.00957811	-0.0248804
-0.00958094	-0.0156931
-0.00958432	0.00310236
-0.00958679	-0.0172155
-0.0095873	-0.0192498
-0.00958754	0.00158301
-0.00958799	-0.0223289
-0.00960628	-0.0126923
-0.00960944	-0.0115641
-0.00961404	-0.0027358
-0.00961913	-0.012012
-0.0096375	-0.00777273
-0.00964403	0.00167295
-0.0096533	-0.027608
-0.00966283	0.000709293
-0.00968157	-0.0193152
-0.00968893	-0.0193004
-0.00969049	-0.0140663
-0.00969422	-0.0145831
-0.0096998	-0.00832743
-0.00970954	-0.00600566
-0.00971313	-0.0144677
-0.00971889	-0.009392
-0.00973217	-0.0220338
-0.00974318	-0.0189962
-0.00975652	-0.0194497
-0.00976042	-0.0225224
-0.00978085	-0.02065
-0.00978239	-0.0163713
-0.00978277	-0.0126685
-0.00979518	-0.0212394
-0.00979593	-0.0119777
-0.00980376	-0.0124508
-0.00980592	-0.00401619
-0.00980826	-0.00952653
-0.00981912	-0.0146836
-0.00982149	-0.0178109
-0.00982864	0.00399669
-0.00983145	-0.0204695
-0.00983835	-0.0192673
-0.00984962	-0.0225541
-0.00984982	-0.0126766
-0.00985126	-0.0256612
-0.00985236	0.0053487
-0.00985411	-0.00540492
-0.00985762	-0.00286423
-0.00986517	-0.0164118
-0.00987407	-0.0208699
-0.00987945	-0.00334669
-0.00988598	-0.00762702
-0.00990199	-0.023677
-0.00990896	-0.00947028
-0.00992476	-0.0150397
-0.0099427	-0.0244708
-0.009948	-0.0119897
-0.00995523	-0.000899379
-0.00996628	-0.0128861
-0.00998379	-0.0130825
-0.00999343	-0.0156483
-0.00999729	-0.00338201
-0.0100312	-0.0125241
-0.0100388	-0.0161586
-0.0100421	-0.0264362
-0.0100447	-0.00880258
-0.0100475	-0.00211857
-0.010053	-0.0107597
-0.0100591	-0.01524
-0.0100604	-0.0069616
-0.010065	-0.013639
-0.0100688	-0.0254459
-0.010072	-0.0193486
-0.0100728	-0.0142068
-0.010076	-0.0102352
-0.0100774	-0.00644454
-0.0100869	-0.0164574
-0.0100872	-0.00997884
-0.0100982	-0.0063603
-0.0101284	-0.0184544
-0.0101326	-0.0201943
-0.0101464	-0.0157241
-0.0101523	-0.0196701
-0.010154	-0.0123283
-0.0101542	-0.0193686
-0.0101742	-0.0141018
-0.0101896	-0.000313271
-0.0101914	0.00866392
-0.010192	-0.0167383
-0.0101927	-0.0294931
-0.0101949	-0.00989336
-0.0101976	-0.0163402
-0.010201	-0.0145765
-0.0102011	-0.0137575
-0.0102118	-0.0114239
-0.0102153	-0.0120093
-0.0102165	-0.0100555
-0.0102238	-0.0128801
-0.0102238	-0.00615513
-0.0102553	-0.0237361
-0.0102573	-0.0423335
-0.0102575	-0.0298124
-0.0102593	-0.0208089
-0.0102626	-0.00149565
-0.0102852	-0.0136189
-0.0102978	-0.0188074
-0.0103219	-0.0273666
-0.0103274	-0.00916247
-0.0103417	-0.024188
-0.0103549	-0.0135036
-0.0103594	-0.0251894
-0.01036	-0.00494528
-0.0103623	-0.00850314
-0.0103741	-0.0176858
-0.0103761	-0.0175553
-0.0103856	-0.0132839
-0.0103961	-0.0194681
-0.0103974	-0.00406685
-0.010418	-0.0195119
-0.0104181	-0.0155705
-0.0104188	-0.0110459
-0.0104287	-0.012021
-0.0104296	-0.00747221
-0.010439	-0.0128811
-0.0104479	-0.0163175
-0.010451	-0.00362278
-0.0104637	-0.003457
-0.0104662	-0.0193373
-0.0104722	-0.0219826
-0.0104815	-0.0180482
-0.0104857	-0.0288044
-0.0104878	-0.0185321
-0.0104883	-0.0120778
-0.0104942	-0.0112659
-0.0104984	-0.00719256
-0.0105041	-0.0174043
-0.0105045	-0.010595
-0.0105057	-0.0164781
-0.0105071	-0.00960071
-0.0105085	-0.0044054
-0.0105086	-0.0112778
-0.0105118	-0.00720652
-0.0105137	-0.0166725
-0.010516	0.0156859
-0.0105241	-0.00929269
-0.0105322	-0.0112425
-0.0105324	-0.0164523
-0.0105343	-0.0105719
-0.0105607	-0.0207427
-0.0105645	-0.0193005
-0.0105697	-0.0248864
-0.0105757	-0.0231734
-0.0105766	-0.0123509
-0.010584	-0.0188435
-0.0105968	-0.0173196
-0.0105983	-0.0143231
-0.0106074	-0.00783629
-0.0106189	-0.0200956
-0.0106304	0.00438914
-0.0106334	-0.00944318
-0.0106486	-0.0122395
-0.0106545	-0.0107107
-0.0106584	-0.00132806
-0.0106594	-0.0195346
-0.0106651	-0.0117804
-0.0106653	-0.0158171
-0.0106662	-0.0158831
-0.0106725	-0.0185371
-0.0106746	-0.0145224
-0.0106839	-0.0118672
-0.0106949	-0.00200859
-0.0107029	-0.00282307
-0.0107253	-0.00748927
-0.0107338	-0.019034
-0.0107393	-0.00664459
-0.0107538	-0.0163959
-0.0107583	-0.0204184
-0.0107622	-0.0227008
-0.0107737	-0.0233435
-0.0107907	-0.00616043
-0.0107953	-0.0216156
-0.010814	-0.0143758
-0.0108183	-0.0210899
-0.0108365	-0.00351079
-0.0108523	-0.0150131
-0.0108576	-0.0153473
-0.0108643	-0.025708
-0.0108811	-0.0174843
-0.0108822	-0.00624192
-0.0108969	-0.0239238
-0.0108985	0.00652734
-0.0109038	-0.0270879
-0.010916	-0.0213761
-0.0109297	-0.0129528
-0.0109329	-0.0199214
-0.0109436	-0.0157255
-0.0109633	-0.0127803
-0.0109666	-0.0142527
-0.0109807	-0.0149176
-0.0109929	-0.00470958
-0.0109932	-0.0178476
-0.0110222	-0.0109882
-0.0110403	-0.0145052
-0.0110448	-0.0178461
-0.0110475	-0.0116655
-0.011052	-0.029542
-0.0110567	-0.0108504
-0.0110657	-0.0079416
-0.0111217	-0.0280049
-0.0111292	-0.0205473
-0.0111327	-0.0135145
-0.0111351	-0.0224053
-0.0111645	-0.0180589
-0.0111935	-0.0220704
-0.0112013	-0.0201657
-0.0112027	-0.0103749
-0.0112035	-0.0210149
-0.0112095	-0.0158678
-0.0112203	-0.0162253
-0.0112347	-0.00883759
-0.0112443	-0.00929754
-0.011259	-0.00976485
-0.0112757	-0.0136542
-0.0113176	-0.0122685
-0.0113195	-0.0154468
-0.0113231	-0.0216746
-0.0113233	-0.0170893
-0.0113274	-0.00710796
-0.0113299	-0.0104109
-0.011332	-0.013875
-0.0113333	-0.0139722
-0.0113377	-0.0128135
-0.0113561	-0.0266203
-0.0113729	-0.0184303
-0.0113821	0.00146791
-0.0113904	-0.0231006
-0.0113932	-0.0170807
-0.0114059	-0.0117056
-0.0114278	-0.0149147
-0.0114372	-0.011609
-0.0114688	-0.016075
-0.0114774	-0.0139204
-0.0114805	-0.0162097
-0.0114864	-0.0065074
-0.0114866	-0.0179554
-0.0115029	-0.00675733
-0.0115033	-0.0153428
-0.0115102	-0.00720367
-0.0115301	-0.0106298
-0.0115312	-0.00629967
-0.0115339	-0.0182229
-0.0115402	-0.0157329
-0.011546	-0.0026836
-0.0115514	-0.0129497
-0.011554	-0.0126621
-0.0115642	-0.018128
-0.0115646	-0.025944
-0.0115712	-0.0154545
-0.0115743	-0.00851445
-0.0115833	-0.00968825
-0.0115835	-0.00935415
-0.0115849	-0.0142495
-0.011601	-0.0325802
-0.0116194	-0.0107007
-0.0116211	-0.0298818
-0.0116441	-0.0113528
-0.0116716	-0.0217333
-0.0116721	-0.0116749
-0.0116853	-0.0189525
-0.0116859	-0.0230229
-0.0116869	-0.0101195
-0.0116895	-0.011246
-0.011692	-0.0159892
-0.0116993	-0.0134105
-0.0117053	-0.0236818
-0.011708	-0.0209928
-0.0117099	-0.0109156
-0.0117164	-0.00942761
-0.0117308	-0.00681743
-0.0117316	-0.0127157
-0.0117369	-0.0167715
-0.0117418	-0.0127983
-0.0117548	-0.0112173
-0.0117562	-0.0154349
-0.0117587	-0.00918647
-0.0117623	-0.0158411
-0.0117665	-0.0191066
-0.011769	-0.0142427
-0.0118006	-0.00870195
-0.0118079	-0.0156944
-0.0118126	-0.0122934
-0.0118162	-0.0209932
-0.0118164	-0.0242383
-0.011821	-0.0188642
-0.0118323	-0.00455138
-0.0118368	-0.0115904
-0.0118439	0.00743927
-0.011858	-0.0123192
-0.0118617	-0.0157272
-0.011864	-0.0188812
-0.0118713	-0.0140784
-0.0118779	-0.015788
-0.0118829	-0.0170621
-0.0118911	-0.019601
-0.0118944	-0.0278889
-0.0118962	-0.0031514
-0.0118974	-0.0182063
-0.0119025	-0.0175202
-0.0119083	-0.00111331
-0.0119157	-0.0235379
-0.0119278	-0.0180546
-0.011944	-0.00288058
-0.0119451	-0.0148854
-0.0119585	-0.00535483
-0.011975	-0.0108515
-0.0119776	-0.00788304
-0.0119883	-0.0146935
-0.0120051	-0.0212725
-0.0120402	-0.0103799
-0.0120599	-0.0119921
-0.0120681	-0.0164967
-0.0120708	-0.0189042
-0.0120732	-0.00886856
-0.0120816	-0.00440588
-0.0120943	-0.0130486
-0.0120952	-0.0129571
-0.012098	-0.0159505
-0.0120986	-0.0118352
-0.0121032	-0.015983
-0.0121092	-0.0109014
-0.0121189	-0.0123962
-0.0121283	-0.0208475
-0.0121322	-0.0113517
-0.0121423	-0.0101597
-0.0121437	-0.00937993
-0.0121488	-0.00723796
-0.0121531	-0.0178705
-0.0121548	-0.021036
-0.0121563	0.0125393
-0.012169	-0.00598264
-0.0121705	-0.0144395
-0.0121705	-0.0109925
-0.012175	-0.0182739
-0.0121799	-0.00770939
-0.0121958	-0.0151442
-0.0122138	-0.00457567
-0.0122164	-0.00422601
-0.0122255	-0.0236216
-0.0122257	-0.0128404
-0.0122393	-0.0107361
-0.0122397	-0.00999365
-0.0122416	-0.0213148
-0.0122428	-0.00248409
-0.0122545	-0.0158544
-0.0122603	-0.0202364
-0.0122811	-0.00746078
-0.0122843	-0.00990884
-0.0122856	-0.0242555
-0.0122909	-0.0151758
-0.012305	-0.0142812
-0.0123066	-0.0119239
-0.0123191	-0.0205028
-0.0123208	-0.0177277
-0.0123287	-0.0226747
-0.01233	-0.0188755
-0.0123325	-0.00589979
-0.012335	-0.00900643
-0.0123387	-0.00913615
-0.0123495	-0.0117408
-0.0123544	-0.00671917
-0.0123614	-0.0151135
-0.0123635	-0.00704559
-0.0123689	-0.0155882
-0.0123716	-0.0167015
-0.0123716	0.00189036
-0.0123774	-0.00937882
-0.0123823	-0.0193183
-0.0123855	-0.0228377
-0.0123917	-0.0188743
-0.0123938	-0.00536226
-0.0123957	-0.0159197
-0.0123973	-0.0026905
-0.012398	-0.016683
-0.0124027	-0.0215824
-0.0124449	-0.0106561
-0.012445	-0.0155021
-0.0124505	-0.0121835
-0.0124589	-0.00768818
-0.0124609	-0.0164978
-0.0124718	-0.0145956
-0.0124759	-0.0185016
-0.0124775	-0.00796146
-0.0124799	-0.0171692
-0.0124976	-0.0218519
-0.0125004	-0.0168136
-0.0125094	-0.0152002
-0.0125116	-0.0146912
-0.0125191	-0.0136078
-0.0125317	-0.0175657
-0.0125322	-0.0134427
-0.0125364	-0.0258153
-0.0125405	-0.0182827
-0.0125505	-0.0130011
-0.0125665	-0.0202037
-0.0125811	-0.0164782
-0.012583	-0.00922515
-0.0125837	-0.0173995
-0.0125874	-0.0148129
-0.0126167	-0.00663546
-0.0126312	-0.0064042
-0.0126365	-0.0220429
-0.0126367	-0.0174153
-0.0126407	-0.0125474
-0.0126568	-0.0123102
-0.0126577	-0.01871
-0.0126588	-0.0129907
-0.0126644	-0.0187258
-0.0126661	-0.0134724
-0.0126939	-0.0138928
-0.012694	-0.0218756
-0.0127001	-0.0162112
-0.0127004	-0.0168366
-0.0127123	-0.0123338
-0.0127131	-0.0125669
-0.0127183	-0.0111714
-0.0127319	-0.00129834
-0.0127401	-0.0202849
-0.0127548	-0.0115948
-0.0127632	-0.0244734
-0.0127657	-0.00925371
-0.0127793	-0.000473814
-0.0127898	-0.0146387
-0.0128077	-0.0144957
-0.0128118	-0.0132929
-0.0128125	-0.0180323
-0.0128144	-0.0174913
-0.0128222	-0.0122644
-0.0128422	-0.00845833
-0.0128438	-0.0122084
-0.0128498	-0.00822879
-0.0128528	-0.0137027
-0.0128534	-0.00466953
-0.012855	-0.0166278
-0.0128739	-0.0135359
-0.0128958	-0.0122771
-0.0129008	-0.0190874
-0.0129042	-0.0170012
-0.0129085	-0.00738457
-0.0129112	-0.0259234
-0.0129126	-0.00890291
-0.0129189	-0.0143051
-0.0129302	-0.0116683
-0.0129323	-0.00710852
-0.0129391	-0.017076
-0.0129449	-0.00774179
-0.0129484	-0.0140566
-0.0129505	0.0115626
-0.0129518	-0.0103365
-0.0129543	-0.0214138
-0.0129653	-0.014449
-0.0129715	-0.0127415
-0.0129718	-0.0134035
-0.0129806	-0.0200528
-0.0129983	-0.0195862
-0.0129992	-0.0235357
-0.0130132	-0.0147492
-0.0130142	-0.0235699
-0.0130202	-0.0153202
-0.0130476	0.0124722
-0.0130536	-0.0150211
-0.0130569	-0.0136684
-0.0130612	0.00339789
-0.0130676	-0.0142082
-0.0130724	-0.0112104
-0.0130761	-0.0187603
-0.0130928	-0.015638
-0.0130996	-0.0194805
-0.013105	-0.0230739
-0.0131089	-0.0156865
-0.013119	-0.012332
-0.013128	-0.0108212
-0.0131449	-0.0149676
-0.0131459	-0.014268
-0.0131507	-0.0178397
-0.0131573	-0.0178149
-0.0131617	-0.0217629
-0.0131701	-0.00723766
-0.0131726	-0.0220353
-0.0131833	-0.0198738
-0.0131923	-0.00439611
-0.0131973	-0.015873
-0.0131991	-0.0286357
-0.0131994	-0.00915391
-0.0132034	-0.0205374
-0.0132043	-0.0132695
-0.0132133	-0.0175151
-0.0132373	-0.0110967
-0.0132394	-0.00702307
-0.0132665	-0.00552799
-0.0132769	-0.0298213
-0.0132827	0.00208174
-0.0132845	-0.0235974
-0.0132862	-0.0100347
-0.0132893	-0.00385675
-0.0133019	-0.0146449
-0.0133028	-0.0140449
-0.0133043	-0.00225091
-0.0133183	-0.00821801
-0.0133213	-0.0114583
-0.0133228	-0.0113856
-0.0133275	-0.019747
-0.0133293	-0.0213855
-0.0133295	-0.00858978
-0.0133413	-0.0129316
-0.0133433	-0.00687714
-0.0133475	-0.0186942
-0.0133485	-0.0163595
-0.0133496	-0.00714845
-0.01335	-0.0104449
-0.0133598	-0.0233198
-0.0133777	-0.0156739
-0.0133817	-0.00757288
-0.0133839	-0.0154243
-0.0133883	-0.0151699
-0.0133917	-0.00154313
-0.0133991	-0.0150531
-0.0134012	-0.00899348
-0.0134115	-0.0259444
-0.0134322	-0.0200588
-0.0134663	-0.02559
-0.0134699	-0.0139956
-0.0134709	-0.01374
-0.0134724	-0.0111071
-0.0134797	-0.0038556
-0.0135231	-0.000789384
-0.0135296	-0.019332
-0.0135367	-0.0125017
-0.0135384	-0.025628
-0.0135385	-0.0209533
-0.0135391	-0.0061534
-0.013542	-0.0192243
-0.0135438	-0.0153879
-0.013549	-0.00813811
-0.0135511	-0.0186485
-0.0135521	-0.016782
-0.0135629	-0.00307618
-0.0135747	-0.0136898
-0.0135765	-0.0167734
-0.0135802	-0.0188449
-0.0135849	-0.0108528
-0.0135927	-0.0176907
-0.0135973	-0.0130699
-0.0135978	-0.0209459
-0.0135985	-0.0162947
-0.0136086	0.00728379
-0.0136097	-0.00909626
-0.0136185	-0.0116065
-0.0136349	-0.0137612
-0.013649	-0.0165065
-0.0136505	-0.00713216
-0.0136574	-0.0204628
-0.0136661	-0.0134967
-0.0136774	-0.00811603
-0.0136901	-0.0184219
-0.0136945	-0.0259809
-0.0137015	-0.00897896
-0.0137021	-0.0146735
-0.0137024	-0.0176152
-0.0137077	-0.0144369
-0.0137104	-0.015028
-0.0137118	-0.0120777
-0.0137183	-0.00828052
-0.0137408	-0.0196239
-0.0137458	-0.0149079
-0.0137482	-0.0108368
-0.0137645	-0.00577144
-0.013776	-0.0103177
-0.0137866	-0.00690156
-0.0137985	-0.0123485
-0.0138143	-0.00810788
-0.0138206	-0.0174709
-0.0138262	-0.0116953
-0.0138315	-0.00782528
-0.0138354	-0.0244148
-0.013849	-0.0154329
-0.0138534	-0.0150267
-0.013864	-0.0130172
-0.0138655	-0.0109848
-0.0138767	-0.0161364
-0.0138925	-0.0162315
-0.0139021	-0.014183
-0.0139037	-0.014283
-0.0139091	-0.0121141
-0.0139143	-0.0147878
-0.0139161	-0.0131943
-0.0139228	-0.00558073
-0.013923	-0.00763023
-0.0139241	-0.00912121
-0.0139283	0.0108588
-0.0139449	-0.0175083
-0.0139479	-0.00972824
-0.0139582	-0.0162286
-0.0139609	-0.0168267
-0.013967	-0.01655
-0.0139734	-0.0123569
-0.013991	-0.0323106
-0.0139932	-0.017888
-0.014004	-0.0074296
-0.0140103	-0.0119756
-0.0140161	-0.00360305
-0.014017	-0.0017251
-0.0140211	-0.0145405
-0.0140234	-0.0146833
-0.0140264	-0.0102132
-0.0140302	-0.0214387
-0.0140437	0.00122765
-0.01405	-0.0212591
-0.0140588	-0.0142983
-0.0140593	-0.0226826
-0.0140595	-0.00721215
-0.0140721	-0.0154679
-0.0140733	-0.0112486
-0.0140932	-0.0222744
-0.0140956	-0.022256
-0.0141115	-0.0143412
-0.0141138	-0.0221076
-0.0141149	-0.0093604
-0.0141318	-0.0170653
-0.0141377	0.00185082
-0.0141438	-0.0191798
-0.0141474	-0.0162418
-0.0141512	-0.0270913
-0.0141522	-0.0126635
-0.0141526	-0.0116912
-0.0141528	-0.012661
-0.0141568	-0.00690197
-0.0141577	-0.0185237
-0.0141611	-0.0117377
-0.0141744	-0.00701542
-0.0141835	-0.0141266
-0.014206	-0.0292138
-0.0142067	-0.0130061
-0.0142071	-0.0195257
-0.0142411	-0.0158122
-0.0142441	-0.0144328
-0.0142472	-0.016171
-0.0142496	-0.0120253
-0.0142759	-0.0149214
-0.0142795	-0.00543482
-0.0142877	-0.0177531
-0.014292	-0.0201877
-0.0142939	-0.0218184
-0.0142955	-0.0156911
-0.0143029	-0.0309974
-0.0143118	-0.0255741
-0.0143121	-0.00878024
-0.0143152	-0.0202776
-0.0143171	-0.0200242
-0.0143204	-0.00527843
-0.0143291	-0.00865835
-0.0143348	-0.0153025
-0.0143371	-0.0140976
-0.0143387	-0.00609558
-0.0143409	-0.0159426
-0.0143415	-0.0120336
-0.0143415	-0.0137381
-0.0143437	-0.00417753
-0.0143578	-0.0103463
-0.0143722	-0.00398745
-0.0143743	-0.0169709
-0.0143985	-0.0157505
-0.0144005	-0.0139738
-0.0144032	-0.00788788
-0.014407	-0.0209374
-0.0144081	-0.0205763
-0.0144225	-0.0223516
-0.0144298	-0.0145707
-0.0144415	-0.013595
-0.0144456	-0.011413
-0.0144486	-0.0151931
-0.0144602	-0.0170579
-0.0144641	-0.0229829
-0.0144669	-0.0121792
-0.0144896	-0.0154485
-0.0145131	-0.00524335
-0.0145183	-0.0125893
-0.0145216	-0.0212988
-0.0145326	-0.0184196
-0.0145426	-0.0113666
-0.0145449	-0.0347524
-0.014559	-0.020659
-0.0145617	-0.0236035
-0.0145658	-0.0128186
-0.0145836	-0.0180548
-0.0145956	-0.00903459
-0.0146012	-0.0138298
-0.0146266	-0.0182062
-0.0146305	-0.0120994
-0.0146401	-0.00558902
-0.0146438	-0.0144067
-0.0146461	-0.00606986
-0.0146598	-0.0109678
-0.0146757	-0.0119617
-0.0146758	-0.0171822
-0.01468	-0.0141108
-0.014683	-0.0115907
-0.0146832	-0.0186006
-0.0146841	-0.00534588
-0.0146925	-0.0142586
-0.0146945	-0.0221897
-0.0147044	-0.0213954
-0.0147094	-0.00562281
-0.0147153	-0.00976788
-0.0147198	-0.0132315
-0.0147235	-0.0232593
-0.0147246	-0.0151524
-0.0147293	-0.0168744
-0.0147514	-0.00896713
-0.0147576	-0.020371
-0.0147609	-0.0177965
-0.0147722	-0.0231552
-0.0147776	-0.0217715
-0.0147819	-0.0113897
-0.0147838	-0.0404351
-0.0147921	-0.0132616
-0.0147959	-0.0147762
-0.0148029	-0.0138165
-0.0148029	-0.0158813
-0.0148037	-0.0114695
-0.0148204	-0.00933056
-0.0148386	-0.00843642
-0.0148459	-0.0219919
-0.0148486	-0.0176084
-0.0148585	-0.00530787
-0.0148598	-0.00398801
-0.0148637	-0.0401874
-0.0148657	-0.00566653
-0.0148722	-0.0125422
-0.0148837	-0.0185134
-0.0149029	-0.00854629
-0.0149401	-0.00856945
-0.0149415	-0.023631
-0.0149778	-0.00235454
-0.0149786	-0.0120038
-0.0149871	-0.0176464
-0.0149918	-0.0138882
-0.014993	-0.0250964
-0.0150121	-0.0180297
-0.0150268	-0.0144018
-0.015028	-0.0137577
-0.0150354	-0.0102361
-0.0150354	-0.00866966
-0.0150613	-0.0128534
-0.0150628	-0.0226076
-0.0150648	-0.0137758
-0.0150686	-0.0227888
-0.0150742	-0.0140547
-0.0150838	-0.00422348
-0.0151042	-0.0123655
-0.0151307	0.00133674
-0.0151492	-0.0139282
-0.0151504	-0.0125411
-0.0151582	-0.00614636
-0.015169	-0.0128934
-0.0151752	-0.0139821
-0.0151757	-0.0183957
-0.0151866	-0.0173496
-0.0151888	-0.0182366
-0.0151968	-0.0142795
-0.0152022	-0.0131545
-0.0152118	-0.00710355
-0.0152169	-0.017952
-0.0152177	-0.0209955
-0.0152452	-0.00941632
-0.0152575	-0.0193751
-0.0152593	-0.0176309
-0.0152621	-0.00632469
-0.015263	-0.0105643
-0.0152651	-0.0138419
-0.0152729	-0.0127402
-0.0152756	-0.0209393
-0.0152768	-0.00850531
-0.0152858	-0.0106049
-0.0152972	-0.0137126
-0.0153086	-0.0179064
-0.0153134	-0.0141435
-0.0153136	-0.0107409
-0.0153179	-0.0227719
-0.015318	-0.00986849
-0.0153275	-0.0179566
-0.0153305	-0.0165499
-0.0153527	-0.00980301
-0.0153533	-0.016967
-0.0153542	-0.00697576
-0.015361	-0.0200449
-0.015362	-0.0299573
-0.0153639	-0.0164178
-0.0153753	-0.00135683
-0.0153783	-0.0152389
-0.0153799	-0.0115082
-0.015391	-0.00978607
-0.0154061	-0.014384
-0.0154066	-0.00229255
-0.0154095	-0.0155675
-0.0154229	-0.0146696
-0.0154237	-0.00780843
-0.0154398	-0.0173282
-0.0154401	-0.0161092
-0.0154408	-0.007751
-0.0154451	-0.0131129
-0.0154487	-0.0108979
-0.0154567	-0.00437755
-0.0154744	-0.020231
-0.0154872	-0.0222554
-0.0154925	0.00163894
-0.0155174	-0.0177952
-0.0155214	-0.0182484
-0.0155378	-0.0134506
-0.0155393	-0.0301778
-0.0155403	-0.028082
-0.0155457	-0.0184655
-0.0155483	-0.000331093
-0.0155673	-0.0190394
-0.015575	-0.00744433
-0.0155935	-0.0132626
-0.0156047	-0.0141577
-0.0156058	-0.0198848
-0.0156107	0.00181844
-0.015611	-0.00232984
-0.0156257	-0.00321925
-0.0156357	-0.00517422
-0.0156443	-0.0214469
-0.0156454	-0.0186015
-0.0156462	-0.0162252
-0.0156567	-0.0128475
-0.015658	-0.00517506
-0.0156597	-0.0188995
-0.0156619	-0.0215919
-0.0156628	-0.0101674
-0.0156655	-0.0151151
-0.0156657	-0.0145401
-0.0156732	0.000772714
-0.0156773	-0.0156177
-0.0156946	-0.02297
-0.0156957	-0.0138098
-0.0156976	-0.0171647
-0.0157045	-0.0175925
-0.0157215	-0.00567192
-0.0157246	-0.00547038
-0.0157276	-0.0165768
-0.0157357	-0.0134747
-0.0157442	-0.0157119
-0.0157493	-0.0104949
-0.0157513	-0.0140409
-0.0157523	-0.0173981
-0.0157536	-0.0137821
-0.0157659	-0.0288019
-0.0157681	-0.0153162
-0.0157689	-0.0206427
-0.0157694	-0.0260862
-0.0157752	-0.0104607
-0.0157784	-0.0116231
-0.0157868	0.00315978
-0.0157986	-0.0178682
-0.0158076	-0.00609605
-0.015812	-0.0176919
-0.0158198	-0.00525929
-0.0158199	-0.0114515
-0.0158326	-0.00970567
-0.0158437	-0.0163297
-0.0158512	-0.0015641
-0.015857	-0.01329
-0.015859	-0.0213743
-0.0158593	-0.0157733
-0.0158593	-0.00719896
-0.0158835	-0.0126203
-0.0158885	-0.00944925
-0.0158895	-0.0126964
-0.0158902	-0.00941808
-0.0159056	-0.0261248
-0.0159122	-0.025201
-0.0159274	-0.0151227
-0.0159285	-0.0071119
-0.0159285	-0.0229453
-0.0159381	-0.0130035
-0.0159445	-0.00777188
-0.0159448	-0.0253988
-0.0159459	-0.0122798
-0.015948	-0.0108578
-0.01595	-0.0219948
-0.0159551	-0.0167219
-0.0159583	-0.0211105
-0.015959	-0.0213768
-0.015964	-0.0116744
-0.0159644	-0.021414
-0.0159701	-0.012095
-0.0159707	-0.0123414
-0.0159964	-0.0172102
-0.0160093	-0.0131916
-0.0160268	-0.0104061
-0.0160331	-0.0119168
-0.0160352	-0.0126836
-0.0160414	-0.013698
-0.0160472	-0.0108817
-0.0160658	-0.0182153
-0.0160796	-0.0150232
-0.0160939	-0.0195232
-0.0161002	-0.0205103
-0.0161144	-0.0186627
-0.0161182	-0.0263836
-0.0161368	-0.0159513
-0.0161416	-0.0175296
-0.0161481	-0.00832919
-0.0161495	-0.038198
-0.0161542	-0.00679858
-0.0161594	-0.0134895
-0.0161619	-0.0208025
-0.0161692	-0.00598063
-0.0161858	-0.0115314
-0.0161964	0.000529233
-0.016208	-0.028788
-0.0162328	-0.017677
-0.0162333	-0.014834
-0.0162527	-0.0136113
-0.0162552	-0.0169092
-0.0162621	-0.011287
-0.0162686	-0.0163338
-0.016274	-0.0194818
-0.0162802	-0.0171068
-0.0162843	-0.0097938
-0.0162852	-0.0145894
-0.016289	-0.0193365
-0.0162993	-0.0207354
-0.0163035	-0.0147465
-0.016304	-0.0176795
-0.016308	-0.0119553
-0.016309	-0.0166085
-0.0163107	-0.0173112
-0.0163174	-0.0105608
-0.0163185	-0.0213883
-0.0163187	-0.00708977
-0.0163221	-0.0238819
-0.0163287	-0.00479048
-0.0163317	-0.022588
-0.0163318	-0.0163082
-0.0163435	-0.00839522
-0.0163485	-0.00972067
-0.0163582	-0.00520923
-0.016361	-0.00215859
-0.0163681	-0.0107883
-0.0163722	-0.021469
-0.016382	-0.0167961
-0.016383	-0.0153586
-0.0163903	-0.0167743
-0.0164047	-0.0148398
-0.0164051	-0.0240821
-0.0164051	-0.018163
-0.0164066	-0.00453628
-0.016413	-0.0196648
-0.0164271	-0.000536771
-0.0164326	-0.0218546
-0.0164367	-0.00997878
-0.0164549	-0.0221187
-0.0164678	-0.0156094
-0.0164946	-0.0165425
-0.0165051	0.00373661
-0.0165145	-0.0173742
-0.0165283	-0.0266002
-0.01653	-0.0115825
-0.0165321	-0.0134188
-0.0165336	-0.0200655
-0.0165528	-0.0162542
-0.0165528	-0.0167929
-0.0165599	-0.0245855
-0.0165905	-0.0065476
-0.0165906	-0.0231961
-0.0165908	-0.0170548
-0.0165984	-0.0161878
-0.0166103	-0.0104553
-0.0166107	-0.0154477
-0.0166131	-0.0133571
-0.0166153	0.00065296
-0.0166349	-0.0098929
-0.0166524	-0.0150537
-0.0166655	-0.0160824
-0.0166715	-0.0171797
-0.016673	-0.0219895
-0.0166869	-0.0194536
-0.0166881	-0.0202358
-0.0166907	-0.0106053
-0.016697	-0.0165927
-0.0167016	-0.0187295
-0.0167034	-0.0117417
-0.0167062	-0.0192673
-0.016708	-0.0202752
-0.016709	-0.00802494
-0.016713	-0.0138482
-0.0167283	-0.00329782
-0.0167367	-0.0147412
-0.0167402	-0.0186863
-0.0167436	-0.0145385
-0.0167468	-0.0162904
-0.016747	-0.0263673
-0.0167567	-0.00514177
-0.0167616	-0.021041
-0.0167622	-0.0194438
-0.0167765	-0.0217313
-0.016782	-0.0185225
-0.0168081	-0.0193509
-0.0168351	-0.0129909
-0.0168392	-0.00997963
-0.0168434	-0.00243614
-0.0168475	-0.0213373
-0.0168498	-0.0117599
-0.0168695	-0.0120145
-0.0168792	-0.0130303
-0.0168801	-0.0211405
-0.0168825	-0.0224894
-0.0168881	-0.0157043
-0.0168931	-0.0209877
-0.0169059	-0.0216663
-0.0169095	-0.0143113
-0.0169103	-0.0180242
-0.0169215	-0.0128391
-0.0169254	-0.0178241
-0.0169333	-0.00715103
-0.0169473	-0.0196201
-0.0169565	-0.0109991
-0.0169613	-0.0111479
-0.0169702	-0.018598
-0.0169883	-0.00884717
-0.0169967	-0.0159214
-0.017006	0.00808313
-0.0170102	-0.013353
-0.0170168	-0.0231515
-0.017018	-0.0186377
-0.0170199	-0.020198
-0.017027	-0.0136485
-0.0170281	-0.00629294
-0.0170326	-0.0167904
-0.0170384	-0.00943088
-0.0170401	-0.00462987
-0.0170433	-0.0298459
-0.0170536	-0.0196064
-0.0170544	-0.0126542
-0.0170559	-0.015315
-0.0170604	-0.0113257
-0.0170669	-0.0196605
-0.0170722	-0.00570096
-0.0170737	-0.012862
-0.0170785	-0.0144438
-0.0170961	-0.0156201
-0.0171018	-0.0211315
-0.0171073	-0.0151798
-0.017109	-0.0209142
-0.0171304	-0.0165166
-0.0171351	-0.0232811
-0.0171508	-0.00717309
-0.0171573	-0.0202082
-0.0171591	-0.0138586
-0.0171602	-0.0189698
-0.0171636	-0.0139013
-0.0171681	-0.0145049
-0.0171792	-0.00778973
-0.0171826	-0.0269604
-0.0171899	-0.00866422
-0.0171926	-0.0389554
-0.0171932	-0.0161584
-0.0172044	-0.0173703
-0.0172075	-0.0127657
-0.0172189	-0.00461449
-0.0172221	-0.0122503
-0.0172238	-0.0101216
-0.0172248	-0.0162539
-0.0172255	-0.0127277
[truncated: 1,258 more rows]

## Sheet: statistics
	genome	shuffled
Number of values	3257	3257
Minimum	-0.07804	-0.04233
25% Percentile	-0.02084	-0.01867
Median	-0.01468	-0.01425
75% Percentile	-0.00862	-0.009791
Maximum	-1.591e-05	0.02357
Mean	-0.01529	-0.01408
Std. Deviation	0.008819	0.007272
Std. Error of Mean	0.0001545	0.0001274
Lower 95% CI of mean	-0.01559	-0.01433
Upper 95% CI of mean	-0.01498	-0.01383
Coefficient of variation	57,70%	51,66%
Skewness	-0.6771	0.2054
Kurtosis	1.172	1.121
Sum	-49.78	-45.85
D'Agostino & Pearson normality test
K2	287.3	97.66
P value	<0,0001	<0,0001
Passed normality test (alpha=0.05)?	No	No
P value summary	****	****
Shapiro-Wilk normality test
W	0.9706	0.9907
P value	<0,0001	<0,0001
Passed normality test (alpha=0.05)?	No	No
P value summary	****	****
KS normality test
KS distance	0.04169	0.03209
P value	<0,0001	<0,0001
Passed normality test (alpha=0.05)?	No	No
P value summary	****	****
Table Analyzed	Data 1
Column A	genome
vs.	vs,
Column B	shuffled
Kolmogorov-Smirnov test
P value	<0,0001
Exact or approximate P value?	Approximate
P value summary	****
Significantly different (P < 0.05)?	Yes
Kolmogorov-Smirnov D	0.09856
