# Supplementary material for: Codon stabilization coefficient as a metric to gain insights into mRNA stability and codon bias and their relationships with translation
Source: Nucleic Acids Res. 2019 Jan 30;47(5):2216–28. doi: 10.1093/nar/gkz033 (PMC6412131; doi:10.1093/nar/gkz033)
Supplement: Supplementary Data [file gkz033_supplemental_files.zip › Table S4B.xlsx]

## Sheet: cluster 1
optimal	neutral	non-optimal	gene	RPK (Heyer and Moore, 2016)			Analysis Type:	PANTHER Overrepresentation Test (Released 20171205)
0.542	0.413	0.045	YAL005C	1252.24			Annotation Version and Release Date:	GO Ontology database Released 2018-08-09
0.614	0.382	0.004	YAL038W	21169.3			Analyzed List:	upload_1 (Saccharomyces cerevisiae)
0.595	0.298	0.107	YBL002W	1246.9			Reference List:	Saccharomyces cerevisiae (all genes in database)
0.523	0.348	0.129	YBL003C	515.315			Test Type:	FISHER
0.584	0.365	0.051	YBL087C	818.362			GO molecular function complete	Saccharomyces cerevisiae - REFLIST (6722)	upload_1 (235)	upload_1 (expected)	upload_1 (over/under)	upload_1 (fold Enrichment)	upload_1 (raw P-value)	upload_1 (FDR)
0.592	0.4	0.008	YBL092W	4386.85			structural constituent of ribosome (GO:0003735)	219	130	7.66	+	16.98	8.69E-114	2.19E-110
0.571	0.357	0.071	YBL108C-A	0			translation elongation factor activity (GO:0003746)	14	8	.49	+	16.35	3.20E-07	7.34E-05
0.573	0.369	0.058	YBR009C	548.69			rRNA binding (GO:0019843)	68	30	2.38	+	12.62	2.20E-21	1.39E-18
0.551	0.404	0.044	YBR010W	1106.72			protein binding involved in protein folding (GO:0044183)	15	6	.52	+	11.44	4.94E-05	8.91E-03
0.655	0.334	0.011	YBR031W	1523.25			structural molecule activity (GO:0005198)	390	133	13.63	+	9.75	1.09E-91	1.38E-88
0.577	0.391	0.032	YBR048W	1513.9			misfolded protein binding (GO:0051787)	19	6	.66	+	9.03	1.44E-04	2.27E-02
0.555	0.436	0.008	YBR181C	275.012			heat shock protein binding (GO:0031072)	22	6	.77	+	7.80	2.81E-04	3.94E-02
0.538	0.446	0.015	YBR189W	2445.74			translation factor activity, RNA binding (GO:0008135)	55	9	1.92	+	4.68	2.67E-04	3.97E-02
0.531	0.419	0.05	YBR191W	1469.85			unfolded protein binding (GO:0051082)	89	14	3.11	+	4.50	8.09E-06	1.57E-03
0.63	0.351	0.019	YCR012W	11310.2			oxidoreductase activity, acting on the CH-OH group of donors, NAD or NADP as acceptor (GO:0016616)	84	11	2.94	+	3.75	3.30E-04	4.39E-02
0.635	0.358	0.007	YCR031C	2261.51			RNA binding (GO:0003723)	667	80	23.32	+	3.43	1.28E-22	1.08E-19
0.585	0.377	0.038	YDL081C	2292.22			nucleic acid binding (GO:0003676)	1259	92	44.01	+	2.09	9.37E-13	3.38E-10
0.608	0.35	0.042	YDL083C	2168.06			heterocyclic compound binding (GO:1901363)	1952	126	68.24	+	1.85	1.24E-14	6.27E-12
0.566	0.396	0.038	YDL130W	2393.68			organic cyclic compound binding (GO:0097159)	1963	126	68.63	+	1.84	2.31E-14	9.74E-12
0.583	0.358	0.058	YDL136W	303.048			binding (GO:0005488)	3048	158	106.56	+	1.48	3.73E-11	1.18E-08
0.592	0.35	0.058	YDL191W	588.74			molecular_function (GO:0003674)	6011	234	210.14	+	1.11	3.99E-10	1.01E-07
0.591	0.393	0.016	YDL229W	3077.2			catalytic activity, acting on a protein (GO:0140096)	605	3	21.15	-	.14	1.50E-06	3.15E-04
0.657	0.334	0.008	YDR012W	650.151			hydrolase activity, acting on ester bonds (GO:0016788)	355	1	12.41	-	.08	1.09E-04	1.84E-02
0.571	0.378	0.051	YDR025W	2357.63			Unclassified (UNCLASSIFIED)	711	1	24.86	-	.04	3.99E-10	1.12E-07
0.597	0.383	0.02	YDR050C	5377.43
0.57	0.391	0.04	YDR064W	3320.18
0.611	0.313	0.076	YDR224C	1393.75
0.576	0.348	0.076	YDR225W	746.272
0.562	0.423	0.015	YDR385W	283.023
0.582	0.382	0.036	YDR418W	2852.92
0.529	0.36	0.11	YDR471W	1157.45
0.545	0.432	0.023	YDR500C	1217.53
0.532	0.421	0.048	YEL026W	921.158
0.567	0.414	0.019	YEL034W	2300.22
0.527	0.4	0.073	YEL054C	2181.41
0.57	0.38	0.05	YER056C-A	1439.14
0.593	0.393	0.015	YER074W	1357.71
0.562	0.372	0.066	YER117W	1537.93
0.598	0.39	0.012	YFR031C-A	1439.14
0.576	0.373	0.051	YFR032C-A	2417.71
0.686	0.305	0.01	YGL030W	2730.1
0.587	0.361	0.052	YGL031C	1807.61
0.561	0.393	0.045	YGL076C	2065.26
0.537	0.403	0.06	YGL103W	4867.45
0.63	0.346	0.024	YGL123W	3700.65
0.604	0.382	0.014	YGL135W	675.516
0.55	0.419	0.031	YGL147C	2007.86
0.593	0.352	0.056	YGR027C	3039.82
0.614	0.354	0.031	YGR034W	2066.6
0.586	0.359	0.055	YGR118W	1128.09
0.594	0.361	0.045	YGR148C	1270.93
0.611	0.371	0.018	YGR254W	504.634
0.601	0.355	0.043	YHL001W	950.528
0.562	0.421	0.017	YHL015W	2612.62
0.629	0.348	0.023	YHL033C	1945.11
0.581	0.382	0.037	YHR010W	1949.12
0.585	0.378	0.037	YHR021C	2078.61
0.566	0.396	0.038	YHR141C	595.415
0.613	0.378	0.009	YHR174W	17265.7
0.552	0.41	0.038	YHR203C	1161.46
0.583	0.394	0.024	YIL018W	2129.34
0.595	0.355	0.05	YIL052C	1234.89
0.556	0.407	0.037	YIL069C	771.637
0.563	0.377	0.06	YIL133C	1842.32
0.543	0.397	0.06	YJL177W	1588.66
0.594	0.348	0.058	YJL191W	496.624
0.541	0.414	0.045	YJR047C	170.882
0.543	0.391	0.065	YJR094W-A	958.539
0.569	0.409	0.022	YJR123W	6239.85
0.548	0.414	0.038	YJR145C	1539.27
0.601	0.37	0.029	YKL006W	1760.88
0.552	0.44	0.008	YKL060C	18662.1
0.567	0.413	0.02	YKL152C	8307.78
0.56	0.418	0.022	YKL180W	3253.42
0.531	0.414	0.055	YKR094C	1019.95
0.556	0.416	0.028	YLL024C	4477.63
0.633	0.348	0.02	YLL045C	2925.01
0.593	0.401	0.005	YLR044C	29730.7
0.536	0.425	0.04	YLR048W	3210.7
0.603	0.388	0.008	YLR061W	2591.26
0.535	0.429	0.037	YLR150W	2986.42
0.586	0.382	0.033	YLR167W	4535.03
0.556	0.349	0.095	YLR287C-A	1058.66
0.615	0.333	0.051	YLR325C	1954.46
0.602	0.315	0.083	YLR333C	1323
0.564	0.417	0.019	YLR340W	4850.1
0.567	0.362	0.071	YLR344W	1010.6
0.554	0.428	0.018	YLR355C	4119.85
0.549	0.384	0.067	YLR441C	2471.11
0.58	0.347	0.074	YLR448W	2354.96
0.551	0.426	0.022	YML024W	1639.39
0.569	0.376	0.055	YML063W	3406.95
0.58	0.347	0.074	YML073C	2440.4
0.574	0.398	0.028	YMR116C	4808.71
0.533	0.422	0.045	YMR142C	2524.51
0.566	0.364	0.07	YMR143W	1594
0.55	0.36	0.09	YMR194W	680.856
0.529	0.402	0.069	YMR303C	16.02
0.563	0.359	0.078	YNL030W	624.786
0.539	0.429	0.031	YNL067W	544.685
0.581	0.384	0.035	YNL069C	3217.38
0.575	0.387	0.038	YNL162W	540.68
0.554	0.404	0.042	YNL178W	4426.9
0.584	0.388	0.028	YNL209W	2029.22
0.575	0.376	0.048	YNL301C	481.939
0.604	0.387	0.009	YOL039W	2281.53
0.585	0.387	0.028	YOL040C	4269.37
0.598	0.379	0.023	YOL086C	13614.5
0.613	0.371	0.016	YOL120C	2922.34
0.62	0.317	0.063	YOL127W	3406.95
0.571	0.406	0.023	YOR063W	6795.21
0.558	0.395	0.047	YOR096W	2529.85
0.562	0.424	0.014	YOR133W	197.582
0.587	0.333	0.079	YOR182C	1278.94
0.615	0.371	0.014	YOR369C	2974.41
0.559	0.424	0.017	YPL090C	292.368
0.579	0.383	0.037	YPL143W	1903.73
0.533	0.41	0.057	YPL198W	345.768
0.604	0.378	0.018	YPL220W	602.09
0.65	0.34	0.01	YPL249C-A	2254.84
0.641	0.348	0.011	YPR043W	1853
0.6	0.389	0.011	YPR080W	1397.76
0.614	0.366	0.021	YPR132W	1384.41
0.5	0.471	0.029	YAL003W	3830.15
0.492	0.404	0.104	YAL012W	1158.79
0.513	0.45	0.037	YBL027W	2489.8
0.53	0.43	0.04	YBL072C	1269.6
0.505	0.396	0.099	YBL099W	308.388
0.477	0.463	0.059	YBR011C	1873.02
0.475	0.424	0.102	YBR025C	1060
0.513	0.444	0.042	YBR084C-A	1812.95
0.527	0.419	0.054	YBR196C	4137.2
0.426	0.445	0.128	YBR221C	321.738
0.476	0.427	0.097	YBR249C	627.456
0.495	0.44	0.064	YDL014W	799.672
0.448	0.437	0.115	YDL022W	217.607
0.526	0.402	0.072	YDL055C	2033.22
0.357	0.625	0.018	YDL061C	1794.26
0.513	0.451	0.035	YDL075W	2631.31
0.503	0.442	0.055	YDL082W	1280.28
0.42	0.481	0.099	YDL192W	667.506
0.474	0.353	0.173	YDL208W	340.428
0.428	0.468	0.104	YDR002W	591.41
0.531	0.438	0.031	YDR155C	1400.43
0.449	0.427	0.123	YDR158W	760.957
0.464	0.459	0.077	YDR226W	1035.97
0.507	0.456	0.037	YDR447C	1015.94
0.466	0.507	0.027	YDR450W	1755.54
0.5	0.389	0.111	YDR461W	285.693
0.451	0.445	0.104	YDR502C	388.488
0.488	0.477	0.036	YER043C	1710.15
0.515	0.425	0.06	YER102W	788.992
0.504	0.462	0.034	YER131W	1146.78
0.428	0.487	0.085	YER165W	1615.36
0.514	0.431	0.055	YFL014W	5.34
0.501	0.456	0.043	YFL039C	3445.67
0.409	0.5	0.091	YFL045C	667.506
0.443	0.454	0.103	YFR053C	22.695
0.504	0.479	0.017	YGL189C	2854.26
0.494	0.434	0.072	YGL253W	2499.14
0.508	0.421	0.071	YGL256W	6.675
0.5	0.46	0.04	YGR085C	839.722
0.469	0.426	0.104	YGR144W	4.005
0.449	0.415	0.135	YGR159C	730.252
0.452	0.462	0.087	YGR209C	468.589
0.512	0.437	0.052	YGR214W	2755.47
0.443	0.447	0.11	YGR240C	1971.81
0.457	0.453	0.09	YGR285C	1512.57
0.43	0.448	0.123	YHR019C	1132.09
0.454	0.437	0.11	YHR064C	1341.69
0.448	0.414	0.138	YHR072W-A	140.176
0.517	0.423	0.059	YHR183W	1058.66
0.489	0.431	0.08	YHR193C	1306.98
0.504	0.44	0.056	YIL053W	2447.08
0.523	0.43	0.047	YIL148W	1137.43
0.506	0.471	0.023	YJL136C	1555.29
0.489	0.481	0.03	YJL138C	369.798
0.471	0.51	0.02	YJL189W	1810.28
0.531	0.454	0.015	YJL190C	2218.79
0.438	0.448	0.115	YJR016C	718.236
0.515	0.384	0.101	YJR045C	1507.23
0.5	0.39	0.11	YJR104C	911.813
0.45	0.435	0.115	YJR105W	666.171
0.472	0.427	0.102	YJR121W	283.023
0.485	0.479	0.036	YKL056C	2176.07
0.478	0.439	0.083	YKL081W	2704.73
0.451	0.415	0.134	YKL156W	802.342
0.471	0.471	0.057	YKR057W	1035.97
0.491	0.478	0.03	YKR059W	397.834
0.469	0.434	0.098	YLL050C	719.571
0.48	0.48	0.039	YLR029C	2973.07
0.447	0.437	0.117	YLR043C	440.554
0.454	0.478	0.068	YLR058C	1325.67
0.525	0.466	0.009	YLR075W	5446.85
0.489	0.42	0.091	YLR109W	4244
0.497	0.416	0.086	YLR180W	886.448
0.523	0.432	0.045	YLR185W	1381.74
0.527	0.445	0.028	YLR249W	9642.79
0.484	0.369	0.147	YLR259C	1440.48
0.522	0.418	0.06	YLR264W	1206.85
0.452	0.502	0.046	YLR293C	1501.89
0.493	0.415	0.093	YLR354C	823.702
0.454	0.454	0.092	YLR367W	357.783
0.496	0.416	0.088	YLR406C	719.571
0.455	0.44	0.105	YLR432W	638.136
0.434	0.427	0.139	YLR438W	427.204
0.445	0.534	0.021	YML026C	1375.06
0.487	0.401	0.113	YML056C	500.629
0.457	0.443	0.101	YMR186W	3993.02
0.492	0.418	0.09	YMR205C	2138.69
0.436	0.455	0.109	YMR217W	1125.41
0.419	0.562	0.019	YMR230W	1447.15
0.488	0.477	0.035	YMR242C	1903.73
0.507	0.397	0.096	YNL031C	1261.59
0.459	0.413	0.127	YNL055C	835.717
0.511	0.4	0.089	YNL096C	1427.13
0.518	0.404	0.079	YNL135C	695.541
0.521	0.438	0.042	YNL302C	1735.52
0.433	0.443	0.124	YOL058W	40.05
0.451	0.442	0.106	YOL109W	1678.11
0.521	0.438	0.042	YOL121C	1273.6
0.462	0.396	0.142	YOR020C	475.264
0.437	0.444	0.119	YOR122C	348.438
0.463	0.478	0.06	YOR167C	2017.2
0.523	0.439	0.037	YOR234C	861.083
0.429	0.562	0.01	YOR293W	1862.34
0.465	0.488	0.047	YOR312C	1620.7
0.511	0.412	0.077	YOR375C	507.305
0.506	0.323	0.171	YOR394W	0
0.482	0.374	0.143	YPL028W	544.685
0.503	0.439	0.057	YPL037C	1188.16
0.441	0.451	0.108	YPL048W	563.375
0.484	0.42	0.096	YPL061W	2723.42
0.525	0.431	0.044	YPL079W	1104.06
0.467	0.462	0.071	YPL081W	360.453
0.462	0.44	0.098	YPL106C	2943.7
0.522	0.461	0.017	YPL131W	5295.99
0.44	0.429	0.131	YPL231W	1258.92
0.451	0.429	0.12	YPL240C	618.111
0.506	0.323	0.171	YPL282C	0
0.414	0.514	0.073	YPR035W	874.433
0.473	0.387	0.14	YPR052C	32.04
0.475	0.422	0.103	YPR074C	1598.01
0.511	0.46	0.029	YPR102C	1035.97
				516993

## Sheet: cluster 2
optimal	neutral	non-optimal	gene	RPK (Heyer and Moore, 2016)			Analysis Type:	PANTHER Overrepresentation Test (Released 20171205)
0.389	0.442	0.169	YAL035W	855.743			Annotation Version and Release Date:	GO Ontology database Released 2018-08-09
0.352	0.444	0.203	YAL036C	193.577			Analyzed List:	upload_1 (Saccharomyces cerevisiae)
0.36	0.474	0.165	YAL054C	5.34			Reference List:	Saccharomyces cerevisiae (all genes in database)
0.34	0.458	0.202	YAL060W	97.456			Test Type:	FISHER
0.331	0.458	0.211	YBL015W	17.355			GO molecular function complete	Saccharomyces cerevisiae - REFLIST (6722)	upload_1 (843)	upload_1 (expected)	upload_1 (over/under)	upload_1 (fold Enrichment)	upload_1 (raw P-value)	upload_1 (FDR)
0.339	0.499	0.162	YBL039C	419.194			aldo-keto reductase (NADP) activity (GO:0004033)	9	9	1.13	+	7.97	4.86E-05	2.23E-03
0.396	0.414	0.19	YBL045C	96.121			alditol:NADP+ 1-oxidoreductase activity (GO:0004032)	6	6	.75	+	7.97	9.61E-04	2.55E-02
0.355	0.485	0.16	YBL076C	1312.32			alcohol dehydrogenase (NADP+) activity (GO:0008106)	8	8	1.00	+	7.97	1.30E-04	5.07E-03
0.399	0.424	0.177	YBR039W	134.836			acid-thiol ligase activity (GO:0016878)	10	9	1.25	+	7.18	8.32E-05	3.50E-03
0.36	0.5	0.14	YBR072W	12.015			RNA polymerase II activity (GO:0001055)	9	8	1.13	+	7.09	2.22E-04	7.81E-03
0.367	0.468	0.165	YBR079C	564.71			CoA-ligase activity (GO:0016405)	8	7	1.00	+	6.98	5.98E-04	1.82E-02
0.412	0.405	0.182	YBR082C	719.571			threonine-type endopeptidase activity (GO:0004298)	14	11	1.76	+	6.27	3.14E-05	1.53E-03
0.374	0.475	0.152	YBR089C-A	25.365			threonine-type peptidase activity (GO:0070003)	14	11	1.76	+	6.27	3.14E-05	1.50E-03
0.412	0.459	0.129	YBR121C	890.453			RNA polymerase I activity (GO:0001054)	14	10	1.76	+	5.70	1.27E-04	5.01E-03
0.397	0.489	0.114	YBR127C	1254.91			transferase activity, transferring pentosyl groups (GO:0016763)	17	12	2.13	+	5.63	2.90E-05	1.44E-03
0.373	0.458	0.169	YBR143C	483.274			transferase activity, transferring acyl groups, acyl groups converted into alkyl on transfer (GO:0046912)	10	7	1.25	+	5.58	1.48E-03	3.66E-02
0.405	0.407	0.188	YBR145W	41.385			translation initiation factor activity (GO:0003743)	36	24	4.51	+	5.32	6.90E-09	6.23E-07
0.376	0.468	0.156	YBR218C	245.642			translation initiation factor binding (GO:0031369)	18	12	2.26	+	5.32	4.35E-05	2.03E-03
0.366	0.434	0.201	YCL009C	408.514			RNA-directed 5'-3' RNA polymerase activity (GO:0003968)	12	8	1.50	+	5.32	8.49E-04	2.31E-02
0.409	0.399	0.192	YCL026C-A	0			carbon-nitrogen ligase activity, with glutamine as amido-N-donor (GO:0016884)	15	9	1.88	+	4.78	7.03E-04	2.04E-02
0.377	0.424	0.199	YCL030C	273.677			transferase activity, transferring nitrogenous groups (GO:0016769)	22	13	2.76	+	4.71	5.27E-05	2.38E-03
0.35	0.454	0.196	YCL037C	734.257			transaminase activity (GO:0008483)	22	13	2.76	+	4.71	5.27E-05	2.34E-03
0.349	0.458	0.193	YCL050C	564.71			proton-transporting ATPase activity, rotational mechanism (GO:0046961)	17	10	2.13	+	4.69	4.00E-04	1.26E-02
0.381	0.393	0.227	YCR004C	217.607			oxidoreductase activity, acting on the aldehyde or oxo group of donors (GO:0016903)	28	16	3.51	+	4.56	9.99E-06	6.16E-04
0.356	0.474	0.17	YCR028C-A	245.642			FMN binding (GO:0010181)	16	9	2.01	+	4.49	9.91E-04	2.58E-02
0.407	0.447	0.146	YCR053W	973.224			oxidoreductase activity, acting on the aldehyde or oxo group of donors, NAD or NADP as acceptor (GO:0016620)	22	12	2.76	+	4.35	1.81E-04	6.71E-03
0.321	0.47	0.209	YCR088W	476.599			ligase activity, forming carbon-sulfur bonds (GO:0016877)	19	10	2.38	+	4.20	7.71E-04	2.14E-02
0.359	0.5	0.141	YDL084W	939.848			translation factor activity, RNA binding (GO:0008135)	55	27	6.90	+	3.91	1.03E-07	8.41E-06
0.331	0.492	0.178	YDL100C	492.619			oxidoreductase activity, acting on the CH-OH group of donors, NAD or NADP as acceptor (GO:0016616)	84	41	10.53	+	3.89	5.73E-11	6.29E-09
0.364	0.477	0.159	YDL126C	1264.26			oxidoreductase activity, acting on CH-OH group of donors (GO:0016614)	88	42	11.04	+	3.81	5.76E-11	6.07E-09
0.377	0.452	0.17	YDL131W	186.902			ligase activity, forming carbon-nitrogen bonds (GO:0016879)	46	21	5.77	+	3.64	6.57E-06	4.15E-04
0.4	0.48	0.12	YDL133C-A	535.34			ATPase activity, coupled to transmembrane movement of ions, rotational mechanism (GO:0044769)	31	14	3.89	+	3.60	2.48E-04	8.57E-03
0.387	0.47	0.144	YDL137W	232.292			ligase activity (GO:0016874)	107	48	13.42	+	3.58	1.33E-11	1.53E-09
0.377	0.396	0.227	YDL143W	347.103			actin filament binding (GO:0051015)	27	12	3.39	+	3.54	7.61E-04	2.14E-02
0.37	0.451	0.179	YDL168W	161.536			vitamin binding (GO:0019842)	54	24	6.77	+	3.54	2.11E-06	1.48E-04
0.345	0.47	0.185	YDL171C	538.01			DNA-directed 5'-3' RNA polymerase activity (GO:0003899)	34	15	4.26	+	3.52	1.83E-04	6.72E-03
0.397	0.437	0.166	YDL182W	233.627			5'-3' RNA polymerase activity (GO:0034062)	34	15	4.26	+	3.52	1.83E-04	6.62E-03
0.4	0.48	0.12	YDL184C	983.904			RNA polymerase activity (GO:0097747)	34	15	4.26	+	3.52	1.83E-04	6.53E-03
0.393	0.436	0.171	YDL185W	2054.58			coenzyme binding (GO:0050662)	142	62	17.81	+	3.48	3.21E-14	5.07E-12
0.347	0.427	0.227	YDL198C	100.126			ligase activity, forming carbon-oxygen bonds (GO:0016875)	38	16	4.77	+	3.36	1.73E-04	6.61E-03
0.368	0.468	0.165	YDR023W	937.178			aminoacyl-tRNA ligase activity (GO:0004812)	38	16	4.77	+	3.36	1.73E-04	6.51E-03
0.341	0.457	0.203	YDR035W	220.277			flavin adenine dinucleotide binding (GO:0050660)	31	13	3.89	+	3.34	7.14E-04	2.05E-02
0.369	0.494	0.137	YDR037W	1309.65			vitamin B6 binding (GO:0070279)	40	16	5.02	+	3.19	2.75E-04	9.40E-03
0.387	0.497	0.116	YDR044W	161.536			pyridoxal phosphate binding (GO:0030170)	40	16	5.02	+	3.19	2.75E-04	9.27E-03
0.355	0.419	0.226	YDR070C	0			mRNA binding (GO:0003729)	195	76	24.45	+	3.11	4.62E-15	7.79E-13
0.375	0.454	0.171	YDR091C	305.718			actin binding (GO:0003779)	49	19	6.15	+	3.09	1.05E-04	4.22E-03
0.37	0.487	0.143	YDR099W	476.599			carbon-carbon lyase activity (GO:0016830)	37	14	4.64	+	3.02	1.01E-03	2.62E-02
0.341	0.447	0.212	YDR101C	233.627			cofactor binding (GO:0048037)	216	77	27.09	+	2.84	1.55E-13	2.30E-11
0.397	0.354	0.248	YDR148C	101.461			magnesium ion binding (GO:0000287)	57	20	7.15	+	2.80	3.16E-04	1.05E-02
0.364	0.444	0.193	YDR172W	531.335			cation-transporting ATPase activity (GO:0019829)	40	14	5.02	+	2.79	1.86E-03	4.46E-02
0.419	0.378	0.203	YDR174W	285.693			oxidoreductase activity (GO:0016491)	347	121	43.52	+	2.78	2.96E-20	1.07E-17
0.369	0.408	0.224	YDR212W	292.368			isomerase activity (GO:0016853)	75	25	9.41	+	2.66	7.69E-05	3.29E-03
0.377	0.387	0.236	YDR298C	108.136			ribonucleoside binding (GO:0032549)	106	35	13.29	+	2.63	4.09E-06	2.79E-04
0.325	0.457	0.218	YDR321W	304.383			hydrolase activity, acting on carbon-nitrogen (but not peptide) bonds (GO:0016810)	76	25	9.53	+	2.62	8.96E-05	3.71E-03
0.318	0.496	0.186	YDR341C	591.41			nucleoside binding (GO:0001882)	107	35	13.42	+	2.61	4.58E-06	3.05E-04
0.411	0.426	0.163	YDR353W	630.126			lyase activity (GO:0016829)	112	35	14.05	+	2.49	1.33E-05	7.81E-04
0.343	0.449	0.208	YDR368W	194.912			guanyl ribonucleotide binding (GO:0032561)	103	32	12.92	+	2.48	2.47E-05	1.33E-03
0.412	0.353	0.235	YDR371C-A	0			purine ribonucleoside binding (GO:0032550)	103	32	12.92	+	2.48	2.47E-05	1.30E-03
0.381	0.42	0.199	YDR381W	365.793			purine nucleoside binding (GO:0001883)	103	32	12.92	+	2.48	2.47E-05	1.28E-03
0.321	0.498	0.181	YDR399W	188.237			guanyl nucleotide binding (GO:0019001)	103	32	12.92	+	2.48	2.47E-05	1.25E-03
0.318	0.471	0.212	YDR429C	325.743			ATP-dependent helicase activity (GO:0008026)	65	20	8.15	+	2.45	1.33E-03	3.35E-02
0.367	0.514	0.118	YDR432W	692.871			purine NTP-dependent helicase activity (GO:0070035)	65	20	8.15	+	2.45	1.33E-03	3.32E-02
0.408	0.388	0.204	YDR453C	14.685			GTP binding (GO:0005525)	102	31	12.79	+	2.42	6.42E-05	2.80E-03
0.406	0.401	0.193	YDR454C	387.153			unfolded protein binding (GO:0051082)	89	26	11.16	+	2.33	4.34E-04	1.35E-02
0.327	0.475	0.198	YDR510W	357.783			protein-containing complex binding (GO:0044877)	157	44	19.69	+	2.23	1.06E-05	6.39E-04
0.342	0.443	0.215	YDR533C	13.35			GTPase activity (GO:0003924)	83	23	10.41	+	2.21	1.53E-03	3.76E-02
0.386	0.47	0.144	YEL024W	33.375			small molecule binding (GO:0036094)	948	241	118.89	+	2.03	4.95E-24	3.13E-21
0.411	0.444	0.145	YEL046C	706.221			nucleotide binding (GO:0000166)	875	213	109.73	+	1.94	4.93E-19	1.38E-16
0.332	0.516	0.152	YEL051W	368.463			nucleoside phosphate binding (GO:1901265)	875	213	109.73	+	1.94	4.93E-19	1.25E-16
0.349	0.478	0.173	YEL070W	0			anion binding (GO:0043168)	965	231	121.02	+	1.91	6.32E-20	2.00E-17
0.329	0.501	0.17	YER003C	503.299			carbohydrate derivative binding (GO:0097367)	792	189	99.32	+	1.90	6.05E-16	1.39E-13
0.328	0.52	0.152	YER009W	648.816			ribonucleotide binding (GO:0032553)	782	185	98.07	+	1.89	3.64E-15	6.58E-13
0.38	0.457	0.163	YER025W	708.891			purine ribonucleotide binding (GO:0032555)	766	176	96.06	+	1.83	2.32E-13	3.09E-11
0.393	0.457	0.149	YER036C	797.002			purine nucleotide binding (GO:0017076)	772	177	96.82	+	1.83	1.88E-13	2.64E-11
0.353	0.444	0.203	YER052C	212.267			purine ribonucleoside triphosphate binding (GO:0035639)	761	171	95.44	+	1.79	2.38E-12	3.00E-10
0.372	0.465	0.163	YER057C	284.358			drug binding (GO:0008144)	722	162	90.55	+	1.79	1.26E-11	1.52E-09
0.368	0.448	0.184	YER062C	61.411			ion binding (GO:0043167)	1595	354	200.03	+	1.77	9.44E-28	7.95E-25
0.325	0.47	0.205	YER065C	5.34			catalytic activity (GO:0003824)	2431	527	304.87	+	1.73	4.89E-48	1.24E-44
0.351	0.49	0.159	YER070W	686.196			RNA binding (GO:0003723)	667	144	83.65	+	1.72	2.63E-09	2.66E-07
0.371	0.448	0.181	YER081W	22.695			adenyl nucleotide binding (GO:0030554)	673	145	84.40	+	1.72	3.00E-09	2.81E-07
0.402	0.387	0.211	YER126C	189.572			adenyl ribonucleotide binding (GO:0032559)	669	144	83.90	+	1.72	2.84E-09	2.76E-07
0.393	0.442	0.165	YER177W	1148.11			ATP binding (GO:0005524)	665	140	83.40	+	1.68	2.02E-08	1.70E-06
0.405	0.429	0.167	YER178W	731.587			ATPase activity (GO:0016887)	301	62	37.75	+	1.64	5.77E-04	1.78E-02
0.353	0.451	0.196	YFL018C	316.398			hydrolase activity, acting on acid anhydrides, in phosphorus-containing anhydrides (GO:0016818)	449	92	56.31	+	1.63	1.94E-05	1.12E-03
0.352	0.461	0.187	YFL022C	555.365			hydrolase activity, acting on acid anhydrides (GO:0016817)	449	92	56.31	+	1.63	1.94E-05	1.09E-03
0.385	0.402	0.213	YFL034C-A	236.297			pyrophosphatase activity (GO:0016462)	449	92	56.31	+	1.63	1.94E-05	1.07E-03
0.335	0.495	0.171	YFL037W	582.065			catalytic activity, acting on RNA (GO:0140098)	300	61	37.62	+	1.62	7.74E-04	2.13E-02
0.352	0.419	0.228	YFL059W	0			cation binding (GO:0043169)	833	167	104.47	+	1.60	1.22E-08	1.06E-06
0.324	0.479	0.197	YFR009W	188.237			nucleoside-triphosphatase activity (GO:0017111)	424	85	53.17	+	1.60	1.01E-04	4.12E-03
0.352	0.439	0.21	YFR030W	73.426			heterocyclic compound binding (GO:1901363)	1952	384	244.80	+	1.57	2.28E-21	1.15E-18
0.401	0.441	0.158	YFR044C	559.37			organic cyclic compound binding (GO:0097159)	1963	385	246.18	+	1.56	2.76E-21	1.16E-18
0.365	0.469	0.167	YGL009C	1234.89			metal ion binding (GO:0046872)	822	161	103.09	+	1.56	1.16E-07	9.17E-06
0.413	0.433	0.154	YGL026C	646.146			hydrolase activity (GO:0016787)	1068	196	133.94	+	1.46	1.91E-07	1.46E-05
0.338	0.509	0.153	YGL037C	100.126			binding (GO:0005488)	3048	559	382.25	+	1.46	9.10E-31	1.15E-27
0.343	0.478	0.179	YGL062W	165.541			transferase activity (GO:0016740)	943	156	118.26	+	1.32	7.36E-04	2.09E-02
0.392	0.366	0.242	YGL068W	105.466			molecular_function (GO:0003674)	6011	819	753.83	+	1.09	6.13E-16	1.19E-13
0.367	0.419	0.214	YGL078C	212.267			transmembrane transporter activity (GO:0022857)	370	23	46.40	-	.50	3.67E-04	1.17E-02
0.415	0.457	0.128	YGL105W	975.894			sequence-specific DNA binding (GO:0043565)	283	16	35.49	-	.45	6.70E-04	1.97E-02
0.418	0.441	0.141	YGL148W	571.385			structural constituent of ribosome (GO:0003735)	219	11	27.46	-	.40	8.96E-04	2.41E-02
0.368	0.439	0.194	YGL187C	52.065			transcription regulatory region DNA binding (GO:0044212)	150	6	18.81	-	.32	1.80E-03	4.38E-02
0.33	0.492	0.178	YGL202W	602.09			regulatory region nucleic acid binding (GO:0001067)	152	6	19.06	-	.31	1.30E-03	3.31E-02
0.383	0.44	0.177	YGL234W	778.312			Unclassified (UNCLASSIFIED)	711	24	89.17	-	.27	6.13E-16	1.29E-13
0.333	0.512	0.155	YGR008C	21.36			transcription regulator activity (GO:0140110)	267	9	33.48	-	.27	2.10E-06	1.52E-04
0.346	0.499	0.155	YGR019W	48.06			transcription regulatory region sequence-specific DNA binding (GO:0000976)	125	3	15.68	-	.19	3.33E-04	1.09E-02
0.347	0.492	0.161	YGR020C	229.622			DNA-binding transcription factor activity, RNA polymerase II-specific (GO:0000981)	168	3	21.07	-	.14	5.80E-06	3.76E-04
0.356	0.494	0.149	YGR037C	504.634			DNA-binding transcription factor activity (GO:0003700)	192	3	24.08	-	.12	3.81E-07	2.83E-05
0.351	0.463	0.186	YGR061C	771.637			transcription factor activity, RNA polymerase II proximal promoter sequence-specific DNA binding (GO:0000982)	92	1	11.54	-	.09	3.63E-04	1.18E-02
0.36	0.487	0.153	YGR086C	667.506			DNA-directed DNA polymerase activity (GO:0003887)	64	0	8.03	-	< 0.01	9.66E-04	2.54E-02
0.39	0.45	0.159	YGR094W	1132.09			endoribonuclease activity, producing 5'-phosphomonoesters (GO:0016891)	68	0	8.53	-	< 0.01	6.46E-04	1.92E-02
0.35	0.498	0.152	YGR124W	1114.73			DNA polymerase activity (GO:0034061)	67	0	8.40	-	< 0.01	6.25E-04	1.88E-02
0.355	0.418	0.226	YGR132C	101.461
0.424	0.387	0.189	YGR155W	962.544
0.377	0.536	0.087	YGR180C	877.103
0.343	0.438	0.219	YGR181W	121.486
0.383	0.429	0.188	YGR185C	536.675
0.396	0.448	0.155	YGR204W	791.662
0.341	0.464	0.195	YGR234W	1138.77
0.359	0.431	0.209	YHL011C	220.277
0.37	0.444	0.185	YHL015W-A	0
0.323	0.514	0.163	YHL034C	599.42
0.335	0.468	0.197	YHR008C	193.577
0.398	0.474	0.128	YHR020W	846.398
0.401	0.429	0.171	YHR025W	562.04
0.439	0.377	0.184	YHR039C-A	603.425
0.403	0.461	0.136	YHR049W	148.186
0.421	0.444	0.134	YHR068W	531.335
0.441	0.315	0.243	YHR087W	5.34
0.337	0.459	0.205	YHR089C	315.063
0.356	0.486	0.157	YHR128W	317.733
0.4	0.471	0.129	YHR143W-A	136.171
0.39	0.48	0.13	YHR179W	1193.5
0.403	0.424	0.172	YHR216W	82.771
0.347	0.429	0.224	YIL041W	328.413
0.366	0.503	0.131	YIL078W	1204.18
0.391	0.445	0.164	YIL094C	129.496
0.319	0.477	0.204	YIR034C	78.766
0.399	0.408	0.194	YJL080C	1051.99
0.378	0.483	0.139	YJL121C	303.048
0.372	0.448	0.181	YJL130C	1349.7
0.473	0.311	0.216	YJL133C-A	137.506
0.361	0.491	0.148	YJL167W	427.204
0.326	0.493	0.181	YJR007W	393.829
0.404	0.45	0.147	YJR048W	48.06
0.418	0.446	0.135	YJR070C	427.204
0.385	0.404	0.211	YJR095W	0
0.327	0.466	0.207	YJR109C	234.962
0.34	0.464	0.196	YJR133W	46.725
0.333	0.48	0.187	YKL029C	233.627
0.407	0.427	0.166	YKL035W	455.239
0.334	0.449	0.217	YKL080W	532.67
0.437	0.401	0.162	YKL085W	98.791
0.324	0.491	0.185	YKL104C	313.728
0.366	0.444	0.191	YKL148C	30.705
0.335	0.48	0.185	YKL181W	276.347
0.395	0.451	0.154	YKL182W	2262.84
0.336	0.488	0.176	YKL192C	351.108
0.318	0.481	0.201	YKL216W	592.745
0.413	0.364	0.223	YKR046C	21.36
0.361	0.463	0.177	YKR097W	6.675
0.382	0.47	0.147	YLL018C	853.073
0.348	0.468	0.184	YLL026W	365.793
0.402	0.391	0.207	YLL039C	90.781
0.356	0.443	0.201	YLR027C	735.592
0.36	0.461	0.18	YLR060W	758.287
0.408	0.449	0.142	YLR153C	630.126
0.402	0.439	0.159	YLR175W	688.866
0.348	0.438	0.214	YLR179C	337.758
0.347	0.46	0.192	YLR192C	391.158
0.359	0.468	0.173	YLR197W	734.257
0.374	0.438	0.189	YLR208W	277.682
0.339	0.465	0.196	YLR244C	567.38
0.438	0.344	0.219	YLR262C-A	307.053
0.336	0.471	0.193	YLR301W	292.368
0.346	0.446	0.208	YLR380W	169.547
0.342	0.486	0.172	YML008C	587.405
0.369	0.455	0.176	YML022W	292.368
0.346	0.44	0.214	YML070W	184.232
0.336	0.496	0.168	YML074C	715.566
0.374	0.462	0.165	YML078W	249.647
0.329	0.494	0.177	YML085C	325.743
0.393	0.462	0.145	YML126C	825.037
0.329	0.507	0.164	YMR079W	417.859
0.416	0.403	0.181	YMR083W	606.095
0.347	0.458	0.195	YMR099C	269.672
0.373	0.452	0.176	YMR105C	13.35
0.373	0.429	0.198	YMR108W	492.619
0.394	0.438	0.169	YMR120C	405.844
0.402	0.475	0.123	YMR121C	78.766
0.334	0.478	0.187	YMR146C	542.015
0.337	0.472	0.191	YMR173W	42.72
0.348	0.431	0.221	YMR226C	309.723
0.433	0.395	0.172	YMR241W	228.287
0.343	0.455	0.202	YMR246W	550.025
0.32	0.503	0.178	YMR295C	233.627
0.358	0.433	0.209	YMR315W	182.897
0.356	0.486	0.158	YMR318C	437.884
0.353	0.485	0.162	YNL010W	324.408
0.4	0.427	0.173	YNL015W	30.705
0.389	0.431	0.181	YNL037C	225.617
0.386	0.467	0.147	YNL064C	962.544
0.396	0.489	0.115	YNL112W	449.899
0.354	0.447	0.199	YNL134C	48.06
0.447	0.368	0.184	YNL145W	839.722
0.397	0.443	0.159	YNL220W	384.483
0.35	0.445	0.205	YNL239W	125.491
0.351	0.447	0.203	YNR001C	94.786
0.344	0.438	0.219	YNR003W-A	0
0.373	0.468	0.159	YNR016C	1293.63
0.404	0.439	0.157	YNR050C	254.987
0.353	0.474	0.173	YNR073C	1.335
0.345	0.448	0.207	YOL055C	26.7
0.326	0.493	0.181	YOL097C	385.818
0.329	0.475	0.196	YOL126C	102.796
0.347	0.479	0.174	YOL139C	656.826
0.33	0.45	0.219	YOL151W	102.796
0.35	0.427	0.224	YOR041C	0
0.377	0.42	0.203	YOR136W	279.017
0.359	0.441	0.201	YOR142W	200.252
0.342	0.473	0.185	YOR184W	383.148
0.387	0.415	0.198	YOR198C	607.43
0.391	0.492	0.118	YOR204W	911.813
0.357	0.444	0.199	YOR230W	507.305
0.366	0.478	0.155	YOR276W	323.073
0.417	0.377	0.205	YOR298C-A	650.151
0.324	0.472	0.204	YOR303W	62.746
0.431	0.407	0.162	YOR310C	588.74
0.356	0.43	0.214	YOR317W	188.237
0.344	0.454	0.202	YOR323C	377.808
0.361	0.438	0.202	YOR332W	714.231
0.398	0.456	0.146	YOR335C	1015.94
0.334	0.457	0.209	YOR341W	525.995
0.337	0.468	0.195	YOR361C	571.385
0.38	0.451	0.17	YOR374W	58.741
0.337	0.446	0.217	YPL004C	333.753
0.363	0.479	0.158	YPL093W	313.728
0.36	0.438	0.201	YPL111W	165.541
0.33	0.46	0.21	YPL171C	1.335
0.334	0.474	0.191	YPL226W	670.176
0.361	0.414	0.225	YPL237W	516.65
0.381	0.426	0.193	YPL262W	234.962
0.38	0.445	0.176	YPR016C	273.677
0.394	0.414	0.192	YPR033C	441.889
0.448	0.299	0.254	YPR036W-A	1750.2
0.356	0.462	0.183	YPR041W	465.919
0.386	0.461	0.154	YPR069C	680.856
0.321	0.474	0.206	YPR103W	240.302
0.376	0.5	0.124	YPR145W	1126.75
0.324	0.465	0.212	YPR160W	9.345
0.369	0.47	0.161	YPR163C	678.186
0.344	0.464	0.191	YPR165W	309.723
0.331	0.474	0.195	YPR181C	603.425
0.38	0.402	0.217	YPR191W	61.411
0.324	0.406	0.271	YAL044C	435.214
0.273	0.445	0.282	YAL044W-A	41.385
0.306	0.451	0.243	YAL062W	2.67
0.272	0.461	0.267	YAR007C	124.156
0.333	0.428	0.239	YAR015W	283.023
0.277	0.455	0.268	YBL022C	126.826
0.346	0.396	0.257	YBL032W	240.302
0.296	0.455	0.249	YBL036C	93.451
0.272	0.461	0.267	YBL038W	42.72
0.299	0.432	0.269	YBL047C	249.647
0.303	0.464	0.234	YBL064C	53.4
0.307	0.433	0.261	YBL068W	114.811
0.3	0.45	0.25	YBL075C	0
0.291	0.444	0.265	YBL078C	20.025
0.291	0.418	0.291	YBL083C	0
0.338	0.423	0.239	YBR006W	17.355
0.302	0.435	0.263	YBR019C	2.67
0.311	0.387	0.303	YBR026C	84.106
0.277	0.464	0.259	YBR080C	185.567
0.318	0.376	0.306	YBR085C-A	86.776
0.279	0.449	0.272	YBR109C	367.128
0.32	0.448	0.233	YBR115C	301.713
0.299	0.462	0.238	YBR149W	141.511
0.273	0.464	0.262	YBR164C	113.476
0.282	0.41	0.308	YBR176W	14.685
0.269	0.464	0.267	YBR202W	81.436
0.305	0.46	0.234	YBR208C	53.4
0.304	0.395	0.302	YBR214W	68.086
0.333	0.435	0.232	YBR222C	130.831
0.299	0.455	0.246	YBR230C	52.065
0.318	0.453	0.229	YBR234C	198.917
0.29	0.451	0.259	YBR244W	112.141
0.367	0.367	0.265	YBR252W	126.826
0.277	0.424	0.298	YBR256C	53.4
0.281	0.442	0.277	YCL028W	240.302
0.326	0.41	0.264	YCL040W	126.826
0.308	0.464	0.228	YCL054W	153.526
0.283	0.454	0.263	YCR005C	271.007
0.289	0.418	0.293	YCR030C	69.421
0.275	0.437	0.288	YCR051W	122.821
0.298	0.45	0.252	YCR059C	56.07
0.291	0.437	0.272	YCR072C	120.151
0.28	0.427	0.293	YCR075W-A	20.025
0.286	0.452	0.261	YCR077C	157.531
0.325	0.41	0.265	YCR084C	190.907
0.288	0.418	0.294	YCR087C-A	89.446
0.321	0.424	0.255	YCR105W	4.005
0.331	0.438	0.231	YDL004W	106.801
0.309	0.388	0.303	YDL078C	152.191
0.324	0.441	0.235	YDL085C-A	64.081
0.282	0.458	0.26	YDL124W	161.536
0.323	0.449	0.228	YDL125C	341.763
0.307	0.451	0.242	YDL140C	503.299
0.305	0.41	0.285	YDL173W	88.111
0.342	0.407	0.251	YDL195W	416.524
0.273	0.44	0.287	YDL219W	56.07
0.293	0.415	0.293	YDL223C	9.345
0.295	0.452	0.253	YDL236W	161.536
0.286	0.464	0.25	YDR036C	70.756
0.318	0.453	0.23	YDR059C	22.695
0.322	0.449	0.229	YDR127W	376.473
0.343	0.35	0.307	YDR156W	101.461
0.341	0.423	0.236	YDR188W	335.088
0.288	0.425	0.287	YDR189W	133.501
0.326	0.423	0.251	YDR190C	224.282
0.3	0.429	0.271	YDR214W	184.232
0.301	0.453	0.246	YDR238C	291.033
0.27	0.457	0.274	YDR293C	196.247
0.304	0.442	0.255	YDR300C	126.826
0.284	0.413	0.303	YDR354W	70.756
0.277	0.449	0.274	YDR365C	109.471
0.311	0.454	0.234	YDR388W	295.038
0.313	0.444	0.243	YDR394W	157.531
0.278	0.432	0.289	YDR398W	144.181
0.312	0.457	0.231	YDR487C	208.262
0.304	0.458	0.238	YDR516C	56.07
0.28	0.447	0.272	YDR539W	72.091
0.349	0.402	0.249	YEL009C	41.385
0.27	0.455	0.275	YEL013W	74.761
0.331	0.398	0.272	YEL030W	0
0.294	0.463	0.243	YEL032W	105.466
0.286	0.462	0.251	YEL037C	216.272
0.308	0.41	0.282	YEL038W	54.735
0.31	0.416	0.274	YEL039C	4.005
0.318	0.411	0.271	YEL058W	162.871
0.312	0.454	0.234	YEL071W	814.357
0.32	0.385	0.294	YER004W	149.521
0.317	0.421	0.262	YER006W	311.058
0.309	0.442	0.249	YER007C-A	169.547
0.273	0.454	0.273	YER015W	8.01
0.3	0.4	0.3	YER023C-A	0
0.274	0.442	0.284	YER048C	150.856
0.306	0.45	0.244	YER049W	186.902
0.313	0.434	0.253	YER055C	487.279
0.284	0.417	0.298	YER063W	96.121
0.337	0.433	0.231	YER073W	208.262
0.316	0.39	0.294	YER088C	100.126
0.283	0.463	0.254	YER094C	181.562
0.315	0.448	0.237	YER095W	68.086
0.326	0.4	0.274	YER103W	25.365
0.272	0.444	0.284	YER156C	170.882
0.335	0.381	0.284	YFL005W	158.866
0.283	0.431	0.286	YFL030W	2.67
0.296	0.429	0.276	YFL044C	60.076
0.336	0.388	0.276	YFL057C	0
0.329	0.365	0.306	YFR011C	42.72
0.276	0.437	0.287	YFR014C	17.355
0.329	0.444	0.227	YFR024C-A	173.552
0.325	0.394	0.28	YFR032C	0
0.315	0.441	0.244	YFR047C	61.411
0.324	0.412	0.264	YFR051C	265.667
0.285	0.429	0.285	YFR055W	110.806
0.309	0.461	0.229	YGL001C	142.846
0.294	0.448	0.258	YGL011C	297.708
0.272	0.462	0.266	YGL018C	26.7
0.292	0.417	0.292	YGL029W	52.065
0.302	0.431	0.267	YGL039W	112.141
0.278	0.43	0.291	YGL043W	136.171
0.328	0.447	0.225	YGL048C	226.952
0.294	0.458	0.248	YGL157W	142.846
0.282	0.448	0.27	YGL205W	0
0.302	0.444	0.253	YGL221C	153.526
0.326	0.41	0.264	YGL235W	0
0.309	0.414	0.276	YGR043C	5.34
0.329	0.416	0.255	YGR054W	376.473
0.343	0.403	0.254	YGR087C	4.005
0.309	0.45	0.241	YGR103W	337.758
0.3	0.422	0.278	YGR126W	9.345
0.283	0.404	0.312	YGR130C	72.091
0.324	0.438	0.238	YGR162W	607.43
0.318	0.446	0.236	YGR173W	130.831
0.278	0.456	0.266	YGR178C	180.227
0.284	0.452	0.264	YGR207C	94.786
0.311	0.424	0.265	YGR208W	108.136
0.275	0.445	0.28	YGR210C	108.136
0.279	0.42	0.301	YGR220C	50.73
0.277	0.465	0.258	YGR231C	137.506
0.272	0.456	0.272	YGR232W	114.811
0.3	0.452	0.248	YGR244C	56.07
0.312	0.456	0.232	YGR286C	21.36
0.312	0.401	0.287	YHL004W	62.746
0.301	0.441	0.258	YHR005C-A	198.917
0.276	0.449	0.276	YHR016C	60.076
0.326	0.449	0.225	YHR018C	102.796
0.28	0.438	0.282	YHR024C	76.096
0.279	0.425	0.296	YHR029C	32.04
0.283	0.459	0.257	YHR037W	66.751
0.285	0.463	0.252	YHR044C	6.675
0.327	0.394	0.279	YHR052W	196.247
0.297	0.427	0.276	YHR100C	26.7
0.294	0.451	0.255	YHR108W	225.617
0.291	0.455	0.254	YHR112C	40.05
0.292	0.461	0.247	YHR113W	98.791
0.274	0.425	0.3	YHR115C	70.756
0.283	0.456	0.261	YHR137W	69.421
0.316	0.396	0.288	YHR146W	232.292
0.295	0.426	0.279	YHR162W	297.708
0.297	0.442	0.261	YHR163W	150.856
0.408	0.262	0.33	YHR165W-A	0
0.288	0.418	0.295	YHR169W	61.411
0.346	0.392	0.261	YHR217C	0
0.333	0.429	0.238	YIL009W	94.786
0.298	0.44	0.262	YIL033C	94.786
0.329	0.427	0.244	YIL057C	2.67
0.277	0.437	0.287	YIL061C	20.025
0.286	0.403	0.312	YIL062C	170.882
0.356	0.409	0.235	YIL074C	166.876
0.269	0.458	0.273	YIL108W	82.771
0.27	0.448	0.281	YIL114C	42.72
0.33	0.439	0.231	YIL116W	114.811
0.312	0.465	0.223	YIL125W	130.831
0.275	0.46	0.265	YIL137C	184.232
0.323	0.421	0.256	YIL142W	327.078
0.286	0.43	0.284	YIR006C	222.947
0.273	0.438	0.289	YIR013C	1.335
0.283	0.424	0.293	YIR027C	0
0.319	0.449	0.232	YJL008C	411.184
0.32	0.463	0.217	YJL014W	300.378
0.281	0.448	0.271	YJL033W	130.831
0.308	0.432	0.26	YJL045W	1.335
0.278	0.459	0.263	YJL088W	1.335
0.279	0.415	0.305	YJL109C	222.947
0.295	0.444	0.262	YJL111W	285.693
0.354	0.366	0.28	YJL122W	138.841
0.3	0.443	0.257	YJL153C	2.67
0.312	0.444	0.245	YJL200C	90.781
0.303	0.449	0.247	YJR014W	201.587
0.328	0.44	0.232	YJR063W	100.126
0.289	0.445	0.266	YJR074W	36.045
0.3	0.4	0.3	YJR114W	0
0.31	0.391	0.299	YJR135W-A	125.491
0.337	0.439	0.224	YJR137C	76.096
0.319	0.455	0.226	YJR148W	706.221
0.342	0.421	0.238	YKL001C	44.055
0.305	0.466	0.23	YKL016C	136.171
0.301	0.464	0.235	YKL067W	149.521
0.283	0.422	0.294	YKL069W	45.39
0.345	0.345	0.31	YKL100W-A	0
0.296	0.457	0.247	YKL103C	84.106
0.272	0.45	0.278	YKL126W	86.776
0.298	0.45	0.252	YKL138C	46.725
0.295	0.459	0.246	YKL172W	197.582
0.27	0.455	0.275	YKL196C	138.841
0.287	0.402	0.311	YKL198C	37.38
0.315	0.448	0.236	YKL210W	825.037
0.302	0.438	0.26	YKL211C	165.541
0.339	0.426	0.234	YKR001C	345.768
0.28	0.424	0.295	YKR006C	80.101
0.286	0.421	0.293	YKR009C	13.35
0.306	0.461	0.232	YKR043C	283.023
0.293	0.414	0.293	YKR052C	48.06
0.283	0.438	0.279	YKR056W	101.461
0.29	0.445	0.265	YKR062W	80.101
0.282	0.434	0.284	YKR071C	134.836
0.301	0.455	0.245	YLL008W	176.222
0.295	0.43	0.275	YLL056C	0
0.339	0.339	0.321	YLR008C	84.106
0.298	0.411	0.291	YLR068W	41.385
0.343	0.414	0.243	YLR076C	0
0.316	0.439	0.245	YLR089C	133.501
0.31	0.464	0.226	YLR186W	113.476
0.28	0.441	0.28	YLR209C	78.766
0.304	0.445	0.251	YLR229C	228.287
0.268	0.462	0.27	YLR291C	142.846
0.315	0.378	0.307	YLR337C	134.836
0.447	0.247	0.306	YLR363W-A	105.466
0.303	0.413	0.284	YLR364W	12.015
0.307	0.451	0.241	YLR377C	0
0.28	0.457	0.263	YLR409C	122.821
0.303	0.418	0.28	YLR429W	221.612
0.304	0.441	0.255	YLR449W	484.609
0.309	0.444	0.247	YLR460C	0
0.274	0.438	0.288	YML001W	182.897
0.3	0.386	0.314	YML009C	30.705
0.29	0.448	0.262	YML010W	309.723
0.294	0.434	0.273	YML025C	40.05
0.274	0.463	0.264	YML079W	68.086
0.276	0.429	0.294	YML094W	76.096
0.287	0.45	0.264	YML110C	69.421
0.301	0.462	0.237	YMR002W	317.733
0.294	0.457	0.249	YMR012W	651.486
0.309	0.398	0.293	YMR038C	257.657
0.301	0.454	0.246	YMR072W	254.987
0.297	0.441	0.262	YMR074C	92.116
0.317	0.405	0.278	YMR090W	2.67
0.294	0.436	0.27	YMR092C	213.602
0.337	0.424	0.239	YMR096W	8.01
0.29	0.447	0.263	YMR109W	200.252
0.297	0.438	0.264	YMR131C	293.703
0.324	0.419	0.257	YMR169C	0
0.32	0.411	0.269	YMR170C	6.675
0.323	0.423	0.254	YMR229C	644.811
0.3	0.437	0.263	YMR235C	303.048
0.277	0.456	0.267	YMR250W	13.35
0.291	0.447	0.262	YMR261C	144.181
0.27	0.454	0.276	YMR291W	97.456
0.278	0.453	0.269	YMR314W	201.587
0.286	0.419	0.295	YMR321C	0
0.317	0.416	0.267	YNL002C	157.531
0.29	0.429	0.281	YNL007C	495.289
0.291	0.425	0.284	YNL014W	0
0.276	0.452	0.271	YNL036W	102.796
0.357	0.407	0.236	YNL079C	419.194
0.284	0.451	0.265	YNL085W	244.307
0.307	0.407	0.286	YNL098C	197.582
0.28	0.447	0.273	YNL123W	202.922
0.342	0.407	0.251	YNL138W	381.813
0.288	0.417	0.295	YNL175C	188.237
0.339	0.401	0.26	YNL202W	0
0.299	0.45	0.251	YNL241C	276.347
0.323	0.439	0.239	YNL248C	188.237
0.288	0.425	0.288	YNL259C	74.761
0.3	0.426	0.274	YNL274C	14.685
0.274	0.43	0.296	YNL277W	21.36
0.311	0.459	0.23	YNL287W	304.383
0.316	0.398	0.286	YNR034W-A	4.005
0.289	0.452	0.259	YNR046W	182.897
0.315	0.455	0.23	YNR053C	120.151
0.308	0.425	0.267	YOL010W	73.426
0.381	0.321	0.299	YOL012C	110.806
0.28	0.445	0.275	YOL016C	64.081
0.299	0.394	0.307	YOL038W	228.287
0.292	0.414	0.294	YOL041C	178.892
0.347	0.417	0.236	YOL061W	188.237
0.311	0.459	0.23	YOL064C	88.111
0.296	0.46	0.244	YOL077C	213.602
0.354	0.34	0.307	YOL111C	130.831
0.322	0.454	0.225	YOL140W	5.34
0.279	0.433	0.287	YOL142W	114.811
0.292	0.436	0.272	YOR007C	515.315
0.314	0.46	0.226	YOR027W	1093.38
0.303	0.434	0.263	YOR046C	285.693
0.293	0.4	0.307	YOR052C	73.426
0.29	0.443	0.267	YOR091W	188.237
0.29	0.463	0.247	YOR117W	194.912
0.333	0.413	0.253	YOR120W	0
0.288	0.464	0.249	YOR125C	40.05
0.303	0.438	0.259	YOR128C	178.892
0.274	0.442	0.285	YOR145C	162.871
0.307	0.452	0.241	YOR157C	252.317
0.285	0.455	0.261	YOR206W	205.592
0.291	0.45	0.259	YOR209C	208.262
0.303	0.411	0.286	YOR215C	28.035
0.308	0.397	0.295	YOR226C	185.567
0.309	0.424	0.267	YOR272W	177.557
0.33	0.438	0.232	YOR294W	121.486
0.287	0.427	0.287	YOR347C	30.705
0.292	0.465	0.243	YOR362C	242.972
0.327	0.418	0.255	YOR388C	0
0.28	0.443	0.277	YPL015C	32.04
0.273	0.447	0.28	YPL043W	161.536
0.335	0.422	0.242	YPL091W	230.957
0.293	0.395	0.312	YPL105C	86.776
0.415	0.295	0.291	YPL127C	213.602
0.292	0.4	0.308	YPL137C	50.73
0.311	0.452	0.237	YPL145C	384.483
0.306	0.422	0.272	YPL214C	10.68
0.297	0.446	0.257	YPL235W	188.237
0.284	0.432	0.284	YPL250W-A	0
0.305	0.445	0.25	YPL258C	0
0.371	0.355	0.274	YPL271W	122.821
0.28	0.44	0.28	YPL278C	0
0.271	0.447	0.282	YPR019W	93.451
0.308	0.454	0.238	YPR036W	453.904
0.273	0.461	0.266	YPR060C	89.446
0.297	0.443	0.259	YPR062W	225.617
0.309	0.436	0.255	YPR113W	108.136
0.292	0.404	0.304	YPR118W	180.227
0.322	0.461	0.217	YPR127W	17.355
0.275	0.435	0.29	YPR172W	62.746
0.286	0.419	0.295	YPR173C	57.406
0.23	0.574	0.197	YAL016C-B	0
0.258	0.483	0.258	YAL016W	218.942
0.242	0.503	0.255	YAL025C	73.426
0.256	0.533	0.211	YAL049C	58.741
0.252	0.494	0.254	YAL061W	22.695
0.294	0.532	0.175	YAL064C-A	0
0.234	0.499	0.267	YBL023C	72.091
0.307	0.472	0.221	YBL024W	333.753
0.232	0.498	0.27	YBL041W	245.642
0.248	0.514	0.239	YBL059C-A	52.065
0.256	0.551	0.192	YBL068W-A	0
0.263	0.473	0.263	YBL069W	50.73
0.306	0.468	0.226	YBL091C	229.622
0.279	0.486	0.234	YBL109W	0
0.27	0.486	0.243	YBR018C	0
0.316	0.477	0.207	YBR034C	133.501
0.307	0.478	0.215	YBR035C	162.871
0.276	0.467	0.257	YBR052C	118.816
0.237	0.503	0.26	YBR053C	81.436
0.244	0.523	0.234	YBR056W	77.431
0.302	0.469	0.229	YBR088C	236.297
0.307	0.472	0.221	YBR111C	136.171
0.224	0.522	0.255	YBR112C	144.181
0.291	0.485	0.224	YBR126C	226.952
0.257	0.497	0.246	YBR137W	45.39
0.302	0.484	0.214	YBR154C	212.267
0.28	0.468	0.253	YBR169C	32.04
0.285	0.502	0.213	YBR238C	66.751
0.235	0.495	0.27	YBR245C	157.531
0.255	0.482	0.263	YBR247C	126.826
0.215	0.536	0.248	YCL011C	154.861
0.282	0.491	0.227	YCL035C	146.851
0.266	0.491	0.244	YCL059C	164.206
0.253	0.491	0.257	YCR009C	146.851
0.265	0.521	0.214	YCR020C	0
0.242	0.488	0.271	YCR057C	198.917
0.26	0.472	0.268	YCR083W	33.375
0.254	0.476	0.27	YCR108C	0
0.292	0.483	0.225	YDL029W	246.977
0.284	0.469	0.247	YDL051W	252.317
0.271	0.513	0.216	YDL086W	125.491
0.252	0.48	0.268	YDL103C	106.801
0.306	0.48	0.215	YDL145C	528.665
0.235	0.493	0.273	YDL148C	134.836
0.234	0.511	0.254	YDL153C	148.186
0.263	0.508	0.229	YDL157C	106.801
0.209	0.558	0.233	YDL159W-A	0
0.285	0.49	0.225	YDL160C	339.093
0.238	0.521	0.241	YDL201W	118.816
0.266	0.483	0.251	YDL205C	69.421
0.274	0.47	0.256	YDL215C	37.38
0.228	0.509	0.263	YDL235C	85.441
0.244	0.494	0.262	YDR001C	74.761
0.196	0.667	0.137	YDR034W-B	4.005
0.271	0.478	0.251	YDR047W	64.081
0.298	0.467	0.235	YDR074W	125.491
0.24	0.532	0.228	YDR098C	214.937
0.264	0.467	0.268	YDR111C	13.35
0.312	0.483	0.206	YDR129C	403.174
0.223	0.521	0.257	YDR152W	113.476
0.245	0.512	0.243	YDR171W	40.05
0.242	0.507	0.251	YDR177W	108.136
0.254	0.522	0.224	YDR182W-A	0
0.253	0.587	0.16	YDR210W	212.267
0.247	0.489	0.264	YDR211W	164.206
0.275	0.475	0.25	YDR258C	77.431
0.299	0.484	0.216	YDR346C	240.302
0.277	0.468	0.255	YDR354C-A	0
0.241	0.499	0.261	YDR372C	138.841
0.272	0.467	0.261	YDR424C	57.406
0.264	0.512	0.224	YDR426C	0
0.267	0.468	0.265	YDR427W	172.217
0.249	0.503	0.249	YDR441C	38.715
0.233	0.505	0.262	YDR465C	132.166
0.246	0.487	0.267	YDR477W	104.131
0.284	0.473	0.244	YDR496C	212.267
0.307	0.48	0.213	YDR529C	96.121
0.267	0.48	0.253	YDR541C	9.345
0.264	0.506	0.23	YEL011W	5.34
0.218	0.54	0.241	YEL020W-A	36.045
0.253	0.515	0.232	YER012W	172.217
0.268	0.503	0.229	YER014C-A	0
0.242	0.523	0.235	YER030W	108.136
0.25	0.484	0.266	YER042W	92.116
0.236	0.503	0.261	YER067W	6.675
0.286	0.499	0.215	YER090W	287.028
0.267	0.493	0.24	YER125W	193.577
0.224	0.554	0.221	YER133W	234.962
0.271	0.521	0.208	YER136W	275.012
0.271	0.467	0.263	YER148W	129.496
0.251	0.526	0.223	YFL010C	268.337
0.22	0.522	0.258	YFL017C	60.076
0.296	0.49	0.214	YFL038C	376.473
0.291	0.484	0.225	YFR004W	168.211
0.286	0.5	0.214	YFR012W-A	0
0.278	0.483	0.239	YFR015C	14.685
0.264	0.528	0.208	YGL014C-A	0
0.292	0.518	0.19	YGL040C	177.557
0.262	0.535	0.203	YGL058W	86.776
0.292	0.511	0.197	YGL087C	49.395
0.305	0.475	0.22	YGL097W	176.222
0.259	0.484	0.256	YGL099W	185.567
0.237	0.498	0.265	YGL101W	56.07
0.275	0.479	0.246	YGL102C	0
0.283	0.481	0.236	YGL120C	376.473
0.242	0.491	0.267	YGL122C	148.186
0.308	0.483	0.208	YGL125W	37.38
0.294	0.467	0.24	YGL137W	530
0.268	0.474	0.259	YGL173C	584.735
0.314	0.48	0.206	YGL206C	746.272
0.25	0.487	0.263	YGL207W	355.113
0.26	0.475	0.265	YGL238W	165.541
0.227	0.53	0.243	YGL242C	84.106
0.262	0.5	0.238	YGR001C	178.892
0.283	0.495	0.222	YGR088W	0
0.232	0.506	0.263	YGR116W	320.403
0.239	0.493	0.268	YGR121W-A	0
0.251	0.487	0.261	YGR123C	148.186
0.271	0.473	0.256	YGR135W	288.363
0.223	0.525	0.252	YGR145W	145.516
0.236	0.515	0.249	YGR167W	234.962
0.251	0.487	0.261	YGR200C	178.892
0.29	0.496	0.214	YGR211W	264.332
0.268	0.47	0.262	YGR218W	301.713
0.313	0.476	0.211	YGR256W	6.675
0.251	0.535	0.214	YGR267C	128.161
0.289	0.496	0.216	YGR287C	4.005
0.24	0.495	0.265	YHL024W	2.67
0.269	0.465	0.265	YHL032C	9.345
0.231	0.5	0.269	YHR013C	185.567
0.294	0.475	0.231	YHR027C	493.954
0.28	0.467	0.252	YHR043C	26.7
0.29	0.489	0.221	YHR047C	233.627
0.297	0.534	0.169	YHR051W	77.431
0.267	0.479	0.253	YHR065C	137.506
0.23	0.512	0.259	YHR072W	88.111
0.239	0.531	0.23	YHR074W	161.536
0.26	0.477	0.263	YHR098C	202.922
0.303	0.486	0.211	YHR104W	94.786
0.273	0.479	0.248	YHR107C	136.171
0.229	0.511	0.26	YHR135C	164.206
0.263	0.537	0.201	YHR170W	193.577
0.253	0.505	0.242	YIL008W	80.101
0.231	0.5	0.269	YIL014C-A	4.005
0.233	0.497	0.27	YIL021W	118.816
0.24	0.488	0.272	YIL034C	168.211
0.277	0.479	0.245	YIL058W	1.335
0.267	0.47	0.263	YIL070C	66.751
0.243	0.507	0.25	YIL076W	192.242
0.252	0.499	0.249	YIL103W	53.4
0.301	0.497	0.202	YIL109C	437.884
0.262	0.492	0.246	YIL143C	61.411
0.265	0.501	0.234	YIR012W	230.957
0.254	0.478	0.268	YIR029W	2.67
0.289	0.469	0.242	YIR031C	1.335
0.27	0.509	0.221	YIR037W	185.567
0.312	0.504	0.184	YIR038C	48.06
0.284	0.474	0.242	YJL001W	192.242
0.267	0.488	0.245	YJL050W	242.972
0.266	0.472	0.262	YJL066C	49.395
0.294	0.505	0.201	YJL068C	120.151
0.25	0.5	0.25	YJL077W-A	2.67
0.234	0.495	0.271	YJL119C	0
0.272	0.497	0.231	YJL145W	113.476
0.237	0.531	0.232	YJR025C	40.05
0.237	0.501	0.262	YJR032W	80.101
0.302	0.47	0.228	YJR064W	392.493
0.294	0.472	0.234	YJR065C	217.607
0.284	0.482	0.234	YJR069C	109.471
0.255	0.478	0.268	YJR072C	141.511
0.287	0.496	0.216	YJR096W	20.025
0.268	0.471	0.261	YJR103W	56.07
0.257	0.502	0.242	YJR144W	69.421
0.314	0.479	0.208	YKL009W	230.957
0.304	0.475	0.221	YKL024C	160.201
0.275	0.492	0.233	YKL033W-A	109.471
0.266	0.488	0.246	YKL040C	52.065
0.262	0.496	0.243	YKL054C	574.055
0.284	0.474	0.242	YKL091C	18.69
0.287	0.528	0.185	YKL117W	457.909
0.304	0.47	0.226	YKL127W	230.957
0.296	0.51	0.195	YKL145W	356.448
0.249	0.485	0.266	YKL153W	0
0.27	0.476	0.253	YKL184W	184.232
0.252	0.496	0.252	YKR014C	84.106
0.247	0.489	0.264	YKR048C	303.048
0.257	0.486	0.257	YKR076W	14.685
0.275	0.472	0.253	YKR080W	154.861
0.267	0.494	0.238	YKR081C	170.882
0.246	0.522	0.232	YLL009C	81.436
0.282	0.47	0.247	YLL011W	88.111
0.265	0.483	0.252	YLL057C	0
0.296	0.543	0.161	YLR009W	202.922
0.291	0.478	0.231	YLR017W	164.206
0.284	0.482	0.234	YLR028C	226.952
0.253	0.639	0.108	YLR038C	60.076
0.267	0.478	0.255	YLR113W	156.196
0.257	0.483	0.26	YLR146C	32.04
0.222	0.519	0.259	YLR157W-E	0
0.277	0.483	0.24	YLR172C	304.383
0.304	0.469	0.227	YLR196W	246.977
0.273	0.485	0.242	YLR201C	37.38
0.291	0.474	0.235	YLR216C	512.645
0.251	0.495	0.254	YLR258W	33.375
0.286	0.526	0.189	YLR270W	58.741
0.267	0.57	0.163	YLR327C	5.34
0.277	0.499	0.224	YLR328W	100.126
0.292	0.472	0.237	YLR347C	220.277
0.225	0.514	0.261	YLR363C	33.375
0.23	0.511	0.258	YLR370C	160.201
0.265	0.486	0.249	YLR384C	246.977
0.304	0.643	0.054	YLR388W	1144.11
0.247	0.494	0.259	YLR401C	84.106
0.224	0.517	0.259	YLR435W	64.081
0.243	0.559	0.197	YLR447C	413.854
0.261	0.491	0.248	YML004C	201.587
0.257	0.491	0.252	YML035C	161.536
0.245	0.49	0.266	YML042W	2.67
0.231	0.577	0.192	YML054C-A	0
0.308	0.529	0.163	YML058W	639.471
0.248	0.5	0.252	YML069W	176.222
0.255	0.489	0.255	YML080W	58.741
0.306	0.521	0.173	YML124C	220.277
0.257	0.477	0.266	YMR027W	181.562
0.259	0.5	0.241	YMR031W-A	0
0.262	0.524	0.214	YMR046W-A	0
0.269	0.496	0.235	YMR049C	221.612
0.279	0.477	0.244	YMR080C	146.851
0.259	0.473	0.268	YMR095C	0
0.237	0.503	0.26	YMR125W	152.191
0.29	0.485	0.225	YMR152W	93.451
0.253	0.57	0.177	YMR175W	0
0.236	0.514	0.25	YMR196W	20.025
0.275	0.575	0.15	YMR260C	539.345
0.257	0.523	0.22	YMR276W	407.179
0.299	0.477	0.224	YMR290C	272.342
0.288	0.516	0.196	YMR300C	153.526
0.27	0.471	0.259	YMR308C	254.987
0.309	0.488	0.203	YMR309C	554.03
0.296	0.521	0.183	YNL016W	700.881
0.252	0.478	0.27	YNL035C	41.385
0.299	0.484	0.217	YNL061W	234.962
0.298	0.489	0.213	YNL117W	0
0.298	0.473	0.229	YNL132W	299.043
0.294	0.496	0.21	YNL141W	120.151
0.314	0.478	0.208	YNL189W	313.728
0.261	0.475	0.264	YNL195C	0
0.286	0.533	0.181	YNL208W	309.723
0.256	0.479	0.265	YNL231C	201.587
0.278	0.519	0.204	YNL244C	484.609
0.312	0.478	0.21	YNL247W	371.133
0.281	0.582	0.137	YNL255C	449.899
0.26	0.494	0.246	YNL264C	68.086
0.278	0.476	0.245	YNL312W	93.451
0.219	0.529	0.252	YNL330C	88.111
0.289	0.494	0.216	YNR035C	230.957
0.313	0.47	0.217	YNR043W	361.788
0.267	0.471	0.263	YNR058W	2.67
0.272	0.486	0.241	YNR064C	0
0.265	0.479	0.257	YOL021C	150.856
0.311	0.477	0.211	YOL059W	275.012
0.262	0.509	0.228	YOL123W	295.038
0.207	0.579	0.215	YOL133W	70.756
0.296	0.509	0.195	YOL143C	300.378
0.285	0.514	0.2	YOL157C	0
0.239	0.498	0.263	YOR021C	141.511
0.233	0.502	0.265	YOR051C	181.562
0.189	0.604	0.208	YOR072W-B	1.335
0.253	0.497	0.25	YOR074C	73.426
0.291	0.492	0.217	YOR095C	160.201
0.289	0.484	0.227	YOR116C	137.506
0.269	0.526	0.205	YOR151C	375.138
0.228	0.506	0.266	YOR164C	144.181
0.31	0.48	0.21	YOR168W	560.705
0.246	0.516	0.238	YOR173W	5.34
0.272	0.491	0.237	YOR176W	140.176
0.309	0.527	0.164	YOR185C	42.72
0.262	0.521	0.218	YOR197W	222.947
0.297	0.485	0.218	YOR207C	180.227
0.271	0.586	0.143	YOR210W	158.866
0.315	0.507	0.178	YOR224C	383.148
0.303	0.482	0.215	YOR232W	202.922
0.272	0.479	0.249	YOR243C	157.531
0.27	0.474	0.257	YOR251C	101.461
0.239	0.511	0.25	YOR253W	77.431
0.281	0.492	0.227	YOR259C	240.302
0.262	0.477	0.261	YOR267C	93.451
0.233	0.504	0.263	YOR280C	52.065
0.291	0.496	0.213	YOR283W	53.4
0.24	0.56	0.2	YOR302W	26.7
0.232	0.509	0.259	YOR379C	2.67
0.238	0.524	0.238	YPL010W	206.927
0.296	0.481	0.223	YPL086C	101.461
0.243	0.559	0.198	YPL117C	245.642
0.235	0.498	0.266	YPL184C	129.496
0.217	0.534	0.249	YPL190C	149.521
0.271	0.503	0.227	YPL211W	128.161
0.256	0.482	0.263	YPL212C	174.887
0.226	0.56	0.214	YPL223C	2.67
0.281	0.486	0.233	YPL225W	236.297
0.253	0.5	0.247	YPL245W	41.385
0.264	0.472	0.264	YPL266W	153.526
0.268	0.486	0.246	YPL273W	201.587
0.288	0.505	0.207	YPR010C	580.73
0.217	0.545	0.238	YPR082C	37.38
0.292	0.468	0.24	YPR088C	234.962
0.31	0.469	0.221	YPR110C	356.448
0.255	0.499	0.246	YPR129W	188.237
0.274	0.47	0.256	YPR154W	76.096
0.287	0.522	0.191	YPR168W	18.69
0.297	0.49	0.213	YPR187W	249.647
				203754

## Sheet: cluster 3
optimal	neutral	non-optimal	gene	RPK (Heyer and Moore, 2016)			Analysis Type:	PANTHER Overrepresentation Test (Released 20171205)
0.15	0.502	0.348	YAL020C	24.03			Annotation Version and Release Date:	GO Ontology database Released 2018-08-09
0.219	0.502	0.279	YAL039C	34.71			Analyzed List:	upload_1 (Saccharomyces cerevisiae)
0.207	0.483	0.31	YAR018C	24.03			Reference List:	Saccharomyces cerevisiae (all genes in database)
0.135	0.514	0.351	YAR029W	2.67			Test Type:	FISHER
0.192	0.485	0.323	YAR070C	0			GO molecular function complete	Saccharomyces cerevisiae - REFLIST (6722)	upload_1 (2446)	upload_1 (expected)	upload_1 (over/under)	upload_1 (fold Enrichment)	upload_1 (raw P-value)	upload_1 (FDR)
0.204	0.51	0.286	YBL006W-A	0			histone acetyltransferase activity (GO:0004402)	31	28	11.28	+	2.48	5.88E-04	1.81E-02
0.201	0.482	0.317	YBL016W	73.426			peptide-lysine-N-acetyltransferase activity (GO:0061733)	31	28	11.28	+	2.48	5.88E-04	1.79E-02
0.195	0.519	0.286	YBL018C	33.375			peptide N-acetyltransferase activity (GO:0034212)	40	35	14.56	+	2.40	1.97E-04	7.42E-03
0.16	0.532	0.309	YBL029C-A	2.67			protein serine/threonine kinase activity (GO:0004674)	136	110	49.49	+	2.22	7.57E-10	1.12E-07
0.203	0.478	0.319	YBL033C	49.395			N-acetyltransferase activity (GO:0008080)	51	40	18.56	+	2.16	4.62E-04	1.52E-02
0.183	0.585	0.232	YBL071W-A	46.725			protein kinase activity (GO:0004672)	155	120	56.40	+	2.13	7.24E-10	1.14E-07
0.189	0.507	0.304	YBL074C	18.69			DNA-dependent ATPase activity (GO:0008094)	89	68	32.39	+	2.10	6.35E-06	3.65E-04
0.17	0.508	0.322	YBL097W	30.705			phosphoprotein phosphatase activity (GO:0004721)	55	42	20.01	+	2.10	4.55E-04	1.53E-02
0.143	0.514	0.343	YBL112C	0			histone binding (GO:0042393)	54	41	19.65	+	2.09	6.17E-04	1.86E-02
0.21	0.483	0.308	YBR002C	41.385			N-acyltransferase activity (GO:0016410)	57	41	20.74	+	1.98	1.17E-03	3.15E-02
0.137	0.504	0.36	YBR012C	14.685			phosphotransferase activity, alcohol group as acceptor (GO:0016773)	215	154	78.23	+	1.97	1.84E-10	3.11E-08
0.164	0.523	0.312	YBR016W	160.201			acetyltransferase activity (GO:0016407)	65	46	23.65	+	1.94	7.35E-04	2.19E-02
0.211	0.503	0.285	YBR017C	182.897			kinase activity (GO:0016301)	244	164	88.79	+	1.85	1.35E-09	1.71E-07
0.216	0.493	0.292	YBR030W	40.05			chromatin binding (GO:0003682)	133	85	48.40	+	1.76	6.90E-05	3.17E-03
0.214	0.491	0.295	YBR049C	146.851			phospholipid binding (GO:0005543)	104	65	37.84	+	1.72	7.93E-04	2.30E-02
0.135	0.615	0.25	YBR056C-B	1.335			ubiquitin-like protein transferase activity (GO:0019787)	107	66	38.94	+	1.70	9.17E-04	2.60E-02
0.091	0.712	0.197	YBR056W-A	21.36			enzyme binding (GO:0019899)	226	139	82.24	+	1.69	1.20E-06	9.17E-05
0.218	0.498	0.284	YBR058C	98.791			GTPase binding (GO:0051020)	103	63	37.48	+	1.68	1.37E-03	3.56E-02
0.216	0.484	0.3	YBR061C	101.461			transcription factor binding (GO:0008134)	108	66	39.30	+	1.68	1.28E-03	3.40E-02
0.183	0.522	0.294	YBR062C	24.03			double-stranded DNA binding (GO:0003690)	234	141	85.15	+	1.66	2.25E-06	1.46E-04
0.178	0.494	0.328	YBR076W	0			phosphatase activity (GO:0016791)	112	66	40.75	+	1.62	2.03E-03	4.88E-02
0.219	0.486	0.295	YBR114W	8.01			enzyme activator activity (GO:0008047)	138	81	50.22	+	1.61	8.34E-04	2.39E-02
0.187	0.553	0.26	YBR135W	76.096			transcription regulatory region DNA binding (GO:0044212)	150	88	54.58	+	1.61	4.55E-04	1.51E-02
0.183	0.519	0.298	YBR144C	0			regulatory region nucleic acid binding (GO:0001067)	152	89	55.31	+	1.61	4.91E-04	1.59E-02
0.173	0.5	0.327	YBR174C	0			sequence-specific double-stranded DNA binding (GO:1990837)	180	105	65.50	+	1.60	1.32E-04	5.20E-03
0.187	0.496	0.317	YBR204C	18.69			phosphoric ester hydrolase activity (GO:0042578)	131	76	47.67	+	1.59	1.41E-03	3.61E-02
0.147	0.5	0.353	YBR221W-A	0			molecular function regulator (GO:0098772)	325	174	118.26	+	1.47	3.72E-05	1.88E-03
0.164	0.51	0.326	YBR228W	14.685			enzyme regulator activity (GO:0030234)	278	148	101.16	+	1.46	1.66E-04	6.37E-03
0.225	0.491	0.284	YBR236C	54.735			transferase activity, transferring phosphorus-containing groups (GO:0016772)	392	207	142.64	+	1.45	1.06E-05	5.81E-04
0.199	0.481	0.32	YBR246W	42.72			catalytic activity, acting on a protein (GO:0140096)	605	317	220.15	+	1.44	5.56E-08	5.20E-06
0.228	0.5	0.272	YBR261C	98.791			transcription regulator activity (GO:0140110)	267	139	97.16	+	1.43	5.64E-04	1.76E-02
0.216	0.488	0.297	YBR279W	101.461			sequence-specific DNA binding (GO:0043565)	283	145	102.98	+	1.41	7.66E-04	2.25E-02
0.205	0.475	0.32	YCL010C	28.035			DNA binding (GO:0003677)	624	318	227.06	+	1.40	4.05E-07	3.53E-05
0.158	0.5	0.342	YCR022C	4.005			protein binding (GO:0005515)	964	489	350.78	+	1.39	1.40E-10	2.53E-08
0.211	0.503	0.286	YCR054C	38.715			transferase activity (GO:0016740)	943	429	343.14	+	1.25	4.00E-05	1.98E-03
0.211	0.492	0.297	YCR082W	70.756			nucleic acid binding (GO:0003676)	1259	570	458.12	+	1.24	1.67E-06	1.17E-04
0.203	0.5	0.297	YCR090C	74.761			purine ribonucleoside triphosphate binding (GO:0035639)	761	337	276.91	+	1.22	1.55E-03	3.92E-02
0.168	0.529	0.303	YCR099C	0			purine nucleotide binding (GO:0017076)	772	341	280.92	+	1.21	1.65E-03	4.05E-02
0.154	0.585	0.262	YCR102W-A	0			binding (GO:0005488)	3048	1328	1109.11	+	1.20	3.67E-14	1.03E-11
0.183	0.483	0.334	YCR106W	14.685			anion binding (GO:0043168)	965	418	351.14	+	1.19	1.37E-03	3.53E-02
0.196	0.491	0.313	YDL006W	25.365			organic cyclic compound binding (GO:0097159)	1963	846	714.30	+	1.18	9.84E-07	7.77E-05
0.206	0.552	0.242	YDL008W	30.705			heterocyclic compound binding (GO:1901363)	1952	840	710.29	+	1.18	1.39E-06	1.03E-04
0.196	0.514	0.29	YDL012C	89.446			ion binding (GO:0043167)	1595	676	580.39	+	1.16	1.43E-04	5.56E-03
0.199	0.489	0.312	YDL017W	21.36			structural constituent of ribosome (GO:0003735)	219	46	79.69	-	.58	4.01E-04	1.41E-02
0.184	0.535	0.281	YDL034W	0			peptidase activity, acting on L-amino acid peptides (GO:0070011)	171	33	62.22	-	.53	4.04E-04	1.40E-02
0.176	0.536	0.288	YDL045C	13.35			peptidase activity (GO:0008233)	178	34	64.77	-	.52	2.79E-04	1.01E-02
0.2	0.505	0.295	YDL045W-A	70.756			coenzyme binding (GO:0050662)	142	27	51.67	-	.52	1.11E-03	3.00E-02
0.209	0.514	0.277	YDL047W	76.096			oxidoreductase activity (GO:0016491)	347	54	126.27	-	.43	9.74E-11	1.89E-08
0.23	0.497	0.273	YDL060W	149.521			unfolded protein binding (GO:0051082)	89	13	32.39	-	.40	9.77E-04	2.74E-02
0.164	0.491	0.345	YDL065C	70.756			endopeptidase activity (GO:0004175)	119	17	43.30	-	.39	7.91E-05	3.51E-03
0.212	0.485	0.303	YDL077C	32.04			oxidoreductase activity, acting on the CH-OH group of donors, NAD or NADP as acceptor (GO:0016616)	84	11	30.57	-	.36	4.20E-04	1.43E-02
0.161	0.501	0.337	YDL115C	14.685			oxidoreductase activity, acting on CH-OH group of donors (GO:0016614)	88	11	32.02	-	.34	2.15E-04	7.87E-03
0.218	0.492	0.291	YDL116W	74.761			electron transfer activity (GO:0009055)	60	7	21.83	-	.32	1.98E-03	4.81E-02
0.209	0.512	0.279	YDL130W-A	40.05			transporter activity (GO:0005215)	440	34	160.11	-	.21	2.41E-28	2.03E-25
0.176	0.539	0.285	YDL134C	113.476			transferase activity, transferring glycosyl groups (GO:0016757)	106	7	38.57	-	.18	3.83E-08	3.72E-06
0.192	0.492	0.316	YDL155W	53.4			hydrolase activity, hydrolyzing O-glycosyl compounds (GO:0004553)	49	3	17.83	-	.17	2.11E-04	7.84E-03
0.203	0.534	0.263	YDL162C	1.335			organic acid transmembrane transporter activity (GO:0005342)	68	4	24.74	-	.16	6.08E-06	3.57E-04
0.199	0.487	0.314	YDL165W	69.421			carboxylic acid transmembrane transporter activity (GO:0046943)	66	3	24.02	-	.12	1.86E-06	1.27E-04
0.162	0.543	0.294	YDL166C	54.735			RNA-DNA hybrid ribonuclease activity (GO:0004523)	50	2	18.19	-	.11	2.67E-05	1.38E-03
0.189	0.485	0.326	YDL175C	36.045			metal ion transmembrane transporter activity (GO:0046873)	56	2	20.38	-	.10	7.37E-06	4.14E-04
0.204	0.512	0.284	YDL188C	65.416			transferase activity, transferring hexosyl groups (GO:0016758)	85	3	30.93	-	.10	1.45E-08	1.46E-06
0.202	0.484	0.314	YDL200C	21.36			organic anion transmembrane transporter activity (GO:0008514)	86	3	31.29	-	.10	8.82E-09	1.01E-06
0.194	0.504	0.301	YDL230W	29.37			antiporter activity (GO:0015297)	29	1	10.55	-	.09	1.55E-03	3.88E-02
0.193	0.503	0.304	YDL234C	25.365			peptide transmembrane transporter activity (GO:1904680)	30	1	10.92	-	.09	1.62E-03	4.01E-02
0.159	0.505	0.337	YDR013W	18.69			ATPase activity, coupled to transmembrane movement of ions, rotational mechanism (GO:0044769)	31	1	11.28	-	.09	9.83E-04	2.73E-02
0.14	0.529	0.331	YDR031W	12.015			transition metal ion transmembrane transporter activity (GO:0046915)	31	1	11.28	-	.09	9.83E-04	2.70E-02
0.201	0.509	0.29	YDR051C	37.38			anion transmembrane transporter activity (GO:0008509)	103	3	37.48	-	.08	5.98E-11	1.26E-08
0.183	0.58	0.237	YDR054C	106.801			amide transmembrane transporter activity (GO:0042887)	40	1	14.56	-	.07	6.27E-05	3.04E-03
0.162	0.526	0.312	YDR075W	21.36			cation-transporting ATPase activity (GO:0019829)	40	1	14.56	-	.07	6.27E-05	2.99E-03
0.166	0.507	0.327	YDR078C	0			amino acid transmembrane transporter activity (GO:0015171)	41	1	14.92	-	.07	6.34E-05	2.96E-03
0.204	0.482	0.315	YDR080W	34.71			inorganic molecular entity transmembrane transporter activity (GO:0015318)	246	6	89.51	-	.07	6.10E-26	3.86E-23
0.187	0.518	0.295	YDR087C	89.446			active ion transmembrane transporter activity (GO:0022853)	45	1	16.37	-	.06	1.54E-05	8.26E-04
0.222	0.49	0.288	YDR092W	97.456			ATPase coupled ion transmembrane transporter activity (GO:0042625)	45	1	16.37	-	.06	1.54E-05	8.09E-04
0.197	0.5	0.303	YDR123C	24.03			ion transmembrane transporter activity (GO:0015075)	271	6	98.61	-	.06	2.90E-29	3.67E-26
0.167	0.5	0.333	YDR131C	17.355			transmembrane transporter activity (GO:0022857)	370	8	134.64	-	.06	5.28E-40	1.33E-36
0.184	0.485	0.331	YDR142C	10.68			inorganic cation transmembrane transporter activity (GO:0022890)	153	3	55.67	-	.05	3.14E-17	1.13E-14
0.214	0.492	0.294	YDR164C	37.38			RNA-directed DNA polymerase activity (GO:0003964)	51	1	18.56	-	.05	4.09E-06	2.52E-04
0.224	0.49	0.286	YDR169C-A	0			aspartic-type endopeptidase activity (GO:0004190)	55	1	20.01	-	.05	9.26E-07	7.80E-05
0.2	0.484	0.316	YDR191W	14.685			aspartic-type peptidase activity (GO:0070001)	55	1	20.01	-	.05	9.26E-07	7.55E-05
0.196	0.483	0.322	YDR249C	6.675			cation transmembrane transporter activity (GO:0008324)	196	3	71.32	-	.04	8.08E-23	4.08E-20
0.212	0.479	0.308	YDR287W	22.695			ATPase activity, coupled to transmembrane movement of substances (GO:0042626)	69	1	25.11	-	.04	1.31E-08	1.44E-06
0.216	0.49	0.293	YDR291W	20.025			drug transmembrane transporter activity (GO:0015238)	69	1	25.11	-	.04	1.31E-08	1.38E-06
0.195	0.478	0.327	YDR296W	49.395			ATPase activity, coupled to movement of substances (GO:0043492)	76	1	27.65	-	.04	2.03E-09	2.44E-07
0.161	0.497	0.343	YDR313C	13.35			P-P-bond-hydrolysis-driven transmembrane transporter activity (GO:0015405)	77	1	28.02	-	.04	1.22E-09	1.71E-07
0.211	0.521	0.268	YDR328C	154.861			primary active transmembrane transporter activity (GO:0015399)	78	1	28.38	-	.04	1.35E-09	1.79E-07
0.203	0.487	0.31	YDR333C	57.406			active transmembrane transporter activity (GO:0022804)	166	2	60.40	-	.03	3.55E-20	1.49E-17
0.221	0.489	0.289	YDR373W	96.121			secondary active transmembrane transporter activity (GO:0015291)	88	1	32.02	-	.03	4.30E-11	9.88E-09
0.196	0.48	0.324	YDR374C	0			proton transmembrane transporter activity (GO:0015078)	104	1	37.84	-	.03	3.55E-13	8.96E-11
0.215	0.506	0.278	YDR379C-A	16.02			monovalent inorganic cation transmembrane transporter activity (GO:0015077)	112	1	40.75	-	.02	3.20E-14	1.01E-11
0.224	0.488	0.288	YDR400W	52.065			carbohydrate:cation symporter activity (GO:0005402)	30	0	10.92	-	< 0.01	1.16E-04	5.05E-03
0.228	0.5	0.272	YDR403W	1.335			hexose transmembrane transporter activity (GO:0015149)	30	0	10.92	-	< 0.01	1.16E-04	4.97E-03
0.185	0.498	0.317	YDR416W	34.71			monosaccharide transmembrane transporter activity (GO:0015145)	30	0	10.92	-	< 0.01	1.16E-04	4.89E-03
0.157	0.528	0.316	YDR448W	45.39			carbohydrate transmembrane transporter activity (GO:0015144)	32	0	11.64	-	< 0.01	6.97E-05	3.15E-03
0.2	0.509	0.291	YDR449C	62.746			proton-exporting ATPase activity (GO:0036442)	23	0	8.37	-	< 0.01	1.36E-03	3.59E-02
0.149	0.503	0.348	YDR473C	24.03			glucose transmembrane transporter activity (GO:0005355)	30	0	10.92	-	< 0.01	1.16E-04	4.81E-03
0.203	0.48	0.317	YDR493W	36.045			carbohydrate:proton symporter activity (GO:0005351)	30	0	10.92	-	< 0.01	1.16E-04	4.73E-03
0.172	0.495	0.333	YDR514C	17.355			sugar transmembrane transporter activity (GO:0051119)	30	0	10.92	-	< 0.01	1.16E-04	4.65E-03
0.196	0.513	0.292	YDR527W	60.076			organophosphate ester transmembrane transporter activity (GO:0015605)	26	0	9.46	-	< 0.01	5.03E-04	1.61E-02
0.184	0.508	0.307	YDR540C	1.335			structural constituent of cell wall (GO:0005199)	45	0	16.37	-	< 0.01	1.40E-06	1.01E-04
0.214	0.492	0.294	YEL008W	0			carbohydrate derivative transmembrane transporter activity (GO:1901505)	27	0	9.82	-	< 0.01	3.07E-04	1.09E-02
0.188	0.495	0.317	YEL012W	25.365			mannosyltransferase activity (GO:0000030)	44	0	16.01	-	< 0.01	2.48E-06	1.57E-04
0.202	0.498	0.3	YEL019C	5.34			nucleobase-containing compound transmembrane transporter activity (GO:0015932)	26	0	9.46	-	< 0.01	5.03E-04	1.59E-02
0.057	0.604	0.34	YEL032C-A	0			solute:proton symporter activity (GO:0015295)	40	0	14.56	-	< 0.01	5.99E-06	3.61E-04
0.219	0.499	0.282	YEL056W	58.741			solute:cation symporter activity (GO:0015294)	43	0	15.65	-	< 0.01	2.24E-06	1.49E-04
0.204	0.513	0.283	YER027C	108.136			symporter activity (GO:0015293)	49	0	17.83	-	< 0.01	3.18E-07	2.87E-05
0.212	0.486	0.302	YER037W	9.345
0.196	0.485	0.319	YER038C	1.335
0.175	0.49	0.336	YER046W	10.68
0.211	0.532	0.257	YER046W-A	0
0.177	0.491	0.332	YER054C	5.34
0.193	0.548	0.259	YER066C-A	0
0.208	0.542	0.25	YER088W-B	0
0.173	0.524	0.303	YER104W	25.365
0.187	0.535	0.278	YER112W	101.461
0.184	0.544	0.272	YER121W	2.67
0.208	0.498	0.294	YER123W	56.07
0.177	0.496	0.327	YER133W-A	0
0.168	0.54	0.292	YER139C	16.02
0.212	0.495	0.293	YER171W	57.406
0.221	0.498	0.281	YER175C	8.01
0.213	0.493	0.294	YER183C	76.096
0.213	0.492	0.295	YER189W	0
0.16	0.564	0.277	YFL010W-A	0
0.201	0.489	0.31	YFL029C	13.35
0.186	0.5	0.314	YFL065C	0
0.203	0.504	0.293	YFR025C	56.07
0.177	0.605	0.218	YFR033C	22.695
0.206	0.475	0.319	YFR040W	82.771
0.181	0.485	0.333	YFR043C	20.025
0.154	0.523	0.323	YGL015C	0
0.205	0.503	0.292	YGL017W	42.72
0.169	0.536	0.295	YGL019W	142.846
0.218	0.495	0.287	YGL047W	24.03
0.198	0.505	0.297	YGL052W	1.335
0.214	0.489	0.297	YGL059W	9.345
0.164	0.59	0.246	YGL070C	56.07
0.194	0.497	0.308	YGL095C	66.751
0.212	0.493	0.295	YGL100W	108.136
0.142	0.543	0.315	YGL127C	42.72
0.184	0.484	0.332	YGL128C	30.705
0.205	0.49	0.305	YGL130W	66.751
0.203	0.5	0.297	YGL136C	9.345
0.176	0.487	0.338	YGL155W	29.37
0.196	0.5	0.304	YGL188C-A	24.03
0.175	0.493	0.332	YGL194C	40.05
0.221	0.495	0.284	YGL210W	49.395
0.203	0.495	0.302	YGL229C	12.015
0.201	0.495	0.304	YGL232W	68.086
0.204	0.482	0.313	YGL233W	45.39
0.172	0.52	0.308	YGL240W	8.01
0.219	0.502	0.28	YGL244W	122.821
0.207	0.506	0.286	YGL250W	18.69
0.195	0.481	0.325	YGL258W-A	0
0.149	0.506	0.345	YGR015C	20.025
0.185	0.498	0.316	YGR017W	57.406
0.203	0.477	0.321	YGR024C	34.71
0.19	0.497	0.312	YGR029W	50.73
0.168	0.523	0.308	YGR051C	0
0.165	0.541	0.293	YGR057C	16.02
0.191	0.504	0.304	YGR058W	36.045
0.205	0.51	0.284	YGR066C	1.335
0.21	0.483	0.308	YGR092W	77.431
0.208	0.479	0.313	YGR109C	28.035
0.205	0.472	0.323	YGR111W	38.715
0.071	0.607	0.321	YGR174W-A	0
0.228	0.497	0.275	YGR177C	72.091
0.226	0.497	0.277	YGR187C	112.141
0.208	0.475	0.317	YGR206W	26.7
0.188	0.507	0.304	YGR226C	0
0.224	0.503	0.273	YGR229C	150.856
0.201	0.488	0.311	YGR250C	32.04
0.222	0.498	0.28	YGR262C	57.406
0.199	0.476	0.324	YGR270W	56.07
0.176	0.498	0.326	YHL013C	49.395
0.182	0.5	0.318	YHL048C-A	0
0.208	0.483	0.309	YHR005C	58.741
0.196	0.51	0.293	YHR030C	56.07
0.103	0.615	0.282	YHR032C-A	0
0.164	0.59	0.246	YHR053C	0
0.164	0.59	0.246	YHR055C	0
0.186	0.486	0.329	YHR067W	12.015
0.115	0.654	0.231	YHR073C-B	0
0.176	0.485	0.338	YHR109W	17.355
0.204	0.48	0.316	YHR134W	17.355
0.183	0.506	0.311	YHR144C	56.07
0.171	0.488	0.34	YHR172W	18.69
0.177	0.485	0.338	YHR185C	0
0.168	0.512	0.32	YHR209W	13.35
0.143	0.514	0.343	YHR218W-A	0
0.183	0.493	0.324	YIL001W	17.355
0.185	0.491	0.324	YIL009C-A	12.015
0.185	0.492	0.323	YIL024C	2.67
0.223	0.503	0.274	YIL035C	106.801
0.177	0.485	0.338	YIL045W	12.015
0.133	0.533	0.333	YIL079C	40.05
0.205	0.491	0.304	YIL091C	100.126
0.171	0.504	0.325	YIL100W	0
0.182	0.497	0.322	YIL106W	54.735
0.211	0.504	0.285	YIL115W-A	0
0.191	0.504	0.305	YIL153W	48.06
0.203	0.482	0.315	YIR007W	17.355
0.157	0.505	0.339	YIR011C	49.395
0.191	0.508	0.301	YIR042C	5.34
0.17	0.564	0.266	YJL015C	0
0.196	0.49	0.314	YJL024C	57.406
0.193	0.489	0.318	YJL031C	28.035
0.202	0.529	0.269	YJL032W	0
0.212	0.502	0.286	YJL044C	22.695
0.202	0.483	0.315	YJL056C	9.345
0.198	0.479	0.323	YJL065C	54.735
0.206	0.482	0.312	YJL087C	32.04
0.19	0.493	0.317	YJL098W	62.746
0.209	0.487	0.304	YJL101C	73.426
0.179	0.523	0.297	YJL115W	60.076
0.192	0.485	0.322	YJL126W	24.03
0.192	0.492	0.316	YJL137C	16.02
0.188	0.498	0.314	YJL155C	21.36
0.185	0.491	0.324	YJL199C	8.01
0.184	0.51	0.306	YJL211C	0
0.211	0.501	0.287	YJR006W	38.715
0.181	0.504	0.315	YJR042W	80.101
0.116	0.558	0.327	YJR058C	13.35
0.206	0.496	0.298	YJR067C	40.05
0.15	0.522	0.327	YJR082C	37.38
0.197	0.497	0.306	YJR094C	17.355
0.157	0.517	0.326	YJR097W	20.025
0.212	0.487	0.301	YJR110W	14.685
0.196	0.49	0.313	YJR119C	13.35
0.181	0.491	0.328	YJR120W	5.34
0.102	0.551	0.347	YJR140W-A	0
0.208	0.503	0.289	YJR154W	1.335
0.2	0.525	0.275	YJR157W	0
0.209	0.478	0.313	YKL010C	84.106
0.205	0.515	0.281	YKL013C	117.481
0.21	0.486	0.304	YKL018W	53.4
0.204	0.497	0.299	YKL026C	1.335
0.148	0.502	0.349	YKL049C	40.05
0.214	0.484	0.302	YKL057C	94.786
0.178	0.485	0.337	YKL070W	0
0.2	0.48	0.32	YKL075C	29.37
0.172	0.603	0.224	YKL084W	34.71
0.205	0.5	0.295	YKL087C	30.705
0.191	0.479	0.33	YKL089W	30.705
0.217	0.508	0.275	YKL094W	62.746
0.188	0.499	0.313	YKL125W	56.07
0.197	0.525	0.279	YKL143W	98.791
0.208	0.505	0.288	YKL144C	60.076
0.193	0.484	0.323	YKL149C	22.695
0.224	0.5	0.276	YKL166C	44.055
0.18	0.529	0.291	YKL183W	42.72
0.19	0.495	0.315	YKL186C	68.086
0.2	0.52	0.28	YKL190W	78.766
0.182	0.507	0.31	YKL214C	54.735
0.213	0.48	0.307	YKR008W	86.776
0.196	0.512	0.292	YKR017C	17.355
0.201	0.476	0.323	YKR020W	28.035
0.22	0.511	0.269	YKR026C	100.126
0.191	0.5	0.309	YKR031C	44.055
0.162	0.519	0.319	YKR064W	17.355
0.207	0.482	0.311	YKR068C	68.086
0.212	0.479	0.309	YKR075C	21.36
0.226	0.492	0.282	YKR085C	49.395
0.151	0.506	0.343	YLL004W	24.03
0.163	0.52	0.316	YLL018C-A	22.695
0.202	0.474	0.324	YLL032C	46.725
0.19	0.491	0.32	YLL035W	36.045
0.162	0.52	0.318	YLL049W	12.015
0.213	0.494	0.293	YLL062C	17.355
0.217	0.488	0.295	YLR005W	53.4
0.181	0.494	0.325	YLR010C	6.675
0.182	0.596	0.222	YLR012C	0
0.167	0.495	0.338	YLR016C	8.01
0.196	0.492	0.313	YLR021W	37.38
0.212	0.497	0.291	YLR097C	24.03
0.195	0.48	0.325	YLR103C	25.365
0.186	0.493	0.321	YLR105C	22.695
0.195	0.483	0.321	YLR116W	46.725
0.175	0.501	0.325	YLR117C	29.37
0.179	0.486	0.335	YLR126C	40.05
0.164	0.506	0.331	YLR128W	14.685
0.216	0.489	0.295	YLR144C	50.73
0.211	0.486	0.303	YLR149C	2.67
0.179	0.607	0.214	YLR149C-A	0
0.148	0.574	0.279	YLR154W-A	0
0.164	0.493	0.343	YLR154W-E	0
0.129	0.645	0.226	YLR162W-A	0
0.205	0.474	0.321	YLR170C	40.05
0.224	0.497	0.279	YLR195C	98.791
0.167	0.526	0.307	YLR200W	80.101
0.204	0.529	0.268	YLR206W	102.796
0.178	0.515	0.307	YLR210W	22.695
0.217	0.489	0.294	YLR215C	20.025
0.158	0.605	0.237	YLR222C-A	0
0.176	0.533	0.29	YLR243W	57.406
0.129	0.525	0.347	YLR252W	0
0.177	0.531	0.292	YLR282C	0
0.196	0.482	0.321	YLR284C	4.005
0.167	0.567	0.267	YLR299C-A	0
0.209	0.516	0.275	YLR321C	102.796
0.219	0.493	0.287	YLR352W	17.355
0.214	0.488	0.298	YLR357W	100.126
0.181	0.508	0.311	YLR368W	16.02
0.203	0.484	0.313	YLR373C	52.065
0.189	0.484	0.328	YLR408C	12.015
0.181	0.528	0.291	YLR434C	1.335
0.175	0.488	0.337	YLR440C	52.065
0.181	0.532	0.287	YLR445W	0
0.179	0.509	0.312	YML043C	9.345
0.164	0.511	0.325	YML068W	5.34
0.208	0.493	0.299	YML091C	14.685
0.19	0.508	0.302	YML122C	0
0.188	0.493	0.319	YMR004W	57.406
0.223	0.492	0.285	YMR009W	30.705
0.192	0.5	0.308	YMR013W-A	0
0.209	0.494	0.297	YMR020W	24.03
0.186	0.514	0.3	YMR048W	28.035
0.188	0.492	0.321	YMR061W	82.771
0.173	0.5	0.327	YMR087W	13.35
0.198	0.49	0.313	YMR091C	109.471
0.206	0.475	0.319	YMR113W	21.36
0.198	0.478	0.323	YMR114C	6.675
0.205	0.49	0.305	YMR130W	57.406
0.184	0.484	0.332	YMR147W	9.345
0.133	0.511	0.356	YMR158C-A	1.335
0.188	0.497	0.316	YMR168C	14.685
0.206	0.485	0.309	YMR174C	6.675
0.181	0.501	0.318	YMR201C	24.03
0.181	0.484	0.335	YMR211W	20.025
0.224	0.492	0.284	YMR220W	82.771
0.208	0.499	0.293	YMR223W	37.38
0.207	0.483	0.31	YMR242W-A	0
0.203	0.503	0.295	YMR258C	37.38
0.204	0.497	0.299	YMR277W	85.441
0.191	0.48	0.329	YMR284W	10.68
0.223	0.503	0.274	YMR285C	69.421
0.216	0.49	0.293	YMR304W	92.116
0.179	0.497	0.324	YMR316W	8.01
0.207	0.493	0.3	YNL004W	66.751
0.208	0.498	0.294	YNL006W	53.4
0.217	0.49	0.293	YNL021W	44.055
0.189	0.494	0.317	YNL023C	41.385
0.211	0.508	0.282	YNL025C	10.68
0.176	0.494	0.329	YNL042W-B	0
0.225	0.49	0.285	YNL059C	84.106
0.083	0.667	0.25	YNL067W-A	0
0.212	0.496	0.292	YNL084C	118.816
0.214	0.5	0.286	YNL090W	61.411
0.219	0.498	0.283	YNL151C	74.761
0.194	0.488	0.318	YNL153C	70.756
0.213	0.489	0.298	YNL161W	85.441
0.165	0.521	0.313	YNL164C	29.37
0.189	0.5	0.311	YNL171C	0
0.195	0.484	0.322	YNL201C	69.421
0.209	0.477	0.314	YNL206C	41.385
0.198	0.5	0.302	YNL211C	16.02
0.146	0.539	0.316	YNL222W	28.035
0.17	0.496	0.334	YNL223W	9.345
0.178	0.492	0.331	YNL229C	97.456
0.174	0.504	0.322	YNL246W	68.086
0.187	0.492	0.32	YNL317W	57.406
0.217	0.487	0.296	YNL325C	20.025
0.212	0.519	0.269	YNL338W	0
0.187	0.51	0.303	YNR007C	13.35
0.152	0.522	0.326	YNR020C	17.355
0.21	0.49	0.301	YNR029C	34.71
0.174	0.562	0.264	YNR032W	26.7
0.222	0.508	0.27	YOL013W-A	303.048
0.167	0.507	0.325	YOL054W	13.35
0.203	0.481	0.317	YOL063C	26.7
0.174	0.543	0.283	YOL083C-A	0
0.204	0.522	0.274	YOL085C	0
0.157	0.516	0.327	YOL117W	10.68
0.167	0.5	0.333	YOL118C	1.335
0.159	0.523	0.318	YOL155W-A	0
0.156	0.511	0.333	YOL159C-A	10.68
0.192	0.492	0.316	YOR006C	40.05
0.162	0.559	0.279	YOR011W-A	0
0.206	0.529	0.265	YOR031W	0
0.205	0.519	0.275	YOR039W	74.761
0.215	0.51	0.274	YOR061W	161.536
0.164	0.5	0.336	YOR062C	14.685
0.217	0.493	0.29	YOR108C-A	0
0.206	0.476	0.317	YOR118W	16.02
0.168	0.494	0.338	YOR123C	134.836
0.197	0.534	0.269	YOR126C	28.035
0.202	0.475	0.324	YOR129C	18.69
0.22	0.502	0.278	YOR155C	37.38
0.161	0.492	0.347	YOR213C	13.35
0.201	0.485	0.314	YOR238W	40.05
0.149	0.509	0.342	YOR257W	68.086
0.157	0.498	0.346	YOR258W	6.675
0.205	0.493	0.303	YOR262W	41.385
0.206	0.474	0.32	YOR274W	37.38
0.182	0.521	0.297	YOR281C	76.096
0.21	0.481	0.309	YOR304W	62.746
0.197	0.484	0.319	YOR319W	16.02
0.147	0.513	0.34	YOR339C	0
0.21	0.481	0.309	YOR352W	26.7
0.215	0.488	0.296	YOR354C	42.72
0.186	0.496	0.318	YOR358W	13.35
0.209	0.504	0.287	YOR360C	58.741
0.213	0.486	0.301	YOR377W	65.416
0.164	0.491	0.345	YOR381W-A	0
0.183	0.517	0.3	YOR385W	42.72
0.212	0.48	0.308	YOR386W	10.68
0.201	0.488	0.311	YPL026C	25.365
0.209	0.508	0.282	YPL054W	5.34
0.154	0.519	0.327	YPL071C	20.025
0.191	0.479	0.331	YPL084W	76.096
0.216	0.506	0.278	YPL088W	4.005
0.196	0.482	0.321	YPL108W	12.015
0.214	0.509	0.277	YPL125W	69.421
0.185	0.496	0.319	YPL165C	2.67
0.171	0.5	0.329	YPL170W	20.025
0.202	0.538	0.26	YPL178W	93.451
0.21	0.49	0.3	YPL251W	0
0.221	0.499	0.28	YPL263C	169.547
0.181	0.493	0.326	YPR022C	46.725
0.198	0.483	0.32	YPR031W	26.7
0.153	0.5	0.347	YPR076W	0
0.216	0.489	0.295	YPR089W	44.055
0.194	0.5	0.306	YPR093C	13.35
0.18	0.5	0.32	YPR096C	0
0.207	0.5	0.293	YPR100W	34.71
0.13	0.596	0.274	YPR107C	29.37
0.209	0.479	0.312	YPR111W	18.69
0.186	0.494	0.32	YPR120C	32.04
0.205	0.497	0.297	YPR131C	65.416
0.205	0.526	0.269	YPR193C	1.335
0.186	0.5	0.314	YPR203W	0
0.229	0.441	0.33	YAL002W	17.355
0.234	0.476	0.29	YAL019W	84.106
0.222	0.481	0.296	YAL021C	138.841
0.224	0.451	0.325	YAL029C	74.761
0.253	0.433	0.314	YAL032C	24.03
0.225	0.446	0.329	YAL034C	1.335
0.24	0.469	0.292	YAL063C-A	0
0.25	0.429	0.321	YAL068W-A	0
0.227	0.444	0.329	YAR009C	0
0.253	0.425	0.322	YAR019C	18.69
0.242	0.431	0.328	YAR035W	5.34
0.257	0.46	0.283	YAR042W	68.086
0.221	0.455	0.324	YBL004W	273.677
0.233	0.443	0.325	YBL005W	44.055
0.255	0.443	0.302	YBL028C	112.141
0.261	0.433	0.306	YBL035C	50.73
0.249	0.467	0.284	YBL043W	0
0.239	0.449	0.312	YBL049W	1.335
0.24	0.435	0.325	YBL050W	102.796
0.271	0.434	0.295	YBL051C	164.206
0.239	0.476	0.284	YBL056W	144.181
0.243	0.456	0.3	YBL058W	189.572
0.244	0.448	0.308	YBL066C	13.35
0.229	0.448	0.323	YBL067C	57.406
0.25	0.438	0.312	YBL071C-B	0
0.248	0.433	0.32	YBL080C	6.675
0.25	0.451	0.299	YBL081W	64.081
0.239	0.453	0.309	YBL103C	36.045
0.222	0.462	0.316	YBL104C	48.06
0.23	0.472	0.298	YBL105C	72.091
0.238	0.446	0.316	YBR028C	28.035
0.211	0.463	0.326	YBR047W	16.02
0.235	0.431	0.334	YBR059C	64.081
0.228	0.451	0.321	YBR077C	40.05
0.229	0.46	0.311	YBR087W	64.081
0.246	0.471	0.283	YBR094W	50.73
0.248	0.434	0.317	YBR101C	156.196
0.24	0.432	0.328	YBR104W	54.735
0.224	0.464	0.312	YBR105C	29.37
0.216	0.482	0.302	YBR107C	8.01
0.245	0.426	0.329	YBR108W	53.4
0.227	0.439	0.334	YBR123C	48.06
0.221	0.458	0.321	YBR125C	24.03
0.255	0.447	0.298	YBR126W-B	0
0.226	0.436	0.338	YBR129C	58.741
0.236	0.432	0.333	YBR133C	69.421
0.216	0.46	0.324	YBR136W	21.36
0.248	0.445	0.307	YBR142W	98.791
0.234	0.465	0.301	YBR151W	65.416
0.239	0.483	0.278	YBR155W	65.416
0.228	0.49	0.282	YBR160W	42.72
0.232	0.456	0.312	YBR166C	65.416
0.212	0.472	0.316	YBR170C	72.091
0.23	0.473	0.297	YBR173C	208.262
0.255	0.466	0.279	YBR177C	92.116
0.218	0.474	0.308	YBR195C	49.395
0.254	0.446	0.299	YBR200W	53.4
0.267	0.419	0.314	YBR203W	4.005
0.228	0.441	0.331	YBR225W	34.71
0.225	0.458	0.317	YBR233W	38.715
0.229	0.44	0.331	YBR239C	13.35
0.239	0.45	0.311	YBR242W	50.73
0.264	0.446	0.29	YBR248C	105.466
0.248	0.443	0.309	YBR251W	58.741
0.234	0.463	0.303	YBR267W	73.426
0.221	0.458	0.321	YBR272C	41.385
0.225	0.459	0.317	YBR273C	61.411
0.233	0.474	0.292	YBR274W	18.69
0.229	0.446	0.325	YBR280C	14.685
0.264	0.46	0.276	YBR281C	78.766
0.233	0.493	0.274	YBR282W	58.741
0.212	0.468	0.321	YBR297W	12.015
0.218	0.457	0.325	YCL008C	34.71
0.219	0.461	0.32	YCL031C	92.116
0.238	0.476	0.286	YCL033C	40.05
0.231	0.45	0.319	YCL039W	42.72
0.243	0.439	0.318	YCL046W	0
0.236	0.46	0.304	YCL055W	49.395
0.248	0.463	0.289	YCR002C	165.541
0.254	0.434	0.312	YCR008W	73.426
0.222	0.474	0.305	YCR024C	4.005
0.241	0.457	0.302	YCR035C	98.791
0.273	0.423	0.303	YCR036W	66.751
0.218	0.458	0.324	YCR042C	76.096
0.24	0.429	0.331	YCR052W	134.836
0.242	0.478	0.28	YCR063W	29.37
0.25	0.433	0.317	YCR065W	88.111
0.251	0.429	0.321	YCR073W-A	61.411
0.217	0.475	0.308	YCR081W	25.365
0.254	0.465	0.281	YDL007W	284.358
0.237	0.442	0.321	YDL019C	48.06
0.238	0.45	0.312	YDL021W	0
0.232	0.488	0.28	YDL022C-A	0
0.255	0.443	0.302	YDL023C	0
0.244	0.453	0.303	YDL025C	28.035
0.266	0.464	0.269	YDL031W	144.181
0.235	0.46	0.305	YDL033C	10.68
0.259	0.468	0.273	YDL040C	328.413
0.244	0.463	0.294	YDL042C	40.05
0.261	0.459	0.28	YDL064W	81.436
0.257	0.431	0.312	YDL086C-A	1.335
0.26	0.432	0.308	YDL092W	84.106
0.253	0.426	0.32	YDL097C	289.698
0.257	0.466	0.277	YDL102W	72.091
0.26	0.42	0.32	YDL109C	4.005
0.227	0.46	0.313	YDL110C	18.69
0.222	0.462	0.315	YDL112W	114.811
0.229	0.442	0.329	YDL117W	41.385
0.229	0.469	0.302	YDL132W	84.106
0.262	0.441	0.297	YDL135C	132.166
0.267	0.426	0.307	YDL141W	85.441
0.234	0.464	0.301	YDL146W	16.02
0.234	0.438	0.328	YDL147W	240.302
0.232	0.437	0.331	YDL156W	17.355
0.268	0.437	0.295	YDL164C	45.39
0.224	0.459	0.318	YDL177C	13.35
0.235	0.435	0.329	YDL181W	9.345
0.253	0.476	0.272	YDL190C	122.821
0.267	0.44	0.293	YDL213C	140.176
0.245	0.452	0.303	YDL225W	88.111
0.247	0.469	0.284	YDL226C	201.587
0.227	0.48	0.293	YDL233W	32.04
0.249	0.44	0.311	YDL238C	10.68
0.213	0.458	0.328	YDL240W	44.055
0.242	0.446	0.312	YDR009W	2.67
0.245	0.445	0.309	YDR010C	0
0.236	0.459	0.306	YDR021W	26.7
0.225	0.454	0.321	YDR026C	18.69
0.212	0.463	0.325	YDR041W	69.421
0.218	0.482	0.3	YDR045C	45.39
0.231	0.441	0.328	YDR049W	32.04
0.248	0.436	0.315	YDR063W	46.725
0.227	0.442	0.332	YDR069C	18.69
0.267	0.461	0.272	YDR071C	260.327
0.224	0.48	0.296	YDR083W	88.111
0.233	0.435	0.332	YDR096W	26.7
0.238	0.454	0.308	YDR097C	65.416
0.224	0.445	0.331	YDR109C	16.02
0.274	0.416	0.31	YDR117C	66.751
0.254	0.442	0.304	YDR120C	170.882
0.246	0.444	0.31	YDR143C	57.406
0.228	0.452	0.32	YDR150W	72.091
0.219	0.465	0.316	YDR153C	86.776
0.241	0.475	0.284	YDR165W	144.181
0.227	0.474	0.298	YDR168W	142.846
0.243	0.482	0.275	YDR170C	320.403
0.239	0.443	0.318	YDR170W-A	4.005
0.216	0.476	0.307	YDR175C	30.705
0.218	0.469	0.313	YDR185C	4.005
0.255	0.43	0.315	YDR201W	14.685
0.232	0.444	0.323	YDR208W	101.461
0.227	0.443	0.33	YDR220C	0
0.251	0.453	0.296	YDR222W	22.695
0.227	0.442	0.331	YDR228C	21.36
0.261	0.435	0.304	YDR230W	0
0.243	0.459	0.298	YDR237W	60.076
0.235	0.437	0.328	YDR242W	1.335
0.267	0.427	0.306	YDR243C	14.685
0.256	0.443	0.302	YDR247W	24.03
0.228	0.461	0.311	YDR248C	28.035
0.238	0.465	0.297	YDR266C	101.461
0.227	0.473	0.3	YDR267C	44.055
0.248	0.434	0.318	YDR272W	54.735
0.233	0.449	0.318	YDR280W	89.446
0.227	0.444	0.329	YDR283C	56.07
0.245	0.432	0.324	YDR292C	90.781
0.223	0.478	0.3	YDR299W	92.116
0.239	0.45	0.311	YDR301W	64.081
0.263	0.461	0.276	YDR305C	18.69
0.268	0.438	0.294	YDR311W	50.73
0.248	0.45	0.302	YDR322W	72.091
0.242	0.463	0.295	YDR324C	125.491
0.23	0.484	0.286	YDR330W	32.04
0.233	0.455	0.312	YDR339C	120.151
0.24	0.466	0.293	YDR361C	125.491
0.253	0.423	0.324	YDR390C	70.756
0.267	0.461	0.272	YDR391C	20.025
0.211	0.463	0.326	YDR392W	26.7
0.234	0.468	0.298	YDR404C	73.426
0.217	0.46	0.323	YDR412W	66.751
0.238	0.431	0.331	YDR422C	29.37
0.224	0.442	0.334	YDR425W	38.715
0.215	0.467	0.318	YDR428C	38.715
0.238	0.461	0.301	YDR430C	60.076
0.235	0.448	0.317	YDR435C	30.705
0.221	0.485	0.295	YDR457W	208.262
0.243	0.443	0.314	YDR463W	122.821
0.219	0.463	0.318	YDR472W	52.065
0.228	0.469	0.303	YDR489W	33.375
0.218	0.466	0.316	YDR511W	37.38
0.266	0.43	0.304	YDR517W	77.431
0.232	0.432	0.336	YDR524C	28.035
0.241	0.448	0.31	YDR524W-C	0
0.237	0.462	0.302	YDR530C	28.035
0.223	0.455	0.322	YDR531W	65.416
0.255	0.422	0.323	YEL007W	156.196
0.227	0.456	0.318	YEL015W	69.421
0.245	0.455	0.3	YEL020C	13.35
0.213	0.461	0.326	YEL025C	33.375
0.25	0.465	0.285	YEL029C	21.36
0.224	0.447	0.329	YEL048C	41.385
0.225	0.471	0.304	YEL053C	24.03
0.23	0.457	0.313	YEL055C	169.547
0.251	0.475	0.274	YEL066W	45.39
0.221	0.475	0.303	YEL075C	0
0.234	0.472	0.294	YER002W	118.816
0.231	0.462	0.308	YER010C	45.39
0.213	0.464	0.323	YER013W	29.37
0.258	0.449	0.293	YER021W	285.693
0.245	0.465	0.29	YER024W	10.68
0.269	0.439	0.291	YER031C	190.907
0.243	0.458	0.299	YER045C	21.36
0.255	0.457	0.287	YER048W-A	42.72
0.239	0.449	0.312	YER050C	54.735
0.226	0.447	0.327	YER051W	17.355
0.254	0.422	0.324	YER066W	0
0.264	0.419	0.317	YER068W	102.796
0.245	0.458	0.296	YER082C	104.131
0.25	0.468	0.282	YER089C	125.491
0.241	0.483	0.276	YER090C-A	0
0.252	0.445	0.303	YER096W	2.67
0.267	0.428	0.305	YER099C	68.086
0.243	0.438	0.318	YER122C	226.952
0.221	0.473	0.305	YER127W	78.766
0.23	0.449	0.32	YER134C	84.106
0.224	0.474	0.301	YER143W	64.081
0.216	0.456	0.328	YER144C	22.695
0.254	0.45	0.296	YER151C	86.776
0.226	0.442	0.332	YER155C	160.201
0.257	0.457	0.286	YER157W	38.715
0.232	0.476	0.292	YER164W	125.491
0.234	0.449	0.317	YER168C	72.091
0.221	0.467	0.311	YER174C	37.38
0.246	0.443	0.311	YER179W	2.67
0.224	0.455	0.321	YFL001W	30.705
0.223	0.451	0.326	YFL008W	68.086
0.263	0.425	0.312	YFL009W	58.741
0.239	0.436	0.325	YFL019C	0
0.242	0.467	0.291	YFL028C	38.715
0.258	0.441	0.301	YFL036W	57.406
0.238	0.46	0.302	YFL041W-A	0
0.214	0.462	0.324	YFL047W	53.4
0.261	0.457	0.283	YFR010W	173.552
0.229	0.451	0.32	YFR013W	56.07
0.226	0.477	0.297	YFR017C	8.01
0.232	0.434	0.334	YFR019W	36.045
0.26	0.424	0.316	YFR021W	34.71
0.227	0.465	0.309	YFR028C	78.766
0.226	0.452	0.321	YFR037C	217.607
0.237	0.44	0.324	YFR038W	32.04
0.259	0.462	0.278	YFR050C	276.347
0.23	0.474	0.296	YFR052W	284.358
0.251	0.445	0.304	YGL014W	129.496
0.25	0.467	0.283	YGL016W	105.466
0.24	0.429	0.331	YGL041W-A	24.03
0.241	0.467	0.292	YGL049C	145.516
0.246	0.431	0.323	YGL060W	25.365
0.245	0.456	0.299	YGL067W	60.076
0.267	0.432	0.301	YGL083W	46.725
0.247	0.445	0.308	YGL091C	56.07
0.222	0.461	0.317	YGL094C	49.395
0.229	0.447	0.324	YGL107C	42.72
0.224	0.477	0.299	YGL109W	0
0.207	0.47	0.324	YGL110C	30.705
0.248	0.436	0.316	YGL112C	73.426
0.258	0.447	0.295	YGL115W	85.441
0.248	0.433	0.32	YGL116W	56.07
0.23	0.468	0.302	YGL121C	1.335
0.229	0.485	0.287	YGL141W	28.035
0.236	0.431	0.333	YGL144C	9.345
0.26	0.45	0.29	YGL150C	77.431
0.226	0.436	0.338	YGL151W	45.39
0.246	0.434	0.32	YGL154C	10.68
0.251	0.443	0.305	YGL159W	36.045
0.241	0.464	0.295	YGL163C	21.36
0.246	0.456	0.298	YGL171W	86.776
0.242	0.459	0.299	YGL178W	49.395
0.231	0.441	0.328	YGL180W	20.025
0.254	0.428	0.318	YGL184C	9.345
0.219	0.478	0.303	YGL185C	18.69
0.243	0.446	0.311	YGL196W	54.735
0.262	0.461	0.277	YGL201C	89.446
0.262	0.419	0.319	YGL209W	33.375
0.237	0.435	0.329	YGL211W	42.72
0.262	0.461	0.277	YGL213C	101.461
0.241	0.48	0.279	YGL215W	52.065
0.247	0.434	0.319	YGL223C	34.71
0.218	0.482	0.3	YGL224C	28.035
0.223	0.486	0.29	YGL227W	17.355
0.254	0.454	0.291	YGL236C	21.36
0.217	0.473	0.31	YGL246C	45.39
0.243	0.459	0.298	YGL252C	74.761
0.26	0.45	0.29	YGR005C	92.116
0.241	0.464	0.294	YGR007W	76.096
0.246	0.456	0.299	YGR010W	25.365
0.234	0.443	0.323	YGR030C	42.72
0.227	0.438	0.335	YGR048W	58.741
0.245	0.431	0.324	YGR063C	65.416
0.23	0.454	0.316	YGR067C	4.005
0.256	0.428	0.316	YGR080W	101.461
0.252	0.429	0.319	YGR081C	77.431
0.265	0.456	0.279	YGR090W	169.547
0.22	0.462	0.318	YGR095C	54.735
0.261	0.421	0.318	YGR097W	46.725
0.219	0.479	0.302	YGR100W	28.035
0.225	0.47	0.306	YGR110W	1.335
0.226	0.461	0.313	YGR128C	162.871
0.232	0.44	0.328	YGR136W	86.776
0.251	0.424	0.324	YGR142W	44.055
0.248	0.452	0.3	YGR158C	46.725
0.245	0.433	0.322	YGR169C	20.025
0.238	0.438	0.324	YGR186W	110.806
0.244	0.456	0.3	YGR193C	110.806
0.24	0.458	0.302	YGR194C	24.03
0.258	0.444	0.298	YGR201C	4.005
0.231	0.493	0.276	YGR205W	30.705
0.264	0.436	0.3	YGR215W	50.73
0.221	0.45	0.329	YGR225W	1.335
0.25	0.445	0.305	YGR241C	37.38
0.247	0.452	0.301	YGR243W	4.005
0.268	0.451	0.28	YGR246C	20.025
0.234	0.439	0.326	YGR247W	25.365
0.22	0.482	0.298	YGR248W	0
0.254	0.462	0.285	YGR253C	189.572
0.234	0.468	0.298	YGR261C	97.456
0.234	0.492	0.274	YGR266W	89.446
0.227	0.475	0.298	YGR268C	36.045
0.23	0.485	0.285	YGR271W	52.065
0.228	0.468	0.304	YGR274C	45.39
0.239	0.45	0.311	YGR276C	66.751
0.216	0.452	0.331	YGR277C	53.4
0.225	0.442	0.333	YHL018W	6.675
0.247	0.471	0.282	YHL021C	38.715
0.229	0.472	0.299	YHL022C	2.67
0.274	0.424	0.302	YHL027W	97.456
0.239	0.44	0.321	YHL029C	30.705
0.247	0.431	0.322	YHL030W	142.846
0.261	0.451	0.288	YHL030W-A	0
0.239	0.439	0.321	YHL039W	77.431
0.229	0.481	0.291	YHR001W	73.426
0.245	0.461	0.294	YHR012W	53.4
0.241	0.448	0.31	YHR022C-A	4.005
0.257	0.426	0.317	YHR031C	24.03
0.247	0.458	0.295	YHR046C	64.081
0.244	0.444	0.312	YHR058C	26.7
0.229	0.433	0.338	YHR061C	44.055
0.237	0.457	0.306	YHR069C	54.735
0.269	0.441	0.291	YHR070W	86.776
0.22	0.455	0.325	YHR075C	18.69
0.231	0.44	0.33	YHR079C-A	0
0.215	0.475	0.31	YHR082C	77.431
0.227	0.468	0.305	YHR084W	52.065
0.226	0.447	0.327	YHR086W	54.735
0.245	0.472	0.283	YHR086W-A	0
0.254	0.434	0.312	YHR088W	82.771
0.231	0.456	0.313	YHR093W	0
0.208	0.474	0.318	YHR099W	144.181
0.227	0.452	0.32	YHR111W	106.801
0.259	0.427	0.314	YHR114W	44.055
0.218	0.463	0.319	YHR119W	29.37
0.257	0.433	0.31	YHR121W	77.431
0.235	0.486	0.279	YHR148W	60.076
0.229	0.446	0.325	YHR161C	29.37
0.225	0.479	0.295	YHR165C	94.786
0.222	0.486	0.292	YHR171W	30.705
0.25	0.435	0.315	YHR176W	8.01
0.221	0.464	0.315	YHR178W	16.02
0.224	0.452	0.325	YHR186C	54.735
0.242	0.445	0.313	YHR196W	104.131
0.261	0.447	0.292	YHR197W	88.111
0.235	0.448	0.317	YHR200W	202.922
0.207	0.471	0.322	YHR201C	96.121
0.246	0.454	0.3	YHR205W	185.567
0.222	0.452	0.325	YHR207C	60.076
0.249	0.455	0.296	YHR210C	1.335
0.217	0.478	0.304	YIL002W-A	81.436
0.26	0.423	0.316	YIL010W	38.715
0.222	0.448	0.33	YIL020C	46.725
0.229	0.464	0.307	YIL026C	68.086
0.26	0.444	0.296	YIL083C	70.756
0.232	0.468	0.3	YIL084C	17.355
0.223	0.451	0.326	YIL093C	17.355
0.238	0.436	0.327	YIL102C	0
0.236	0.464	0.3	YIL107C	29.37
0.264	0.45	0.286	YIL118W	106.801
0.241	0.479	0.28	YIL126W	89.446
0.229	0.433	0.338	YIL128W	74.761
0.236	0.436	0.329	YIL131C	70.756
0.23	0.447	0.323	YIL138C	89.446
0.243	0.46	0.298	YIL145C	73.426
0.211	0.462	0.326	YIR002C	30.705
0.245	0.431	0.324	YIR004W	56.07
0.261	0.467	0.272	YIR026C	94.786
0.225	0.485	0.29	YJL010C	120.151
0.221	0.469	0.31	YJL016W	14.685
0.245	0.443	0.312	YJL020C	146.851
0.228	0.476	0.296	YJL035C	9.345
0.261	0.445	0.294	YJL042W	61.411
0.261	0.445	0.294	YJL055W	133.501
0.241	0.478	0.281	YJL069C	105.466
0.237	0.441	0.322	YJL074C	49.395
0.219	0.452	0.329	YJL081C	98.791
0.217	0.465	0.318	YJL085W	33.375
0.221	0.459	0.32	YJL124C	126.826
0.232	0.465	0.303	YJL125C	42.72
0.226	0.456	0.318	YJL149W	22.695
0.222	0.465	0.312	YJL154C	126.826
0.227	0.438	0.335	YJL156C	32.04
0.242	0.474	0.285	YJL164C	25.365
0.215	0.467	0.318	YJL197W	66.751
0.247	0.442	0.311	YJL201W	62.746
0.222	0.469	0.309	YJL209W	12.015
0.236	0.446	0.317	YJL210W	9.345
0.246	0.45	0.304	YJR002W	121.486
0.226	0.484	0.29	YJR005C-A	24.03
0.225	0.482	0.293	YJR008W	4.005
0.259	0.429	0.312	YJR017C	78.766
0.244	0.438	0.318	YJR019C	20.025
0.246	0.48	0.275	YJR024C	77.431
0.239	0.446	0.315	YJR033C	30.705
0.223	0.452	0.325	YJR039W	14.685
0.225	0.455	0.321	YJR049C	46.725
0.231	0.472	0.296	YJR057W	29.37
0.248	0.449	0.303	YJR059W	64.081
0.261	0.465	0.275	YJR068W	56.07
0.236	0.487	0.277	YJR076C	108.136
0.256	0.444	0.3	YJR078W	4.005
0.26	0.425	0.315	YJR088C	102.796
0.257	0.445	0.299	YJR091C	68.086
0.25	0.442	0.308	YJR098C	8.01
0.245	0.466	0.289	YJR125C	144.181
0.218	0.46	0.322	YJR130C	17.355
0.229	0.464	0.307	YJR132W	105.466
0.21	0.463	0.327	YJR138W	50.73
0.211	0.471	0.319	YJR142W	45.39
0.218	0.453	0.33	YJR147W	20.025
0.233	0.431	0.336	YJR162C	0
0.229	0.466	0.305	YKL003C	32.04
0.212	0.471	0.316	YKL005C	21.36
0.243	0.463	0.295	YKL007W	102.796
0.229	0.445	0.326	YKL014C	146.851
0.225	0.451	0.324	YKL017C	29.37
0.222	0.472	0.307	YKL019W	58.741
0.252	0.433	0.315	YKL025C	82.771
0.235	0.477	0.288	YKL032C	157.531
0.265	0.451	0.284	YKL043W	36.045
0.252	0.453	0.295	YKL055C	5.34
0.224	0.478	0.297	YKL059C	22.695
0.253	0.43	0.317	YKL078W	50.73
0.226	0.44	0.334	YKL082C	98.791
0.231	0.459	0.31	YKL106W	64.081
0.271	0.431	0.298	YKL109W	22.695
0.27	0.429	0.301	YKL113C	70.756
0.217	0.475	0.308	YKL128C	86.776
0.236	0.45	0.314	YKL129C	64.081
0.24	0.455	0.305	YKL130C	48.06
0.236	0.453	0.311	YKL135C	52.065
0.269	0.447	0.283	YKL142W	126.826
0.237	0.469	0.294	YKL151C	22.695
0.237	0.474	0.289	YKL156C-A	0
0.268	0.428	0.304	YKL170W	33.375
0.226	0.469	0.306	YKL189W	14.685
0.245	0.461	0.294	YKL191W	81.436
0.247	0.458	0.296	YKL203C	41.385
0.233	0.43	0.337	YKL204W	108.136
0.222	0.45	0.328	YKL205W	93.451
0.236	0.438	0.326	YKL213C	104.131
0.247	0.466	0.288	YKL215C	98.791
0.232	0.478	0.29	YKR003W	78.766
0.246	0.453	0.3	YKR011C	38.715
0.267	0.443	0.29	YKR024C	80.101
0.22	0.475	0.305	YKR025W	102.796
0.206	0.471	0.322	YKR028W	78.766
0.217	0.468	0.315	YKR037C	41.385
0.233	0.456	0.311	YKR038C	88.111
0.219	0.449	0.332	YKR060W	44.055
0.254	0.443	0.302	YKR072C	74.761
0.219	0.458	0.323	YKR074W	66.751
0.239	0.452	0.309	YKR084C	114.811
0.264	0.444	0.292	YLL001W	56.07
0.233	0.433	0.333	YLL019W-A	0
0.223	0.478	0.299	YLL022C	46.725
0.243	0.47	0.287	YLL029W	129.496
0.264	0.45	0.286	YLL034C	90.781
0.239	0.463	0.299	YLL040C	134.836
0.218	0.461	0.32	YLL054C	16.02
0.235	0.433	0.332	YLL058W	33.375
0.25	0.431	0.319	YLL065W	0
0.268	0.429	0.304	YLL066W-B	0
0.24	0.446	0.314	YLR002C	104.131
0.239	0.463	0.297	YLR019W	68.086
0.218	0.449	0.333	YLR032W	45.39
0.213	0.46	0.327	YLR049C	57.406
0.249	0.465	0.286	YLR051C	37.38
0.228	0.432	0.34	YLR052W	53.4
0.239	0.445	0.316	YLR055C	57.406
0.244	0.458	0.298	YLR090W	37.38
0.23	0.445	0.325	YLR096W	76.096
0.224	0.455	0.321	YLR098C	14.685
0.249	0.431	0.32	YLR099C	44.055
0.221	0.485	0.295	YLR108C	41.385
0.273	0.423	0.304	YLR118C	77.431
0.251	0.46	0.288	YLR129W	146.851
0.242	0.474	0.284	YLR133W	46.725
0.218	0.473	0.309	YLR143W	53.4
0.264	0.431	0.305	YLR163C	72.091
0.217	0.472	0.311	YLR165C	6.675
0.214	0.464	0.323	YLR166C	33.375
0.239	0.452	0.309	YLR168C	20.025
0.251	0.475	0.274	YLR178C	10.68
0.241	0.427	0.331	YLR183C	77.431
0.224	0.48	0.296	YLR212C	41.385
0.271	0.428	0.301	YLR222C	128.161
0.243	0.479	0.278	YLR231C	57.406
0.217	0.452	0.33	YLR232W	0
0.22	0.453	0.328	YLR234W	12.015
0.252	0.439	0.308	YLR236C	0
0.235	0.433	0.332	YLR239C	16.02
0.254	0.451	0.296	YLR245C	13.35
0.269	0.428	0.303	YLR248W	120.151
0.228	0.467	0.305	YLR267W	12.015
0.255	0.468	0.276	YLR274W	80.101
0.249	0.439	0.311	YLR276C	156.196
0.222	0.471	0.307	YLR277C	34.71
0.268	0.448	0.284	YLR285W	89.446
0.227	0.477	0.295	YLR286W-A	0
0.228	0.437	0.335	YLR287C	53.4
0.244	0.445	0.311	YLR305C	98.791
0.234	0.431	0.335	YLR306W	8.01
0.221	0.485	0.294	YLR314C	248.312
0.238	0.435	0.327	YLR349W	0
0.23	0.471	0.299	YLR351C	122.821
0.229	0.441	0.331	YLR362W	30.705
0.245	0.44	0.315	YLR375W	41.385
0.245	0.449	0.306	YLR387C	92.116
0.246	0.462	0.292	YLR397C	74.761
0.255	0.466	0.279	YLR398C	136.171
0.252	0.438	0.31	YLR403W	65.416
0.229	0.471	0.3	YLR405W	41.385
0.256	0.45	0.294	YLR410W	189.572
0.219	0.45	0.331	YLR418C	49.395
0.255	0.448	0.297	YLR420W	268.337
0.231	0.44	0.328	YLR427W	41.385
0.239	0.445	0.316	YLR430W	62.746
0.25	0.465	0.286	YLR433C	69.421
0.266	0.455	0.279	YLR439W	56.07
0.255	0.431	0.314	YLR465C	0
0.253	0.445	0.301	YML013W	42.72
0.233	0.459	0.308	YML014W	54.735
0.25	0.436	0.314	YML016C	21.36
0.244	0.46	0.297	YML051W	13.35
0.253	0.45	0.296	YML057W	88.111
0.234	0.439	0.327	YML060W	32.04
0.222	0.45	0.328	YML083C	0
0.268	0.448	0.284	YML092C	201.587
0.263	0.458	0.279	YML093W	149.521
0.234	0.48	0.286	YML105C	92.116
0.229	0.448	0.324	YML108W	30.705
0.275	0.413	0.312	YML127W	54.735
0.24	0.467	0.294	YMR001C	94.786
0.225	0.46	0.314	YMR021C	22.695
0.212	0.473	0.315	YMR022W	121.486
0.24	0.462	0.298	YMR039C	68.086
0.233	0.475	0.293	YMR041C	21.36
0.219	0.458	0.323	YMR073C	29.37
0.222	0.464	0.314	YMR076C	86.776
0.257	0.45	0.292	YMR093W	113.476
0.217	0.47	0.313	YMR104C	14.685
0.233	0.47	0.297	YMR128W	140.176
0.254	0.466	0.28	YMR136W	32.04
0.216	0.478	0.305	YMR139W	49.395
0.241	0.442	0.317	YMR140W	38.715
0.248	0.458	0.294	YMR156C	14.685
0.226	0.44	0.334	YMR166C	34.71
0.215	0.467	0.318	YMR178W	62.746
0.24	0.474	0.286	YMR181C	18.69
0.232	0.479	0.289	YMR182C	10.68
0.227	0.439	0.333	YMR184W	49.395
0.211	0.464	0.325	YMR188C	37.38
0.256	0.434	0.31	YMR193W	40.05
0.244	0.48	0.276	YMR195W	202.922
0.22	0.465	0.315	YMR199W	84.106
0.248	0.454	0.298	YMR216C	65.416
0.229	0.448	0.323	YMR222C	48.06
0.224	0.447	0.329	YMR224C	14.685
0.242	0.47	0.289	YMR237W	168.211
0.26	0.433	0.308	YMR244C-A	30.705
0.217	0.466	0.317	YMR259C	46.725
0.219	0.461	0.319	YMR267W	50.73
0.247	0.454	0.3	YMR271C	1.335
0.24	0.477	0.283	YMR278W	70.756
0.222	0.47	0.308	YMR288W	32.04
0.241	0.43	0.329	YNL001W	60.076
0.21	0.469	0.321	YNL009W	4.005
0.25	0.433	0.317	YNL018C	1.335
0.255	0.433	0.312	YNL022C	52.065
0.252	0.427	0.321	YNL024C	10.68
0.237	0.438	0.325	YNL034W	1.335
0.254	0.443	0.303	YNL040W	37.38
0.228	0.486	0.285	YNL049C	90.781
0.236	0.441	0.322	YNL062C	94.786
0.27	0.42	0.309	YNL072W	37.38
0.241	0.466	0.293	YNL075W	102.796
0.227	0.456	0.316	YNL077W	21.36
0.239	0.441	0.32	YNL083W	24.03
0.23	0.463	0.307	YNL088W	153.526
0.236	0.45	0.314	YNL093W	2.67
0.235	0.451	0.314	YNL097W-A	0
0.223	0.466	0.311	YNL099C	66.751
0.233	0.458	0.309	YNL102W	122.821
0.238	0.433	0.329	YNL106C	36.045
0.244	0.467	0.289	YNL108C	72.091
0.246	0.465	0.289	YNL113W	189.572
0.241	0.437	0.322	YNL116W	60.076
0.244	0.48	0.276	YNL124W	38.715
0.252	0.452	0.296	YNL147W	138.841
0.236	0.485	0.278	YNL154C	161.536
0.232	0.467	0.302	YNL163C	97.456
0.232	0.447	0.321	YNL182C	100.126
0.238	0.432	0.33	YNL183C	57.406
0.252	0.465	0.283	YNL191W	28.035
0.254	0.455	0.29	YNL193W	29.37
0.236	0.431	0.333	YNL197C	130.831
0.26	0.451	0.289	YNL200C	13.35
0.238	0.482	0.28	YNL207W	73.426
0.24	0.457	0.303	YNL212W	65.416
0.244	0.444	0.312	YNL216W	125.491
0.224	0.451	0.325	YNL230C	4.005
0.272	0.417	0.311	YNL243W	192.242
0.257	0.452	0.29	YNL251C	145.516
0.231	0.468	0.301	YNL256W	58.741
0.234	0.466	0.301	YNL261W	33.375
0.222	0.473	0.304	YNL262W	116.146
0.224	0.448	0.327	YNL267W	36.045
0.223	0.452	0.325	YNL273W	40.05
0.243	0.448	0.308	YNL278W	44.055
0.261	0.464	0.275	YNL281W	200.252
0.261	0.459	0.28	YNL307C	164.206
0.227	0.479	0.294	YNL308C	196.247
0.259	0.454	0.287	YNL310C	44.055
0.259	0.446	0.295	YNL313C	144.181
0.24	0.458	0.302	YNL316C	36.045
0.255	0.423	0.322	YNL331C	0
0.23	0.461	0.309	YNR003C	66.751
0.247	0.452	0.301	YNR004W	6.675
0.216	0.459	0.325	YNR011C	26.7
0.237	0.453	0.309	YNR022C	50.73
0.222	0.459	0.319	YNR031C	37.38
0.252	0.451	0.297	YNR033W	82.771
0.231	0.462	0.308	YNR037C	52.065
0.27	0.439	0.291	YNR038W	80.101
0.232	0.433	0.335	YNR047W	42.72
0.224	0.455	0.321	YNR052C	105.466
0.244	0.446	0.31	YNR054C	57.406
0.232	0.435	0.333	YNR057C	1.335
0.226	0.44	0.333	YNR077C	0
0.227	0.471	0.301	YOL004W	181.562
0.25	0.475	0.275	YOL005C	108.136
0.254	0.455	0.291	YOL006C	100.126
0.234	0.492	0.274	YOL014W	8.01
0.218	0.473	0.309	YOL022C	110.806
0.238	0.441	0.321	YOL034W	24.03
0.226	0.46	0.314	YOL045W	54.735
0.242	0.45	0.308	YOL049W	133.501
0.264	0.443	0.292	YOL050C	0
0.249	0.441	0.31	YOL051W	78.766
0.247	0.48	0.273	YOL052C	121.486
0.248	0.455	0.297	YOL056W	41.385
0.26	0.468	0.271	YOL057W	138.841
0.267	0.424	0.31	YOL062C	40.05
0.222	0.47	0.308	YOL066C	28.035
0.247	0.438	0.315	YOL071W	57.406
0.243	0.482	0.275	YOL082W	22.695
0.229	0.457	0.314	YOL085W-A	0
0.233	0.489	0.278	YOL086W-A	18.69
0.268	0.442	0.29	YOL090W	77.431
0.228	0.468	0.304	YOL096C	21.36
0.264	0.465	0.271	YOL098C	202.922
0.239	0.453	0.307	YOL136C	56.07
0.236	0.44	0.324	YOL141W	41.385
0.238	0.474	0.288	YOL145C	90.781
0.267	0.458	0.275	YOL147C	53.4
0.235	0.463	0.302	YOL164W	6.675
0.235	0.471	0.294	YOL166W-A	0
0.219	0.46	0.321	YOR012W	5.34
0.235	0.45	0.314	YOR014W	125.491
0.235	0.477	0.288	YOR040W	10.68
0.226	0.461	0.313	YOR043W	28.035
0.239	0.472	0.289	YOR048C	150.856
0.239	0.427	0.334	YOR054C	21.36
0.251	0.423	0.327	YOR056C	97.456
0.246	0.441	0.314	YOR057W	58.741
0.22	0.452	0.328	YOR070C	36.045
0.246	0.446	0.308	YOR109W	113.476
0.233	0.47	0.297	YOR111W	32.04
0.229	0.49	0.281	YOR119C	52.065
0.215	0.469	0.317	YOR124C	110.806
0.215	0.476	0.31	YOR141C	96.121
0.229	0.451	0.32	YOR143C	30.705
0.252	0.423	0.325	YOR150W	40.05
0.223	0.486	0.291	YOR160W	58.741
0.255	0.468	0.277	YOR163W	69.421
0.214	0.459	0.328	YOR166C	22.695
0.237	0.458	0.304	YOR171C	80.101
0.246	0.449	0.305	YOR181W	29.37
0.213	0.47	0.317	YOR212W	96.121
0.219	0.478	0.303	YOR221C	69.421
0.262	0.422	0.316	YOR227W	14.685
0.242	0.482	0.276	YOR229W	56.07
0.242	0.449	0.309	YOR237W	13.35
0.218	0.465	0.317	YOR244W	37.38
0.253	0.444	0.303	YOR252W	42.72
0.254	0.453	0.292	YOR260W	177.557
0.249	0.453	0.299	YOR261C	221.612
0.226	0.481	0.292	YOR265W	84.106
0.235	0.464	0.302	YOR269W	6.675
0.259	0.468	0.273	YOR285W	275.012
0.222	0.477	0.301	YOR290C	85.441
0.237	0.438	0.325	YOR313C	1.335
0.222	0.444	0.333	YOR314W-A	0
0.261	0.446	0.293	YOR325W	1.335
0.263	0.461	0.276	YOR326W	184.232
0.227	0.463	0.31	YOR340C	169.547
0.23	0.47	0.3	YOR367W	61.411
0.25	0.466	0.284	YOR370C	112.141
0.235	0.435	0.33	YOR371C	40.05
0.225	0.447	0.328	YOR380W	10.68
0.225	0.465	0.31	YPL001W	48.06
0.245	0.438	0.317	YPL009C	141.511
0.27	0.444	0.286	YPL012W	232.292
0.244	0.479	0.277	YPL023C	88.111
0.215	0.476	0.309	YPL030W	76.096
0.236	0.462	0.302	YPL031C	56.07
0.244	0.432	0.325	YPL032C	118.816
0.252	0.435	0.313	YPL035C	0
0.213	0.472	0.315	YPL042C	21.36
0.24	0.453	0.307	YPL059W	113.476
0.24	0.441	0.319	YPL082C	76.096
0.257	0.447	0.296	YPL095C	21.36
0.23	0.472	0.298	YPL107W	17.355
0.24	0.467	0.293	YPL113C	10.68
0.265	0.424	0.311	YPL118W	61.411
0.238	0.436	0.326	YPL119C	12.015
0.257	0.452	0.29	YPL122C	33.375
0.259	0.436	0.305	YPL126W	285.693
0.233	0.439	0.328	YPL139C	33.375
0.267	0.429	0.305	YPL142C	0
0.22	0.457	0.324	YPL148C	2.67
0.237	0.447	0.316	YPL152W	26.7
0.219	0.469	0.312	YPL152W-A	2.67
0.224	0.449	0.327	YPL169C	86.776
0.236	0.444	0.32	YPL173W	37.38
0.229	0.449	0.322	YPL183C	106.801
0.229	0.47	0.302	YPL195W	60.076
0.209	0.473	0.319	YPL196W	26.7
0.255	0.471	0.274	YPL203W	38.715
0.241	0.47	0.289	YPL204W	106.801
0.225	0.472	0.304	YPL208W	41.385
0.225	0.464	0.311	YPL210C	140.176
0.209	0.472	0.319	YPL215W	41.385
0.257	0.467	0.276	YPL217C	176.222
0.228	0.451	0.32	YPL229W	32.04
0.25	0.458	0.292	YPL233W	26.7
0.212	0.464	0.324	YPL236C	6.675
0.24	0.465	0.295	YPL239W	125.491
0.257	0.436	0.307	YPL243W	160.201
0.25	0.478	0.272	YPL250C	89.446
0.25	0.459	0.291	YPL252C	114.811
0.237	0.473	0.29	YPL256C	133.501
0.245	0.483	0.272	YPL260W	114.811
0.224	0.461	0.315	YPR001W	1.335
0.237	0.452	0.311	YPR006C	20.025
0.259	0.455	0.287	YPR017C	22.695
0.228	0.441	0.331	YPR029C	68.086
0.24	0.428	0.332	YPR032W	56.07
0.244	0.452	0.303	YPR040W	22.695
0.218	0.478	0.303	YPR048W	53.4
0.273	0.422	0.305	YPR059C	0
0.214	0.469	0.317	YPR081C	12.015
0.27	0.426	0.304	YPR086W	93.451
0.227	0.457	0.316	YPR097W	82.771
0.259	0.466	0.275	YPR108W	182.897
0.268	0.434	0.298	YPR133C	118.816
0.232	0.453	0.315	YPR135W	76.096
0.223	0.457	0.319	YPR137W	104.131
0.24	0.448	0.312	YPR143W	73.426
0.239	0.467	0.293	YPR144C	81.436
0.241	0.444	0.315	YPR148C	96.121
0.228	0.447	0.325	YPR151C	1.335
0.234	0.471	0.295	YPR167C	17.355
0.217	0.482	0.301	YPR169W	77.431
0.218	0.466	0.316	YPR175W	40.05
0.252	0.452	0.295	YPR176C	77.431
0.228	0.47	0.303	YPR180W	50.73
0.215	0.467	0.318	YPR189W	113.476
0.24	0.453	0.307	YPR190C	62.746
0.226	0.447	0.328	YPR196W	2.67
0.231	0.438	0.331	YPR200C	0
0.221	0.442	0.337	YAL017W	53.4
0.193	0.423	0.384	YAL024C	25.365
0.197	0.428	0.376	YAL033W	38.715
0.149	0.457	0.394	YAL064W	0
0.147	0.453	0.4	YAL067W-A	0
0.216	0.446	0.338	YAR003W	29.37
0.211	0.455	0.335	YAR008W	24.03
0.176	0.464	0.36	YAR014C	66.751
0.209	0.464	0.327	YAR019W-A	1.335
0.205	0.465	0.329	YBL005W-B	2.67
0.189	0.443	0.368	YBL010C	21.36
0.198	0.46	0.342	YBL014C	16.02
0.202	0.458	0.34	YBL019W	5.34
0.193	0.421	0.386	YBL025W	17.355
0.18	0.459	0.361	YBL044W	1.335
0.179	0.478	0.342	YBL046W	46.725
0.168	0.481	0.35	YBL052C	18.69
0.226	0.431	0.344	YBL060W	13.35
0.21	0.43	0.361	YBL061C	52.065
0.203	0.441	0.357	YBL077W	0
0.192	0.457	0.351	YBL088C	14.685
0.209	0.452	0.339	YBL090W	44.055
0.182	0.436	0.382	YBL093C	68.086
0.153	0.459	0.388	YBL107C	21.36
0.208	0.467	0.326	YBR001C	32.04
0.203	0.462	0.335	YBR012W-B	0
0.215	0.441	0.345	YBR022W	25.365
0.19	0.44	0.37	YBR032W	0
0.186	0.452	0.362	YBR045C	5.34
0.213	0.447	0.34	YBR050C	2.67
0.186	0.471	0.344	YBR055C	20.025
0.191	0.445	0.363	YBR057C	46.725
0.204	0.45	0.345	YBR081C	49.395
0.208	0.452	0.34	YBR097W	26.7
0.219	0.425	0.356	YBR102C	46.725
0.149	0.447	0.404	YBR103C-A	0
0.156	0.49	0.354	YBR111W-A	28.035
0.21	0.426	0.364	YBR120C	24.03
0.166	0.471	0.363	YBR128C	9.345
0.172	0.448	0.379	YBR131C-A	0
0.183	0.457	0.359	YBR131W	18.69
0.165	0.459	0.376	YBR134W	0
0.196	0.445	0.359	YBR141C	36.045
0.199	0.453	0.348	YBR148W	1.335
0.168	0.485	0.347	YBR152W	8.01
0.173	0.447	0.38	YBR157C	36.045
0.213	0.444	0.342	YBR158W	104.131
0.197	0.458	0.345	YBR163W	8.01
0.191	0.455	0.354	YBR165W	29.37
0.21	0.451	0.34	YBR175W	36.045
0.164	0.463	0.373	YBR184W	6.675
0.136	0.464	0.4	YBR188C	24.03
0.173	0.451	0.377	YBR211C	25.365
0.21	0.445	0.345	YBR212W	76.096
0.168	0.478	0.354	YBR213W	13.35
0.197	0.456	0.347	YBR223C	14.685
0.202	0.418	0.38	YBR240C	5.34
0.171	0.48	0.349	YBR254C	16.02
0.158	0.477	0.366	YBR257W	28.035
0.196	0.459	0.344	YBR259W	5.34
0.184	0.437	0.379	YBR271W	41.385
0.2	0.428	0.372	YBR275C	57.406
0.212	0.437	0.351	YBR276C	32.04
0.184	0.428	0.388	YBR278W	37.38
0.176	0.471	0.354	YBR284W	5.34
0.208	0.458	0.333	YBR285W	0
0.196	0.459	0.346	YBR289W	69.421
0.205	0.425	0.37	YBR298C-A	0
0.216	0.438	0.346	YCL001W-A	0
0.177	0.475	0.348	YCL029C	20.025
0.22	0.439	0.341	YCL032W	20.025
0.218	0.427	0.356	YCL034W	84.106
0.205	0.44	0.355	YCL036W	28.035
0.213	0.442	0.345	YCL047C	41.385
0.208	0.451	0.341	YCL051W	25.365
0.181	0.444	0.375	YCL056C	4.005
0.205	0.419	0.376	YCL061C	21.36
0.211	0.423	0.366	YCL066W	0
0.221	0.438	0.341	YCR015C	17.355
0.195	0.439	0.367	YCR018C	21.36
0.207	0.455	0.339	YCR019W	10.68
0.128	0.462	0.41	YCR020W-B	22.695
0.178	0.466	0.356	YCR032W	10.68
0.195	0.456	0.349	YCR038C	5.34
0.211	0.423	0.366	YCR040W	0
0.176	0.441	0.382	YCR050C	0
0.211	0.423	0.366	YCR066W	12.015
0.2	0.456	0.344	YCR076C	18.69
0.206	0.441	0.353	YCR079W	12.015
0.197	0.46	0.343	YCR091W	2.67
0.207	0.444	0.349	YCR092C	38.715
0.182	0.436	0.381	YCR095C	21.36
0.167	0.452	0.381	YCR097W	50.73
0.205	0.452	0.343	YDL003W	62.746
0.204	0.455	0.341	YDL005C	45.39
0.17	0.481	0.349	YDL013W	33.375
0.218	0.427	0.354	YDL020C	73.426
0.191	0.432	0.377	YDL028C	25.365
0.191	0.47	0.34	YDL030W	26.7
0.203	0.452	0.344	YDL036C	16.02
0.222	0.432	0.346	YDL043C	21.36
0.186	0.45	0.364	YDL044C	17.355
0.183	0.476	0.341	YDL057W	14.685
0.149	0.447	0.404	YDL062W	0
0.194	0.426	0.381	YDL063C	85.441
0.215	0.447	0.339	YDL070W	120.151
0.204	0.439	0.357	YDL073W	24.03
0.213	0.421	0.366	YDL074C	77.431
0.177	0.442	0.381	YDL076C	44.055
0.165	0.46	0.375	YDL087C	24.03
0.206	0.459	0.334	YDL090C	34.71
0.191	0.443	0.366	YDL098C	18.69
0.196	0.437	0.367	YDL099W	82.771
0.214	0.446	0.339	YDL101C	48.06
0.191	0.465	0.343	YDL106C	68.086
0.165	0.456	0.379	YDL107W	10.68
0.209	0.461	0.33	YDL108W	38.715
0.191	0.468	0.341	YDL154W	4.005
0.15	0.487	0.362	YDL160C-A	30.705
0.181	0.48	0.339	YDL161W	69.421
0.211	0.449	0.339	YDL167C	58.741
0.157	0.475	0.368	YDL169C	1.335
0.21	0.451	0.339	YDL170W	26.7
0.174	0.486	0.34	YDL176W	16.02
0.201	0.438	0.362	YDL179W	49.395
0.168	0.468	0.363	YDL189W	42.72
0.197	0.435	0.368	YDL207W	25.365
0.161	0.461	0.377	YDL216C	8.01
0.193	0.443	0.365	YDL220C	9.345
0.197	0.475	0.328	YDL221W	0
0.22	0.437	0.343	YDL227C	121.486
0.211	0.447	0.341	YDL241W	24.03
0.188	0.427	0.385	YDL242W	0
0.2	0.45	0.35	YDR003W-A	0
0.207	0.424	0.37	YDR004W	13.35
0.161	0.451	0.388	YDR014W	9.345
0.205	0.471	0.324	YDR017C	80.101
0.198	0.474	0.328	YDR020C	26.7
0.179	0.449	0.372	YDR022C	9.345
0.19	0.443	0.367	YDR027C	33.375
0.201	0.448	0.351	YDR028C	120.151
0.168	0.46	0.372	YDR030C	5.34
0.208	0.429	0.363	YDR034C	25.365
0.205	0.444	0.351	YDR065W	6.675
0.138	0.474	0.388	YDR066C	16.02
0.21	0.446	0.344	YDR067C	29.37
0.184	0.474	0.342	YDR068W	40.05
0.158	0.475	0.367	YDR076W	14.685
0.204	0.429	0.366	YDR081C	53.4
0.174	0.48	0.346	YDR082W	2.67
0.188	0.476	0.335	YDR088C	22.695
0.222	0.434	0.344	YDR103W	58.741
0.173	0.468	0.359	YDR106W	2.67
0.199	0.461	0.34	YDR108W	28.035
0.191	0.473	0.336	YDR110W	33.375
0.198	0.434	0.367	YDR113C	56.07
0.167	0.463	0.37	YDR118W	14.685
0.194	0.454	0.352	YDR121W	38.715
0.201	0.459	0.34	YDR125C	2.67
0.179	0.483	0.337	YDR128W	21.36
0.222	0.44	0.337	YDR132C	6.675
0.187	0.442	0.371	YDR137W	24.03
0.206	0.463	0.331	YDR138W	37.38
0.213	0.448	0.339	YDR140W	57.406
0.213	0.443	0.344	YDR146C	74.761
0.195	0.466	0.339	YDR147W	52.065
0.165	0.474	0.361	YDR157W	1.335
0.211	0.453	0.335	YDR159W	32.04
0.217	0.437	0.346	YDR161W	105.466
0.165	0.453	0.381	YDR162C	44.055
0.196	0.47	0.335	YDR166C	28.035
0.189	0.466	0.345	YDR167W	56.07
0.189	0.445	0.366	YDR173C	18.69
0.171	0.483	0.346	YDR176W	32.04
0.086	0.494	0.42	YDR179C	13.35
0.205	0.456	0.339	YDR179W-A	12.015
0.17	0.452	0.378	YDR183W	21.36
0.221	0.439	0.34	YDR184C	37.38
0.18	0.474	0.347	YDR198C	16.02
0.199	0.459	0.342	YDR202C	14.685
0.201	0.45	0.348	YDR206W	42.72
0.195	0.422	0.383	YDR217C	36.045
0.199	0.47	0.331	YDR218C	0
0.17	0.442	0.389	YDR229W	32.04
0.204	0.461	0.335	YDR235W	21.36
0.178	0.458	0.364	YDR244W	33.375
0.195	0.45	0.356	YDR252W	20.025
0.183	0.435	0.382	YDR253C	2.67
0.159	0.454	0.386	YDR254W	14.685
0.191	0.444	0.366	YDR259C	4.005
0.159	0.453	0.388	YDR260C	34.71
0.201	0.46	0.339	YDR261C-D	1.335
0.186	0.477	0.337	YDR263C	1.335
0.222	0.427	0.351	YDR273W	1.335
0.196	0.453	0.351	YDR277C	12.015
0.197	0.44	0.363	YDR279W	25.365
0.193	0.472	0.335	YDR289C	42.72
0.2	0.471	0.329	YDR308C	34.71
0.167	0.463	0.37	YDR315C	4.005
0.182	0.467	0.351	YDR318W	14.685
0.181	0.472	0.348	YDR323C	9.345
0.206	0.451	0.343	YDR325W	21.36
0.19	0.438	0.372	YDR332W	16.02
0.209	0.458	0.332	YDR334W	36.045
0.217	0.441	0.343	YDR337W	32.04
0.209	0.433	0.358	YDR347W	58.741
0.174	0.434	0.392	YDR356W	34.71
0.164	0.459	0.377	YDR357C	12.015
0.226	0.433	0.341	YDR358W	34.71
0.203	0.434	0.364	YDR359C	25.365
0.213	0.449	0.338	YDR362C	21.36
0.191	0.461	0.348	YDR363W-A	158.866
0.207	0.466	0.327	YDR364C	25.365
0.204	0.43	0.367	YDR370C	24.03
0.157	0.483	0.36	YDR374W-A	13.35
0.175	0.46	0.365	YDR405W	25.365
0.196	0.437	0.367	YDR419W	14.685
0.187	0.439	0.374	YDR421W	9.345
0.201	0.446	0.352	YDR436W	22.695
0.21	0.44	0.351	YDR440W	32.04
0.214	0.43	0.356	YDR443C	18.69
0.199	0.442	0.358	YDR460W	29.37
0.168	0.487	0.345	YDR484W	32.04
0.213	0.428	0.36	YDR485C	28.035
0.183	0.476	0.341	YDR486C	56.07
0.182	0.441	0.377	YDR495C	14.685
0.198	0.443	0.359	YDR499W	14.685
0.212	0.445	0.344	YDR505C	53.4
0.204	0.438	0.358	YDR515W	40.05
0.196	0.447	0.358	YDR520C	32.04
0.222	0.428	0.35	YDR528W	41.385
0.212	0.424	0.364	YDR543C	0
0.189	0.459	0.351	YEL003W	74.761
0.195	0.429	0.376	YEL005C	5.34
0.167	0.467	0.367	YEL008C-A	1.335
0.175	0.452	0.373	YEL035C	0
0.198	0.44	0.362	YEL041W	4.005
0.202	0.468	0.33	YEL057C	2.67
0.176	0.459	0.365	YEL059C-A	10.68
0.203	0.428	0.369	YEL061C	44.055
0.183	0.448	0.369	YER016W	54.735
0.149	0.471	0.38	YER018C	26.7
0.209	0.419	0.372	YER020W	32.04
0.211	0.434	0.355	YER032W	25.365
0.22	0.427	0.353	YER033C	9.345
0.208	0.448	0.344	YER041W	0
0.171	0.433	0.395	YER059W	30.705
0.167	0.452	0.381	YER071C	34.71
0.225	0.435	0.339	YER075C	30.705
0.191	0.434	0.376	YER085C	0
0.186	0.438	0.376	YER093C	29.37
0.183	0.45	0.367	YER097W	2.67
0.191	0.455	0.354	YER098W	16.02
0.222	0.437	0.341	YER105C	98.791
0.172	0.44	0.387	YER106W	0
0.208	0.46	0.332	YER107C	73.426
0.21	0.417	0.373	YER111C	48.06
0.193	0.471	0.336	YER116C	10.68
0.208	0.45	0.342	YER124C	289.698
0.21	0.431	0.359	YER132C	29.37
0.213	0.449	0.338	YER142C	21.36
0.194	0.43	0.376	YER146W	89.446
0.175	0.433	0.393	YER147C	17.355
0.195	0.421	0.383	YER149C	34.71
0.202	0.441	0.356	YER152W-A	0
0.195	0.432	0.372	YER161C	53.4
0.216	0.44	0.345	YER163C	26.7
0.211	0.438	0.351	YER169W	38.715
0.214	0.453	0.333	YER172C	81.436
0.162	0.464	0.373	YER173W	17.355
0.213	0.426	0.362	YER187W	0
0.212	0.434	0.354	YER188C-A	0
0.221	0.434	0.345	YFL002C	54.735
0.212	0.436	0.351	YFL013C	52.065
0.186	0.47	0.344	YFL023W	58.741
0.209	0.459	0.332	YFL024C	36.045
0.15	0.484	0.366	YFL034C-B	48.06
0.198	0.432	0.37	YFL052W	1.335
0.197	0.446	0.357	YFL056C	0
0.207	0.46	0.333	YFL064C	0
0.181	0.471	0.348	YFR003C	41.385
0.196	0.455	0.348	YFR005C	32.04
0.176	0.466	0.357	YFR008W	20.025
0.196	0.429	0.375	YFR023W	0
0.223	0.429	0.348	YFR029W	20.025
0.18	0.435	0.385	YFR046C	21.36
0.179	0.43	0.391	YFR057W	0
0.218	0.434	0.348	YGL004C	29.37
0.176	0.441	0.384	YGL005C	22.695
0.207	0.458	0.335	YGL013C	69.421
0.165	0.459	0.376	YGL033W	2.67
0.176	0.439	0.385	YGL044C	45.39
0.184	0.446	0.37	YGL063W	1.335
0.213	0.425	0.362	YGL066W	42.72
0.209	0.446	0.345	YGL071W	72.091
0.186	0.444	0.37	YGL073W	44.055
0.164	0.45	0.386	YGL086W	40.05
0.2	0.442	0.359	YGL090W	6.675
0.192	0.445	0.363	YGL093W	38.715
0.211	0.457	0.332	YGL117W	5.34
0.191	0.438	0.371	YGL124C	16.02
0.183	0.474	0.343	YGL131C	13.35
0.209	0.451	0.34	YGL133W	34.71
0.189	0.439	0.372	YGL134W	8.01
0.213	0.454	0.334	YGL145W	38.715
0.226	0.434	0.34	YGL153W	28.035
0.198	0.42	0.382	YGL164C	26.7
0.194	0.443	0.362	YGL175C	8.01
0.213	0.451	0.336	YGL176C	4.005
0.207	0.442	0.351	YGL181W	77.431
0.184	0.464	0.352	YGL190C	77.431
0.194	0.447	0.359	YGL193C	0
0.227	0.431	0.342	YGL208W	17.355
0.225	0.437	0.339	YGL212W	38.715
0.175	0.467	0.358	YGL220W	58.741
0.22	0.443	0.337	YGL241W	37.38
0.185	0.448	0.367	YGL243W	12.015
0.183	0.476	0.341	YGL249W	1.335
0.188	0.432	0.38	YGL251C	6.675
0.191	0.472	0.338	YGL254W	28.035
0.194	0.434	0.371	YGL262W	0
0.191	0.439	0.37	YGR002C	41.385
0.203	0.452	0.345	YGR003W	33.375
0.219	0.43	0.351	YGR006W	25.365
0.201	0.45	0.349	YGR009C	90.781
0.176	0.463	0.361	YGR011W	0
0.198	0.435	0.366	YGR013W	26.7
0.21	0.42	0.37	YGR025W	4.005
0.201	0.47	0.329	YGR040W	40.05
0.199	0.421	0.38	YGR042W	14.685
0.153	0.493	0.353	YGR044C	64.081
0.205	0.447	0.348	YGR046W	17.355
0.2	0.466	0.334	YGR056W	40.05
0.213	0.443	0.344	YGR064W	0
0.189	0.459	0.352	YGR068C	28.035
0.204	0.447	0.349	YGR070W	1.335
0.194	0.436	0.37	YGR071C	28.035
0.182	0.475	0.343	YGR075C	8.01
0.183	0.444	0.373	YGR093W	37.38
0.177	0.436	0.387	YGR098C	26.7
0.192	0.423	0.385	YGR099W	25.365
0.202	0.421	0.377	YGR102C	21.36
0.202	0.453	0.345	YGR104C	26.7
0.173	0.477	0.35	YGR109W-B	4.005
0.191	0.477	0.332	YGR120C	24.03
0.221	0.439	0.34	YGR127W	5.34
0.202	0.437	0.361	YGR133W	13.35
0.143	0.465	0.392	YGR153W	1.335
0.152	0.446	0.402	YGR161W-C	13.35
0.188	0.475	0.337	YGR163W	54.735
0.216	0.432	0.351	YGR164W	0
0.196	0.424	0.38	YGR169C-A	82.771
0.21	0.438	0.352	YGR170W	22.695
0.185	0.448	0.367	YGR179C	29.37
0.181	0.464	0.355	YGR188C	14.685
0.192	0.425	0.383	YGR196C	32.04
0.19	0.461	0.349	YGR198W	56.07
0.128	0.48	0.392	YGR203W	10.68
0.173	0.483	0.344	YGR212W	10.68
0.21	0.446	0.344	YGR223C	18.69
0.196	0.458	0.346	YGR233C	77.431
0.211	0.445	0.344	YGR237C	36.045
0.193	0.444	0.363	YGR238C	13.35
0.188	0.444	0.368	YGR239C	30.705
0.136	0.5	0.364	YGR240C-A	0
0.18	0.474	0.346	YGR252W	30.705
0.197	0.464	0.339	YGR271C-A	58.741
0.199	0.463	0.338	YGR288W	6.675
0.192	0.452	0.356	YGR291C	0
0.191	0.47	0.339	YHL009C	24.03
0.207	0.451	0.342	YHL010C	13.35
0.197	0.451	0.352	YHL019C	13.35
0.188	0.425	0.387	YHR015W	4.005
0.204	0.446	0.35	YHR023W	77.431
0.169	0.475	0.356	YHR032W-A	0
0.177	0.48	0.343	YHR034C	21.36
0.222	0.441	0.337	YHR035W	10.68
0.183	0.445	0.372	YHR040W	28.035
0.214	0.429	0.357	YHR050W-A	1.335
0.215	0.442	0.343	YHR060W	34.71
0.179	0.472	0.349	YHR071C-A	0
0.214	0.437	0.349	YHR071W	8.01
0.138	0.466	0.397	YHR073W-A	0
0.194	0.469	0.337	YHR077C	26.7
0.209	0.461	0.33	YHR090C	37.38
0.219	0.426	0.355	YHR097C	20.025
0.217	0.426	0.357	YHR103W	66.751
0.187	0.43	0.383	YHR105W	20.025
0.191	0.455	0.354	YHR124W	1.335
0.139	0.475	0.386	YHR125W	0
0.198	0.451	0.352	YHR129C	16.02
0.204	0.459	0.338	YHR131C	20.025
0.204	0.447	0.35	YHR139C-A	1.335
0.177	0.434	0.389	YHR153C	6.675
0.147	0.479	0.374	YHR156C	8.01
0.2	0.438	0.361	YHR164C	22.695
0.192	0.476	0.332	YHR166C	25.365
0.218	0.441	0.341	YHR167W	17.355
0.196	0.466	0.338	YHR177W	1.335
0.209	0.424	0.367	YHR182W	12.015
0.2	0.448	0.352	YHR184W	4.005
0.195	0.421	0.384	YHR189W	9.345
0.185	0.444	0.371	YHR193C-A	1.335
0.205	0.441	0.355	YIL007C	21.36
0.193	0.442	0.365	YIL017C	20.025
0.21	0.435	0.355	YIL025C	0
0.213	0.425	0.363	YIL031W	28.035
0.209	0.433	0.358	YIL046W	28.035
0.199	0.47	0.332	YIL068C	46.725
0.149	0.48	0.372	YIL071C	9.345
0.21	0.435	0.355	YIL072W	8.01
0.197	0.431	0.372	YIL073C	4.005
0.177	0.48	0.342	YIL082W-A	1.335
0.17	0.452	0.378	YIL096C	32.04
0.19	0.461	0.349	YIL097W	18.69
0.219	0.432	0.348	YIL098C	34.71
0.191	0.477	0.331	YIL104C	29.37
0.208	0.445	0.347	YIL105C	41.385
0.21	0.433	0.357	YIL112W	46.725
0.201	0.44	0.359	YIL113W	2.67
0.189	0.43	0.381	YIL119C	24.03
0.221	0.44	0.34	YIL129C	52.065
0.188	0.46	0.352	YIL132C	9.345
0.213	0.427	0.36	YIL135C	77.431
0.174	0.438	0.388	YIL144W	37.38
0.201	0.428	0.372	YIL149C	21.36
0.196	0.438	0.366	YIL150C	24.03
0.224	0.432	0.344	YIL159W	21.36
0.197	0.453	0.35	YIL163C	0
0.212	0.452	0.336	YIR001C	56.07
0.176	0.446	0.378	YIR005W	10.68
0.181	0.451	0.368	YIR010W	32.04
0.12	0.5	0.38	YIR025W	10.68
0.189	0.434	0.377	YIR030C	0
0.21	0.433	0.356	YJL005W	54.735
0.189	0.43	0.381	YJL006C	25.365
0.183	0.454	0.363	YJL013C	13.35
0.206	0.431	0.363	YJL022W	0
0.199	0.441	0.36	YJL023C	20.025
0.21	0.447	0.342	YJL025W	8.01
0.188	0.457	0.355	YJL027C	0
0.206	0.44	0.354	YJL029C	38.715
0.168	0.449	0.383	YJL030W	20.025
0.208	0.444	0.348	YJL036W	42.72
0.164	0.482	0.355	YJL046W	20.025
0.176	0.476	0.348	YJL047C	21.36
0.114	0.477	0.409	YJL047C-A	1.335
0.182	0.476	0.342	YJL049W	21.36
0.206	0.442	0.352	YJL058C	12.015
0.208	0.46	0.332	YJL061W	73.426
0.183	0.469	0.347	YJL072C	34.71
0.2	0.416	0.384	YJL083W	17.355
0.206	0.445	0.348	YJL092W	33.375
0.196	0.458	0.346	YJL099W	33.375
0.204	0.448	0.348	YJL100W	13.35
0.189	0.448	0.362	YJL103C	1.335
0.204	0.437	0.359	YJL107C	9.345
0.226	0.433	0.341	YJL123C	134.836
0.18	0.478	0.342	YJL127C	6.675
0.217	0.43	0.353	YJL140W	89.446
0.213	0.454	0.333	YJL141C	40.05
0.213	0.441	0.345	YJL146W	34.71
0.209	0.424	0.366	YJL147C	8.01
0.214	0.454	0.331	YJL157C	96.121
0.177	0.465	0.358	YJL162C	25.365
0.209	0.435	0.356	YJL165C	54.735
0.213	0.437	0.351	YJL168C	85.441
0.213	0.443	0.344	YJL173C	148.186
0.204	0.456	0.341	YJL176C	50.73
0.215	0.443	0.342	YJL180C	37.38
0.183	0.448	0.368	YJL181W	21.36
0.154	0.455	0.39	YJL184W	45.39
0.174	0.464	0.362	YJL185C	12.015
0.214	0.446	0.341	YJL187C	13.35
0.211	0.439	0.35	YJL203W	41.385
0.2	0.463	0.337	YJL204C	56.07
0.214	0.449	0.337	YJL218W	8.01
0.2	0.44	0.36	YJL222W-A	0
0.183	0.472	0.345	YJR003C	56.07
0.214	0.453	0.333	YJR005W	52.065
0.188	0.479	0.333	YJR011C	10.68
0.198	0.441	0.36	YJR035W	13.35
0.213	0.441	0.346	YJR037W	0
0.199	0.474	0.326	YJR041C	78.766
0.209	0.443	0.349	YJR043C	44.055
0.153	0.46	0.387	YJR050W	25.365
0.207	0.456	0.336	YJR053W	14.685
0.213	0.451	0.335	YJR055W	20.025
0.206	0.462	0.333	YJR062C	28.035
0.183	0.477	0.339	YJR079W	0
0.191	0.442	0.366	YJR084W	33.375
0.196	0.438	0.366	YJR089W	18.69
0.165	0.482	0.353	YJR090C	68.086
0.216	0.44	0.344	YJR092W	97.456
0.205	0.45	0.346	YJR093C	53.4
0.203	0.453	0.343	YJR099W	21.36
0.193	0.468	0.339	YJR100C	17.355
0.188	0.455	0.356	YJR102C	22.695
0.126	0.471	0.403	YJR128W	0
0.186	0.466	0.348	YJR129C	24.03
0.164	0.477	0.359	YJR134C	36.045
0.199	0.45	0.352	YJR141W	12.015
0.188	0.438	0.375	YJR151W-A	0
0.207	0.418	0.375	YKL002W	33.375
0.204	0.448	0.348	YKL012W	30.705
0.213	0.442	0.345	YKL022C	30.705
0.201	0.447	0.352	YKL033W	14.685
0.214	0.446	0.339	YKL041W	37.38
0.209	0.424	0.366	YKL042W	52.065
0.178	0.477	0.345	YKL045W	49.395
0.186	0.43	0.384	YKL053C-A	42.72
0.197	0.475	0.328	YKL058W	73.426
0.192	0.449	0.359	YKL068W-A	66.751
0.2	0.443	0.358	YKL072W	37.38
0.203	0.446	0.351	YKL074C	30.705
0.197	0.441	0.362	YKL086W	6.675
0.194	0.433	0.373	YKL088W	34.71
0.18	0.439	0.381	YKL095W	22.695
0.203	0.421	0.375	YKL105C	21.36
0.216	0.424	0.36	YKL108W	16.02
0.189	0.475	0.336	YKL116C	36.045
0.204	0.444	0.352	YKL121W	13.35
0.162	0.486	0.351	YKL137W	16.02
0.218	0.441	0.341	YKL159C	16.02
0.166	0.462	0.372	YKL160W	214.937
0.196	0.467	0.337	YKL161C	1.335
0.157	0.463	0.381	YKL162C	8.01
0.212	0.453	0.336	YKL167C	78.766
0.196	0.457	0.347	YKL168C	13.35
0.224	0.433	0.343	YKL173W	38.715
0.187	0.434	0.378	YKL206C	45.39
0.221	0.439	0.34	YKL218C	18.69
0.17	0.483	0.347	YKR004C	17.355
0.163	0.457	0.38	YKR007W	36.045
0.219	0.431	0.351	YKR021W	20.025
0.186	0.432	0.382	YKR022C	16.02
0.198	0.432	0.37	YKR023W	21.36
0.208	0.459	0.333	YKR027W	24.03
0.168	0.458	0.374	YKR029C	40.05
0.211	0.451	0.338	YKR035W-A	65.416
0.204	0.44	0.356	YKR041W	6.675
0.213	0.457	0.33	YKR055W	22.695
0.165	0.464	0.371	YKR063C	32.04
0.176	0.47	0.354	YKR078W	16.02
0.211	0.455	0.334	YKR082W	133.501
0.21	0.459	0.331	YKR086W	28.035
0.193	0.477	0.33	YKR090W	54.735
0.211	0.422	0.367	YKR095W	69.421
0.176	0.454	0.37	YKR101W	22.695
0.2	0.438	0.362	YLL002W	22.695
0.165	0.465	0.37	YLL003W	12.015
0.191	0.45	0.359	YLL007C	10.68
0.211	0.429	0.361	YLL010C	36.045
0.217	0.438	0.345	YLL019C	25.365
0.187	0.43	0.383	YLL033W	20.025
0.207	0.431	0.362	YLL036C	48.06
0.186	0.455	0.359	YLL042C	0
0.206	0.442	0.352	YLL060C	0
0.206	0.426	0.368	YLR003C	89.446
0.193	0.461	0.345	YLR007W	16.02
0.141	0.471	0.387	YLR011W	10.68
0.216	0.429	0.355	YLR014C	16.02
0.196	0.463	0.341	YLR015W	30.705
0.182	0.478	0.34	YLR024C	53.4
0.199	0.441	0.36	YLR031W	0
0.215	0.44	0.345	YLR033W	54.735
0.205	0.464	0.331	YLR039C	54.735
0.19	0.461	0.349	YLR067C	8.01
0.213	0.453	0.335	YLR071C	34.71
0.2	0.42	0.38	YLR073C	36.045
0.215	0.437	0.349	YLR079W	72.091
0.212	0.421	0.367	YLR082C	14.685
0.183	0.475	0.342	YLR085C	36.045
0.2	0.447	0.353	YLR095C	62.746
0.161	0.448	0.391	YLR099W-A	29.37
0.113	0.475	0.411	YLR102C	16.02
0.218	0.438	0.344	YLR107W	16.02
0.2	0.471	0.329	YLR114C	62.746
0.155	0.474	0.371	YLR119W	28.035
0.167	0.474	0.36	YLR124W	4.005
0.221	0.434	0.346	YLR125W	0
0.184	0.46	0.356	YLR127C	14.685
0.176	0.479	0.345	YLR132C	14.685
0.195	0.436	0.369	YLR135W	18.69
0.203	0.449	0.349	YLR148W	30.705
0.102	0.51	0.388	YLR154C-G	0
0.184	0.474	0.342	YLR156W	0
0.186	0.443	0.371	YLR157W-D	0
0.184	0.474	0.342	YLR159W	0
0.184	0.474	0.342	YLR161W	0
0.203	0.434	0.363	YLR176C	32.04
0.164	0.476	0.361	YLR181C	38.715
0.173	0.482	0.345	YLR182W	61.411
0.165	0.443	0.391	YLR184W	0
0.219	0.442	0.339	YLR189C	21.36
0.21	0.431	0.359	YLR199C	48.06
0.15	0.474	0.376	YLR202C	0
0.198	0.45	0.351	YLR204W	48.06
0.164	0.46	0.376	YLR211C	6.675
0.207	0.46	0.333	YLR218C	22.695
0.175	0.473	0.352	YLR223C	45.39
0.203	0.472	0.325	YLR224W	20.025
0.221	0.43	0.349	YLR225C	65.416
0.18	0.458	0.362	YLR226W	30.705
0.158	0.493	0.349	YLR227C	1.335
0.204	0.46	0.336	YLR227W-B	0
0.199	0.459	0.342	YLR233C	2.67
0.201	0.458	0.341	YLR247C	49.395
0.194	0.475	0.332	YLR260W	30.705
0.214	0.456	0.33	YLR262C	44.055
0.216	0.447	0.336	YLR263W	0
0.194	0.448	0.358	YLR273C	13.35
0.173	0.473	0.355	YLR275W	28.035
0.196	0.445	0.359	YLR288C	12.015
0.206	0.443	0.35	YLR289W	9.345
0.208	0.42	0.372	YLR298C	44.055
0.177	0.469	0.354	YLR316C	22.695
0.208	0.424	0.368	YLR317W	0
0.212	0.455	0.334	YLR318W	2.67
0.222	0.434	0.344	YLR319C	26.7
0.211	0.446	0.343	YLR320W	13.35
0.104	0.504	0.392	YLR331C	0
0.187	0.444	0.369	YLR345W	17.355
0.214	0.439	0.347	YLR361C-A	21.36
0.15	0.475	0.375	YLR364C-A	0
0.198	0.465	0.337	YLR366W	1.335
0.206	0.464	0.33	YLR383W	36.045
0.206	0.466	0.328	YLR386W	37.38
0.191	0.431	0.378	YLR392C	10.68
0.197	0.445	0.358	YLR412W	30.705
0.189	0.47	0.341	YLR416C	0
0.201	0.428	0.371	YLR417W	20.025
0.205	0.462	0.333	YLR421C	114.811
0.212	0.452	0.336	YLR422W	46.725
0.185	0.47	0.345	YLR423C	8.01
0.192	0.463	0.345	YLR424W	14.685
0.2	0.456	0.344	YLR425W	20.025
0.213	0.427	0.36	YLR437C-A	0
0.146	0.472	0.382	YLR438C-A	64.081
0.195	0.436	0.369	YLR442C	29.37
0.199	0.464	0.337	YLR446W	8.01
0.171	0.464	0.365	YLR455W	41.385
0.194	0.46	0.346	YML002W	0
0.193	0.474	0.333	YML005W	20.025
0.212	0.428	0.36	YML006C	18.69
0.158	0.486	0.356	YML011C	12.015
0.211	0.436	0.353	YML015C	44.055
0.191	0.472	0.337	YML017W	92.116
0.21	0.421	0.369	YML023C	14.685
0.212	0.455	0.333	YML034C-A	0
0.21	0.414	0.376	YML036W	56.07
0.226	0.432	0.341	YML037C	17.355
0.192	0.448	0.359	YML046W	42.72
0.193	0.453	0.354	YML053C	38.715
0.204	0.442	0.354	YML071C	37.38
0.195	0.453	0.352	YML077W	66.751
0.183	0.471	0.345	YML082W	48.06
0.205	0.457	0.338	YML088W	42.72
0.172	0.434	0.393	YML089C	0
0.203	0.459	0.338	YML094C-A	1.335
0.19	0.438	0.371	YML095C	18.69
0.213	0.438	0.349	YML096W	52.065
0.188	0.475	0.337	YML097C	41.385
0.212	0.421	0.368	YML102W	49.395
0.201	0.458	0.341	YML107C	13.35
0.213	0.454	0.333	YML111W	64.081
0.181	0.427	0.391	YML113W	41.385
0.178	0.473	0.349	YML118W	2.67
0.213	0.442	0.345	YML121W	20.025
0.212	0.432	0.356	YMR014W	76.096
0.181	0.466	0.353	YMR017W	1.335
0.153	0.461	0.386	YMR025W	6.675
0.189	0.454	0.358	YMR028W	32.04
0.207	0.457	0.335	YMR030W	6.675
0.209	0.43	0.36	YMR032W	21.36
0.223	0.433	0.345	YMR033W	74.761
0.175	0.449	0.375	YMR036C	16.02
0.175	0.472	0.353	YMR043W	106.801
0.192	0.448	0.36	YMR044W	52.065
0.207	0.465	0.327	YMR045C	2.67
0.196	0.475	0.328	YMR053C	4.005
0.171	0.472	0.358	YMR057C	0
0.177	0.446	0.376	YMR060C	29.37
0.185	0.446	0.369	YMR064W	12.015
0.199	0.424	0.376	YMR066W	10.68
0.175	0.481	0.344	YMR069W	1.335
0.186	0.467	0.347	YMR070W	66.751
0.216	0.436	0.348	YMR075W	48.06
0.211	0.453	0.336	YMR078C	37.38
0.172	0.484	0.344	YMR105W-A	0
0.205	0.431	0.364	YMR106C	26.7
0.165	0.478	0.357	YMR107W	0
0.201	0.446	0.353	YMR111C	10.68
0.183	0.441	0.376	YMR117C	28.035
0.215	0.435	0.35	YMR124W	34.71
0.186	0.429	0.385	YMR127C	13.35
0.168	0.476	0.356	YMR132C	9.345
0.169	0.463	0.367	YMR135W-A	0
0.189	0.443	0.368	YMR137C	14.685
0.168	0.445	0.387	YMR138W	17.355
0.194	0.459	0.347	YMR154C	13.35
0.206	0.433	0.361	YMR164C	20.025
0.219	0.438	0.344	YMR175W-A	0
0.201	0.466	0.333	YMR176W	10.68
0.225	0.431	0.344	YMR180C	8.01
0.216	0.452	0.332	YMR185W	29.37
0.209	0.454	0.337	YMR190C	16.02
0.218	0.439	0.343	YMR192W	56.07
0.203	0.459	0.338	YMR194C-A	0
0.19	0.444	0.365	YMR198W	17.355
0.201	0.441	0.358	YMR206W	0
0.197	0.463	0.34	YMR218C	28.035
0.185	0.446	0.369	YMR219W	54.735
0.194	0.469	0.337	YMR225C	48.06
0.185	0.469	0.346	YMR227C	40.05
0.202	0.455	0.343	YMR231W	54.735
0.183	0.439	0.378	YMR232W	1.335
0.208	0.447	0.345	YMR233W	17.355
0.191	0.446	0.363	YMR236W	100.126
0.206	0.442	0.352	YMR239C	33.375
0.193	0.466	0.342	YMR240C	29.37
0.213	0.457	0.33	YMR247C	81.436
0.205	0.44	0.355	YMR251W	1.335
0.187	0.463	0.351	YMR252C	2.67
0.188	0.469	0.344	YMR257C	6.675
0.204	0.45	0.345	YMR262W	13.35
0.169	0.448	0.383	YMR263W	37.38
0.191	0.439	0.369	YMR268C	12.015
0.195	0.452	0.353	YMR270C	17.355
0.212	0.431	0.357	YMR283C	24.03
0.201	0.468	0.332	YMR289W	36.045
0.188	0.461	0.351	YMR294W	9.345
0.16	0.474	0.365	YMR299C	16.02
0.144	0.467	0.389	YMR311C	108.136
0.198	0.465	0.337	YMR320W	0
0.214	0.446	0.339	YNL017C	0
0.199	0.432	0.369	YNL027W	37.38
0.167	0.47	0.363	YNL032W	17.355
0.222	0.433	0.345	YNL039W	37.38
0.196	0.441	0.363	YNL050C	28.035
0.208	0.452	0.34	YNL056W	24.03
0.197	0.446	0.357	YNL082W	29.37
0.194	0.447	0.36	YNL091W	118.816
0.195	0.47	0.335	YNL092W	9.345
0.197	0.464	0.339	YNL097C	34.71
0.2	0.425	0.375	YNL097C-B	1.335
0.201	0.423	0.376	YNL103W	62.746
0.204	0.442	0.354	YNL107W	30.705
0.208	0.427	0.365	YNL118C	132.166
0.182	0.461	0.357	YNL126W	30.705
0.189	0.468	0.343	YNL127W	33.375
0.2	0.442	0.357	YNL128W	1.335
0.188	0.479	0.333	YNL129W	34.71
0.188	0.458	0.354	YNL130C-A	0
0.176	0.44	0.384	YNL136W	20.025
0.203	0.468	0.33	YNL144C	8.01
0.203	0.453	0.344	YNL146C-A	5.34
0.201	0.437	0.362	YNL148C	17.355
0.213	0.438	0.35	YNL152W	32.04
0.215	0.442	0.343	YNL155W	82.771
0.167	0.486	0.347	YNL162W-A	32.04
0.18	0.463	0.357	YNL165W	25.365
0.183	0.443	0.374	YNL170W	0
0.176	0.468	0.356	YNL187W	0
0.15	0.464	0.386	YNL205C	0
0.196	0.439	0.364	YNL213C	20.025
[truncated: 1,009 more rows]
