# Supplementary material for: Codon stabilization coefficient as a metric to gain insights into mRNA stability and codon bias and their relationships with translation
Source: Nucleic Acids Res. 2019 Jan 30;47(5):2216–28. doi: 10.1093/nar/gkz033 (PMC6412131; doi:10.1093/nar/gkz033)
Supplement: Supplementary Data [file gkz033_supplemental_files.zip › Table S5B.xlsx]

## Sheet: samples
All expression scores (inliers)			Outliers_Coller_Kulak			Outliers_Becskei_Kulak			Ouliers_Cramer_Kulak			Outliers_Gresham_Kulak			Outliers_Coller_Brown			Outliers_Becskei_Brown
YAL001C			YAL054C			YAL054C			YAL054C			YBR054W			YAL054C			YAL054C
YAL002W			YBR031W			YBR031W			YBR054W			YBR189W			YAR071W			YAR071W
YAL003W			YBR054W			YBR054W			YBR092C			YDL061C			YBL087C			YBL087C
YAL005C			YBR078W			YBR078W			YBR093C			YDL067C			YBR016W			YBR016W
YAL007C			YBR092C			YBR092C			YBR145W			YDL082W			YBR054W			YBR054W
YAL008W			YBR093C			YBR093C			YBR189W			YDL085C-A			YBR067C			YBR067C
YAL009W			YBR109C			YBR109C			YBR296C			YDL229W			YBR072W			YBR072W
YAL010C			YBR145W			YBR145W			YCL025C			YDR012W			YBR078W			YBR078W
YAL011W			YBR162C			YBR162C			YCL026C-B			YDR345C			YBR092C			YBR089C-A
YAL012W			YBR189W			YBR189W			YDL082W			YEL027W			YBR093C			YBR092C
YAL013W			YBR191W			YBR191W			YDL130W			YGL029W			YBR109C			YBR093C
YAL014C			YBR283C			YBR283C			YDL229W			YGL031C			YBR128C			YBR109C
YAL015C			YBR296C			YBR296C			YDR012W			YGL055W			YBR162C			YBR128C
YAL016W			YCL025C			YCL025C			YDR044W			YGL189C			YBR181C			YBR162C
YAL017W			YCL026C-B			YCL026C-B			YDR077W			YGL256W			YBR296C			YBR181C
YAL019W			YCL035C			YCL035C			YDR345C			YGR023W			YCL026C-A			YBR296C
YAL020C			YDL061C			YCR012W			YEL027W			YGR027C			YCL026C-B			YCL026C-A
YAL021C			YDL082W			YDL061C			YER044C			YGR060W			YCL030C			YCL026C-B
YAL022C			YDL124W			YDL067C			YER056C			YHL028W			YCL042W			YCL030C
YAL023C			YDL229W			YDL082W			YER145C			YHL033C			YCR010C			YCL042W
YAL024C			YDR012W			YDL124W			YGL022W			YHR092C			YDL124W			YCR010C
YAL025C			YDR044W			YDL229W			YGL055W			YHR094C			YDL133C-A			YDL014W
YAL026C			YDR055W			YDR012W			YGL225W			YJR047C			YDL184C			YDL083C
YAL027W			YDR071C			YDR044W			YGL226C-A			YJR048W			YDL185W			YDL085C-A
YAL028W			YDR077W			YDR055W			YGL255W			YKL006W			YDL244W			YDL124W
YAL029C			YDR345C			YDR071C			YGL256W			YKL096W-A			YDL246C			YDL185W
YAL030W			YDR382W			YDR077W			YGR055W			YKR092C			YDR012W			YDL208W
YAL031C			YDR432W			YDR345C			YGR060W			YLR110C			YDR044W			YDL244W
YAL032C			YDR453C			YDR432W			YGR138C			YLR134W			YDR055W			YDL246C
YAL033W			YEL027W			YDR453C			YGR279C			YLR406C			YDR077W			YDR012W
YAL034C			YEL051W			YDR500C			YHL033C			YMR121C			YDR124W			YDR044W
YAL034W-A			YER044C			YEL027W			YHR092C			YMR173W			YDR210W			YDR055W
YAL035W			YER072W			YEL051W			YHR094C			YMR194W			YDR225W			YDR077W
YAL036C			YER146W			YER044C			YIL123W			YMR251W-A			YDR342C			YDR099W
YAL038W			YGL028C			YER065C			YIL169C			YMR303C			YDR374W-A			YDR210W
YAL039C			YGL031C			YER072W			YJL079C			YNL067W			YEL027W			YDR225W
YAL041W			YGL055W			YER146W			YJL143W			YNL190W			YEL070W			YDR342C
YAL042W			YGL189C			YFL034C-A			YJL158C			YPL198W			YER011W			YDR374W-A
YAL043C			YGL225W			YGL028C			YJL159W						YER044C			YDR461W
YAL044C			YGL255W			YGL031C			YJR047C						YER070W			YDR500C
YAL044W-A			YGL256W			YGL055W			YJR048W						YER117W			YEL027W
YAL046C			YGR027C			YGL062W			YKL006W						YFL058W			YEL070W
YAL047C			YGR055W			YGL189C			YKL096W-A						YFL059W			YER011W
YAL048C			YGR060W			YGL225W			YKL164C						YFR003C			YER044C
YAL049C			YGR138C			YGL226C-A			YKR039W						YGL009C			YER070W
YAL051W			YGR175C			YGL255W			YKR042W						YGL028C			YER074W
YAL053W			YGR214W			YGL256W			YKR093W						YGL055W			YER117W
YAL054C			YGR279C			YGR027C			YKR097W						YGL089C			YER177W
YAL055W			YHL033C			YGR060W			YLL028W						YGL168W			YFL058W
YAL056W			YHR007C			YGR138C			YLR081W						YGL256W			YFL059W
YAL058W			YHR025W			YGR159C			YLR110C						YGL258W			YFR003C
YAL059W			YHR092C			YGR175C			YLR134W						YGR124W			YFR031C-A
YAL060W			YHR094C			YGR214W			YLR237W						YGR138C			YGL009C
YAL061W			YHR216W			YGR279C			YLR372W						YGR144W			YGL055W
YAL062W			YIL066C			YHL033C			YLR378C						YGR234W			YGL089C
YAR002C-A			YIL123W			YHR007C			YML123C						YGR279C			YGL256W
YAR002W			YIL162W			YHR025W			YMR011W						YHL040C			YGL258W
YAR003W			YIL169C			YHR092C			YMR121C						YHR092C			YGR118W
YAR007C			YJL079C			YHR094C			YMR251W-A						YHR094C			YGR124W
YAR008W			YJL116C			YHR216W			YMR303C						YHR141C			YGR138C
YAR014C			YJL158C			YIL066C			YNL066W						YHR199C-A			YGR144W
YAR015W			YJL159W			YIL123W			YNL067W						YHR213W			YGR234W
YAR018C			YJR010W			YIL169C			YNL190W						YIL023C			YGR279C
YAR019C			YJR047C			YJL079C			YNL268W						YIL066C			YHL040C
YAR027W			YJR048W			YJL116C			YOL086C						YIL123W			YHR049W
YAR028W			YKL006W			YJL158C			YOR045W						YIL148W			YHR072W-A
YAR031W			YKL096W-A			YJL159W			YOR065W						YIL162W			YHR092C
YAR033W			YKL164C			YJR010W			YOR071C						YIL165C			YHR094C
YAR042W			YKL216W			YJR047C			YPL198W						YIL169C			YHR141C
YAR071W			YKR039W			YJR048W			YPL234C						YIL172C			YHR199C-A
YBL001C			YKR042W			YJR095W			YPL265W						YIR034C			YHR213W
YBL004W			YKR093W			YKL006W									YJL079C			YIL066C
YBL005W			YKR097W			YKL096W-A									YJL088W			YIL123W
YBL005W-B			YLR081W			YKL164C									YJL116C			YIL133C
YBL006C			YLR110C			YKL216W									YJL133C-A			YIL148W
YBL007C			YLR134W			YKR039W									YJL158C			YIL162W
YBL008W			YLR237W			YKR042W									YJL159W			YIL165C
YBL009W			YLR293C			YKR093W									YJL191W			YIL169C
YBL010C			YLR300W			YKR097W									YJL223C			YIL172C
YBL011W			YLR372W			YLR081W									YJR047C			YIR034C
YBL014C			YLR378C			YLR110C									YJR095W			YJL079C
YBL015W			YLR406C			YLR134W									YJR109C			YJL088W
YBL016W			YLR420W			YLR237W									YJR151C			YJL116C
YBL017C			YML123C			YLR293C									YJR156C			YJL133C-A
YBL018C			YMR011W			YLR300W									YJR159W			YJL158C
YBL019W			YMR015C			YLR363W-A									YKL071W			YJL159W
YBL020W			YMR121C			YLR372W									YKL096W			YJL191W
YBL021C			YMR194W			YLR378C									YKL163W			YJL223C
YBL022C			YMR251W-A			YLR406C									YKL164C			YJR047C
YBL023C			YMR303C			YLR420W									YKL182W			YJR086W
YBL024W			YMR305C			YML123C									YKL210W			YJR095W
YBL025W			YNL066W			YMR011W									YKL216W			YJR109C
YBL026W			YNL067W			YMR015C									YKR013W			YJR156C
YBL027W			YNL190W			YMR121C									YKR042W			YJR159W
YBL028C			YNL268W			YMR194W									YKR093W			YKL071W
YBL029C-A			YNL281W			YMR251W-A									YKR094C			YKL096W
YBL030C			YOL030W			YMR303C									YKR097W			YKL138C-A
YBL032W			YOL039W			YNL066W									YLL025W			YKL163W
YBL033C			YOR045W			YNL067W									YLL053C			YKL164C
YBL034C			YOR065W			YNL190W									YLR009W			YKL182W
YBL035C			YOR071C			YNL281W									YLR037C			YKL210W
YBL036C			YOR185C			YOR027W									YLR042C			YKL216W
YBL037W			YOR285W			YOR045W									YLR081W			YKR013W
YBL038W			YPL058C			YOR065W									YLR102C			YKR042W
YBL039C			YPL198W			YOR071C									YLR110C			YKR093W
YBL041W			YPL234C			YOR185C									YLR120C			YKR094C
YBL042C			YPL240C			YOR230W									YLR237W			YKR097W
YBL045C			YPR016C			YOR285W									YLR390W-A			YLL025W
YBL046W			YPR052C			YPL058C									YLR406C-A			YLL053C
YBL047C						YPL198W									YLR438C-A			YLR009W
YBL049W						YPL225W									YML056C			YLR037C
YBL050W						YPL234C									YML058W-A			YLR042C
YBL051C						YPL240C									YMR008C			YLR081W
YBL052C						YPL249C-A									YMR011W			YLR102C
YBL054W						YPR016C									YMR101C			YLR120C
YBL055C						YPR052C									YMR120C			YLR237W
YBL056W															YMR121C			YLR359W
YBL057C															YMR122W-A			YLR363W-A
YBL058W															YMR202W			YLR388W
YBL059C-A															YMR251W-A			YLR390W-A
YBL059W															YMR303C			YLR406C-A
YBL060W															YMR325W			YLR438C-A
YBL061C															YNL066W			YML056C
YBL063W															YNL145W			YML058W-A
YBL064C															YNL160W			YML073C
YBL066C															YNL188W			YMR008C
YBL067C															YNL190W			YMR011W
YBL068W															YNL208W			YMR015C
YBL069W															YNL300W			YMR101C
YBL071W-A															YNL332W			YMR120C
YBL072C															YNL333W			YMR121C
YBL074C															YNR071C			YMR122W-A
YBL075C															YOL052C-A			YMR202W
YBL076C															YOL155C			YMR251W-A
YBL078C															YOL161C			YMR303C
YBL079W															YOR009W			YMR325W
YBL080C															YOR027W			YNL066W
YBL081W															YOR065W			YNL145W
YBL082C															YOR071C			YNL160W
YBL084C															YOR192C			YNL162W
YBL085W															YOR214C			YNL188W
YBL086C															YOR247W			YNL190W
YBL087C															YOR346W			YNL208W
YBL088C															YOR374W			YNL300W
YBL090W															YOR382W			YNL332W
YBL091C															YOR383C			YNL333W
YBL091C-A															YOR387C			YNR071C
YBL092W															YOR394W			YOL052C-A
YBL093C															YPL187W			YOL155C
YBL095W															YPL234C			YOL161C
YBL097W															YPL282C			YOR009W
YBL098W															YPR010C-A			YOR027W
YBL099W															YPR036W-A			YOR065W
YBL101C															YPR145W			YOR071C
YBL103C															YPR156C			YOR182C
YBL104C																		YOR192C
YBL105C																		YOR214C
YBL106C																		YOR346W
YBL107C																		YOR374W
YBR001C																		YOR382W
YBR002C																		YOR383C
YBR003W																		YOR387C
YBR004C																		YOR388C
YBR006W																		YOR394W
YBR007C																		YPL234C
YBR009C																		YPL282C
YBR010W																		YPR010C-A
YBR011C																		YPR036W-A
YBR014C																		YPR052C
YBR015C																		YPR132W
YBR016W																		YPR145W
YBR017C																		YPR156C
YBR018C
YBR021W
YBR022W
YBR023C
YBR024W
YBR025C
YBR026C
YBR028C
YBR029C
YBR030W
YBR031W
YBR034C
YBR035C
YBR037C
YBR038W
YBR039W
YBR041W
YBR042C
YBR043C
YBR044C
YBR046C
YBR048W
YBR049C
YBR052C
YBR053C
YBR054W
YBR055C
YBR056W
YBR057C
YBR058C
YBR058C-A
YBR059C
YBR060C
YBR061C
YBR062C
YBR065C
YBR068C
YBR069C
YBR070C
YBR071W
YBR072W
YBR073W
YBR074W
YBR077C
YBR078W
YBR079C
YBR080C
YBR081C
YBR082C
YBR083W
YBR084W
YBR085C-A
YBR085W
YBR086C
YBR087W
YBR088C
YBR091C
YBR092C
YBR093C
YBR094W
YBR095C
YBR096W
YBR097W
YBR098W
YBR101C
YBR102C
YBR103W
YBR104W
YBR105C
YBR106W
YBR108W
YBR109C
YBR110W
YBR111C
YBR111W-A
YBR112C
YBR114W
YBR115C
YBR117C
YBR118W
YBR119W
YBR120C
YBR122C
YBR123C
YBR125C
YBR126C
YBR126W-A
YBR127C
YBR129C
YBR130C
YBR131W
YBR132C
YBR133C
YBR136W
YBR137W
YBR139W
YBR140C
YBR141C
YBR142W
YBR143C
YBR145W
YBR146W
YBR149W
YBR150C
YBR151W
YBR152W
YBR153W
YBR154C
YBR155W
YBR156C
YBR158W
YBR159W
YBR160W
YBR162C
YBR163W
YBR164C
YBR166C
YBR167C
YBR168W
YBR169C
YBR170C
YBR171W
YBR172C
YBR175W
YBR176W
YBR177C
YBR179C
YBR181C
YBR185C
YBR187W
YBR188C
YBR189W
YBR191W
YBR192W
YBR193C
YBR194W
YBR195C
YBR196C
YBR197C
YBR198C
YBR199W
YBR200W
YBR201W
YBR202W
YBR204C
YBR205W
YBR207W
YBR208C
YBR210W
YBR211C
YBR212W
YBR213W
YBR214W
YBR215W
YBR216C
YBR218C
YBR220C
YBR221C
YBR222C
YBR223C
YBR225W
YBR227C
YBR229C
YBR230C
YBR231C
YBR233W
YBR233W-A
YBR234C
YBR235W
YBR236C
YBR237W
YBR238C
YBR239C
YBR242W
YBR243C
YBR244W
YBR245C
YBR246W
YBR247C
YBR248C
YBR249C
YBR251W
YBR252W
YBR253W
YBR254C
YBR255W
YBR256C
YBR257W
YBR258C
YBR260C
YBR261C
YBR262C
YBR263W
YBR264C
YBR265W
YBR267W
YBR268W
YBR269C
YBR270C
YBR271W
YBR272C
YBR273C
YBR274W
YBR275C
YBR276C
YBR278W
YBR279W
YBR280C
YBR281C
YBR282W
YBR283C
YBR286W
YBR287W
YBR288C
YBR289W
YBR290W
YBR291C
YBR296C
YBR297W
YBR299W
YBR302C
YCL001W
YCL004W
YCL008C
YCL009C
YCL010C
YCL011C
YCL012C
YCL014W
YCL016C
YCL017C
YCL024W
YCL025C
YCL026C-B
YCL028W
YCL029C
YCL030C
YCL031C
YCL032W
YCL033C
YCL034W
YCL035C
YCL036W
YCL037C
YCL038C
YCL039W
YCL040W
YCL043C
YCL044C
YCL045C
YCL047C
YCL049C
YCL050C
YCL051W
YCL052C
YCL054W
YCL055W
YCL057C-A
YCL057W
YCL058W-A
YCL059C
YCL061C
YCL064C
YCL067C
YCR002C
YCR003W
YCR004C
YCR005C
YCR007C
YCR008W
YCR009C
YCR011C
YCR012W
YCR015C
YCR016W
YCR017C
YCR019W
YCR020C-A
YCR020W-B
YCR024C
YCR026C
YCR027C
YCR028C
YCR028C-A
YCR030C
YCR031C
YCR032W
YCR033W
YCR034W
YCR035C
YCR036W
YCR037C
YCR042C
YCR043C
YCR046C
YCR047C
YCR048W
YCR051W
YCR052W
YCR053W
YCR054C
YCR057C
YCR059C
YCR063W
YCR065W
YCR066W
YCR067C
YCR068W
YCR069W
YCR071C
YCR072C
YCR073W-A
YCR075W-A
YCR076C
YCR077C
YCR081W
YCR083W
YCR084C
YCR086W
YCR087C-A
YCR088W
YCR090C
YCR092C
YCR093W
YCR094W
YCR095C
YCR106W
YDL001W
YDL002C
YDL003W
YDL004W
YDL005C
YDL006W
YDL007W
YDL010W
YDL012C
YDL013W
YDL014W
YDL015C
YDL017W
YDL018C
YDL019C
YDL021W
YDL022W
YDL025C
YDL027C
YDL028C
YDL029W
YDL030W
YDL031W
YDL033C
YDL035C
YDL036C
YDL040C
YDL042C
YDL043C
YDL044C
YDL045C
YDL045W-A
YDL046W
YDL047W
YDL051W
YDL052C
YDL053C
YDL054C
YDL055C
YDL056W
YDL057W
YDL058W
YDL059C
YDL060W
YDL061C
YDL063C
YDL064W
YDL065C
YDL066W
YDL067C
YDL069C
YDL070W
YDL072C
YDL073W
YDL074C
YDL075W
YDL076C
YDL077C
YDL078C
YDL079C
YDL080C
YDL081C
YDL082W
YDL083C
YDL084W
YDL085C-A
YDL086W
YDL087C
YDL088C
YDL089W
YDL090C
YDL091C
YDL092W
YDL093W
YDL095W
YDL097C
YDL098C
YDL099W
YDL100C
YDL101C
YDL102W
YDL103C
YDL104C
YDL105W
YDL106C
YDL107W
YDL108W
YDL110C
YDL111C
YDL112W
YDL113C
YDL115C
YDL116W
YDL117W
YDL119C
YDL120W
YDL121C
YDL122W
YDL124W
YDL125C
YDL126C
YDL128W
YDL130W
YDL130W-A
YDL131W
YDL132W
YDL133W
YDL134C
YDL135C
YDL136W
YDL139C
YDL140C
YDL141W
YDL143W
YDL144C
YDL145C
YDL146W
YDL147W
YDL148C
YDL149W
YDL150W
YDL153C
YDL156W
YDL157C
YDL159W
YDL160C
YDL160C-A
YDL161W
YDL164C
YDL165W
YDL166C
YDL167C
YDL168W
YDL170W
YDL171C
YDL173W
YDL174C
YDL175C
YDL176W
YDL177C
YDL178W
YDL180W
YDL181W
YDL182W
YDL183C
YDL185W
YDL188C
YDL189W
YDL190C
YDL192W
YDL193W
YDL195W
YDL198C
YDL199C
YDL201W
YDL202W
YDL203C
YDL204W
YDL205C
YDL207W
YDL208W
YDL209C
YDL212W
YDL213C
YDL215C
YDL216C
YDL217C
YDL219W
YDL220C
YDL222C
YDL223C
YDL224C
YDL225W
YDL226C
YDL229W
YDL230W
YDL231C
YDL234C
YDL235C
YDL236W
YDL237W
YDL238C
YDL240W
YDR001C
YDR002W
YDR003W
YDR005C
YDR006C
YDR007W
YDR009W
YDR011W
YDR012W
YDR013W
YDR014W
YDR016C
YDR017C
YDR019C
YDR020C
YDR021W
YDR022C
YDR023W
YDR026C
YDR027C
YDR028C
YDR031W
YDR032C
YDR033W
YDR034C
YDR035W
YDR036C
YDR037W
YDR039C
YDR040C
YDR041W
YDR044W
YDR045C
YDR047W
YDR049W
YDR050C
YDR051C
YDR052C
YDR054C
YDR055W
YDR056C
YDR057W
YDR058C
YDR059C
YDR060W
YDR061W
YDR062W
YDR063W
YDR064W
YDR067C
YDR068W
YDR069C
YDR070C
YDR071C
YDR073W
YDR074W
YDR075W
YDR076W
YDR077W
YDR079C-A
YDR079W
YDR080W
YDR081C
YDR082W
YDR083W
YDR084C
YDR086C
YDR087C
YDR088C
YDR089W
YDR090C
YDR091C
YDR093W
YDR096W
YDR097C
YDR098C
YDR099W
YDR101C
YDR103W
YDR106W
YDR107C
YDR108W
YDR109C
YDR110W
YDR111C
YDR113C
YDR116C
YDR117C
YDR118W
YDR119W
YDR120C
YDR121W
YDR122W
YDR126W
YDR127W
YDR128W
YDR129C
YDR130C
YDR131C
YDR132C
YDR135C
YDR137W
YDR138W
YDR139C
YDR140W
YDR141C
YDR142C
YDR143C
YDR144C
YDR145W
YDR146C
YDR147W
YDR148C
YDR150W
YDR152W
YDR153C
YDR155C
YDR156W
YDR158W
YDR159W
YDR161W
YDR162C
YDR163W
YDR164C
YDR165W
YDR166C
YDR167W
YDR168W
YDR169C
YDR170C
YDR170W-A
YDR171W
YDR172W
YDR173C
YDR174W
YDR175C
YDR176W
YDR177W
YDR178W
YDR179C
YDR179W-A
YDR180W
YDR181C
YDR182W
YDR183W
YDR186C
YDR188W
YDR189W
YDR190C
YDR192C
YDR194C
YDR195W
YDR196C
YDR197W
YDR198C
YDR200C
YDR201W
YDR202C
YDR204W
YDR205W
YDR206W
YDR207C
YDR208W
YDR210C-D
YDR211W
YDR212W
YDR213W
YDR214W
YDR216W
YDR217C
YDR219C
YDR221W
YDR222W
YDR224C
YDR225W
YDR226W
YDR227W
YDR228C
YDR229W
YDR231C
YDR232W
YDR233C
YDR234W
YDR235W
YDR236C
YDR237W
YDR238C
YDR239C
YDR240C
YDR242W
YDR243C
YDR244W
YDR245W
YDR246W
YDR248C
YDR249C
YDR251W
YDR252W
YDR253C
YDR254W
YDR255C
YDR257C
YDR258C
YDR259C
YDR261C
YDR262W
YDR264C
YDR265W
YDR266C
YDR267C
YDR268W
YDR270W
YDR272W
YDR275W
YDR279W
YDR280W
YDR282C
YDR283C
YDR284C
YDR286C
YDR287W
YDR288W
YDR289C
YDR291W
YDR292C
YDR293C
YDR294C
YDR295C
YDR296W
YDR297W
YDR298C
YDR299W
YDR300C
YDR301W
YDR302W
YDR303C
YDR304C
YDR307W
YDR308C
YDR309C
YDR310C
YDR311W
YDR312W
YDR313C
YDR316W
YDR318W
YDR320C
YDR320C-A
YDR321W
YDR322C-A
YDR322W
YDR323C
YDR324C
YDR325W
YDR326C
YDR328C
YDR329C
YDR330W
YDR331W
YDR332W
YDR333C
YDR334W
YDR335W
YDR337W
YDR339C
YDR341C
YDR343C
YDR345C
YDR346C
YDR347W
YDR348C
YDR349C
YDR351W
YDR353W
YDR354W
YDR356W
YDR357C
YDR358W
YDR359C
YDR361C
YDR362C
YDR363W
YDR363W-A
YDR364C
YDR365C
YDR365W-A
YDR367W
YDR368W
YDR369C
YDR370C
YDR371W
YDR372C
YDR373W
YDR374W-A
YDR375C
YDR376W
YDR377W
YDR378C
YDR379C-A
YDR379W
YDR380W
YDR381C-A
YDR381W
YDR382W
YDR383C
YDR385W
YDR386W
YDR388W
YDR389W
YDR390C
YDR391C
YDR392W
YDR393W
YDR394W
YDR395W
YDR397C
YDR398W
YDR399W
YDR400W
YDR404C
YDR405W
YDR406W
YDR407C
YDR408C
YDR409W
YDR410C
YDR412W
YDR415C
YDR416W
YDR418W
YDR419W
YDR421W
YDR422C
YDR423C
YDR424C
YDR425W
YDR427W
YDR428C
YDR429C
YDR430C
YDR432W
YDR434W
YDR435C
YDR436W
YDR439W
YDR440W
YDR441C
YDR443C
YDR444W
YDR448W
YDR449C
YDR450W
YDR452W
YDR453C
YDR454C
YDR456W
YDR457W
YDR458C
YDR460W
YDR461C-A
YDR463W
YDR464W
YDR465C
YDR466W
YDR468C
YDR469W
YDR470C
YDR472W
YDR473C
YDR475C
YDR476C
YDR477W
YDR478W
YDR479C
YDR480W
YDR481C
YDR483W
YDR484W
YDR485C
YDR486C
YDR487C
YDR488C
YDR489W
YDR490C
YDR493W
YDR494W
YDR495C
YDR496C
YDR497C
YDR498C
YDR499W
YDR500C
YDR501W
YDR502C
YDR503C
YDR505C
YDR506C
YDR507C
YDR508C
YDR510W
YDR511W
YDR512C
YDR513W
YDR514C
YDR515W
YDR516C
YDR517W
YDR518W
YDR519W
YDR520C
YDR524C
YDR527W
YDR528W
YDR529C
YDR530C
YDR531W
YDR532C
YDR533C
YDR538W
YDR539W
YDR540C
YDR541C
YEL001C
YEL002C
YEL003W
YEL005C
YEL006W
YEL007W
YEL009C
YEL011W
YEL012W
YEL013W
YEL015W
YEL017W
YEL018W
YEL019C
YEL020C
YEL022W
YEL024W
YEL026W
YEL027W
YEL029C
YEL031W
YEL032W
YEL034W
YEL036C
YEL037C
YEL038W
YEL039C
YEL040W
YEL041W
YEL042W
YEL043W
YEL044W
YEL046C
YEL047C
YEL048C
YEL050C
YEL051W
YEL052W
YEL053C
YEL055C
YEL056W
YEL058W
YEL059C-A
YEL060C
YEL061C
YEL062W
YEL065W
YEL066W
YEL071W
YEL072W
YER001W
YER002W
YER003C
YER004W
YER005W
YER006W
YER007C-A
YER007W
YER008C
YER009W
YER010C
YER012W
YER013W
YER014W
YER015W
YER016W
YER017C
YER018C
YER019C-A
YER019W
YER020W
YER021W
YER022W
YER023W
YER024W
YER025W
YER027C
YER029C
YER030W
YER031C
YER032W
YER033C
YER034W
YER036C
YER037W
YER038C
YER040W
YER041W
YER042W
YER043C
YER044C
YER047C
YER048C
YER048W-A
YER049W
YER050C
YER051W
YER052C
YER053C
YER054C
YER055C
YER056C
YER057C
YER058W
YER059W
YER061C
YER062C
YER063W
YER064C
YER065C
YER067W
YER068W
YER069W
YER070W
YER071C
YER072W
YER073W
YER074W
YER075C
YER077C
YER078C
YER079W
YER080W
YER081W
YER082C
YER083C
YER086W
YER087C-B
YER087W
YER088C
YER089C
YER090W
YER091C
YER092W
YER093C
YER093C-A
YER094C
YER095W
YER098W
YER099C
YER100W
YER101C
YER103W
YER105C
YER107C
YER110C
YER111C
YER112W
YER113C
YER114C
YER120W
YER122C
YER123W
YER124C
YER125W
YER126C
YER127W
YER128W
YER129W
YER132C
YER133W
YER134C
YER136W
YER137C
YER138C
YER139C
YER141W
YER142C
YER143W
YER144C
YER145C
YER146W
YER147C
YER148W
YER149C
YER151C
YER152C
YER154W
YER155C
YER156C
YER157W
YER159C
YER161C
YER162C
YER163C
YER164W
YER165W
YER166W
YER167W
YER168C
YER169W
YER171W
YER172C
YER173W
YER174C
YER175C
YER176W
YER177W
YER178W
YER180C-A
YER182W
YER183C
YER184C
YFL001W
YFL002C
YFL004W
YFL005W
YFL007W
YFL008W
YFL009W
YFL010C
YFL013C
YFL014W
YFL016C
YFL017C
YFL017W-A
YFL018C
YFL021W
YFL022C
YFL023W
YFL024C
YFL025C
YFL026W
YFL027C
YFL028C
YFL029C
YFL030W
YFL033C
YFL034C-A
YFL034C-B
YFL034W
YFL036W
YFL037W
YFL038C
YFL039C
YFL041W
YFL042C
YFL044C
YFL045C
YFL046W
YFL047W
YFL048C
YFL049W
YFL054C
YFL059W
YFL060C
YFR001W
YFR002W
YFR004W
YFR005C
YFR006W
YFR007W
YFR008W
YFR009W
YFR010W
YFR011C
YFR013W
YFR014C
YFR015C
YFR016C
YFR017C
YFR019W
YFR021W
YFR022W
YFR024C-A
YFR025C
YFR027W
YFR028C
YFR029W
YFR030W
YFR031C
YFR031C-A
YFR032C-A
YFR033C
YFR034C
YFR037C
YFR038W
YFR039C
YFR040W
YFR041C
YFR043C
YFR044C
YFR045W
YFR047C
YFR048W
YFR049W
YFR050C
YFR051C
YFR052W
YFR053C
YGL001C
YGL002W
YGL003C
YGL004C
YGL005C
YGL006W
YGL008C
YGL009C
YGL011C
YGL012W
YGL013C
YGL014W
YGL016W
YGL017W
YGL018C
YGL019W
YGL020C
YGL021W
YGL022W
YGL023C
YGL025C
YGL026C
YGL027C
YGL028C
YGL029W
YGL030W
YGL031C
YGL032C
YGL035C
YGL036W
YGL037C
YGL038C
YGL039W
YGL040C
YGL041W-A
YGL043W
YGL044C
YGL045W
YGL047W
YGL048C
YGL049C
YGL050W
YGL054C
YGL055W
YGL056C
YGL057C
YGL059W
YGL060W
YGL061C
YGL062W
YGL063W
YGL064C
YGL065C
YGL066W
YGL067W
YGL068W
YGL071W
YGL073W
YGL075C
YGL076C
YGL077C
YGL078C
YGL079W
YGL080W
YGL082W
YGL083W
YGL084C
YGL085W
YGL086W
YGL087C
YGL090W
YGL091C
YGL092W
YGL093W
YGL094C
YGL095C
YGL097W
YGL098W
YGL099W
YGL100W
YGL101W
YGL103W
YGL105W
YGL106W
YGL107C
YGL108C
YGL110C
YGL111W
YGL112C
YGL113W
YGL114W
YGL115W
YGL117W
YGL119W
YGL120C
YGL121C
YGL122C
YGL123W
YGL124C
YGL125W
YGL128C
YGL129C
YGL130W
YGL131C
YGL133W
YGL134W
YGL135W
YGL136C
YGL137W
YGL139W
YGL140C
YGL141W
YGL142C
YGL143C
YGL144C
YGL145W
YGL147C
YGL148W
YGL150C
YGL151W
YGL153W
YGL155W
YGL156W
YGL157W
YGL159W
YGL160W
YGL161C
YGL162W
YGL164C
YGL166W
YGL167C
YGL169W
YGL171W
YGL172W
YGL173C
YGL174W
YGL175C
YGL178W
YGL180W
YGL181W
YGL184C
YGL185C
YGL186C
YGL187C
YGL189C
YGL190C
YGL191W
YGL194C
YGL195W
YGL196W
YGL197W
YGL200C
YGL201C
YGL202W
YGL203C
YGL206C
YGL207W
YGL208W
YGL209W
YGL210W
YGL211W
YGL212W
YGL213C
YGL216W
YGL219C
YGL220W
YGL221C
YGL222C
YGL223C
YGL224C
YGL225W
YGL226C-A
YGL227W
YGL228W
YGL229C
YGL231C
YGL232W
YGL233W
YGL234W
YGL236C
YGL237C
YGL238W
YGL240W
YGL241W
YGL242C
YGL243W
YGL244W
YGL245W
YGL246C
YGL248W
YGL250W
YGL252C
YGL253W
YGL254W
YGL255W
YGL256W
YGL257C
YGR001C
YGR002C
YGR003W
YGR004W
YGR005C
YGR006W
YGR007W
YGR008C
YGR009C
YGR010W
YGR012W
YGR013W
YGR014W
YGR017W
YGR019W
YGR020C
YGR021W
YGR023W
YGR024C
YGR026W
YGR027C
YGR027W-B
YGR028W
YGR029W
YGR030C
YGR031W
YGR032W
YGR033C
YGR036C
YGR037C
YGR038W
YGR040W
YGR041W
YGR042W
YGR043C
YGR044C
YGR046W
YGR047C
YGR048W
YGR049W
YGR053C
YGR054W
YGR055W
YGR056W
YGR057C
YGR058W
YGR060W
YGR061C
YGR062C
YGR063C
YGR065C
YGR068C
YGR071C
YGR072W
YGR074W
YGR075C
YGR076C
YGR078C
YGR080W
YGR081C
YGR082W
YGR083C
YGR084C
YGR086C
YGR087C
YGR088W
YGR089W
YGR090W
YGR091W
YGR092W
YGR093W
YGR094W
YGR095C
YGR097W
YGR098C
YGR099W
YGR100W
YGR102C
YGR103W
YGR104C
YGR105W
YGR106C
YGR110W
YGR111W
YGR112W
YGR113W
YGR116W
YGR117C
YGR118W
YGR119C
YGR120C
YGR122W
YGR123C
YGR124W
YGR125W
YGR126W
YGR127W
YGR128C
YGR129W
YGR130C
YGR132C
YGR133W
YGR134W
YGR135W
YGR136W
YGR138C
YGR140W
YGR141W
YGR143W
YGR145W
YGR147C
YGR148C
YGR149W
YGR150C
YGR152C
YGR155W
YGR156W
YGR157W
YGR158C
YGR159C
YGR161C
YGR162W
YGR163W
YGR165W
YGR166W
YGR167W
YGR169C
YGR169C-A
YGR170W
YGR171C
YGR172C
YGR173W
YGR175C
YGR177C
YGR178C
YGR179C
YGR180C
YGR181W
YGR183C
YGR184C
YGR185C
YGR186W
YGR187C
YGR188C
YGR189C
YGR191W
YGR192C
YGR193C
YGR194C
YGR195W
YGR196C
YGR198W
YGR199W
YGR200C
YGR201C
YGR202C
YGR203W
YGR204W
YGR205W
YGR206W
YGR207C
YGR208W
YGR209C
YGR210C
YGR211W
YGR214W
YGR215W
YGR216C
YGR217W
YGR218W
YGR220C
YGR222W
YGR223C
YGR229C
YGR231C
YGR232W
YGR233C
YGR234W
YGR235C
YGR237C
YGR238C
YGR240C
YGR241C
YGR244C
YGR245C
YGR246C
YGR247W
YGR248W
YGR249W
YGR250C
YGR251W
YGR252W
YGR253C
YGR254W
YGR255C
YGR256W
YGR257C
YGR258C
YGR260W
YGR261C
YGR262C
YGR263C
YGR264C
YGR266W
YGR267C
YGR268C
YGR270W
YGR271C-A
YGR271W
YGR274C
YGR275W
YGR276C
YGR277C
YGR278W
YGR279C
YGR280C
YGR281W
YGR282C
YGR283C
YGR284C
YGR285C
YGR286C
YGR287C
YGR288W
YGR295C
YGR296W
YHL001W
YHL002W
YHL003C
YHL004W
YHL007C
YHL008C
YHL009C
YHL010C
YHL011C
YHL013C
YHL014C
YHL015W
YHL017W
YHL018W
YHL019C
YHL020C
YHL021C
YHL023C
YHL025W
YHL027W
YHL028W
YHL029C
YHL030W
YHL031C
YHL032C
YHL033C
YHL034C
YHL038C
YHL039W
YHL048W
YHR001W
YHR001W-A
YHR002W
YHR003C
YHR004C
YHR005C
YHR005C-A
YHR006W
YHR007C
YHR008C
YHR009C
YHR010W
YHR011W
YHR012W
YHR013C
YHR016C
YHR017W
YHR018C
YHR019C
YHR020W
YHR022C
YHR023W
YHR024C
YHR025W
YHR027C
YHR028C
YHR029C
YHR030C
YHR031C
YHR033W
YHR034C
YHR036W
YHR037W
YHR038W
YHR039C
YHR039C-A
YHR040W
YHR041C
YHR042W
YHR043C
YHR045W
YHR046C
YHR047C
YHR049W
YHR051W
YHR052W
YHR053C
YHR056C
YHR057C
YHR058C
YHR059W
YHR060W
YHR062C
YHR063C
YHR064C
YHR065C
YHR066W
YHR067W
YHR068W
YHR069C
YHR070W
YHR072W
YHR072W-A
YHR073W
YHR074W
YHR075C
YHR076W
YHR077C
YHR078W
YHR079C
YHR080C
YHR081W
YHR082C
YHR083W
YHR084W
YHR085W
YHR086W
YHR087W
YHR088W
YHR089C
YHR090C
YHR091C
YHR092C
YHR094C
YHR096C
YHR097C
YHR098C
YHR099W
YHR100C
YHR101C
YHR102W
YHR103W
YHR104W
YHR105W
YHR106W
YHR107C
YHR108W
YHR109W
YHR110W
YHR111W
YHR112C
YHR113W
YHR114W
YHR115C
YHR116W
YHR117W
YHR118C
YHR119W
YHR120W
YHR121W
YHR122W
YHR123W
YHR127W
YHR128W
YHR129C
YHR132C
YHR132W-A
YHR133C
YHR135C
YHR136C
YHR137W
YHR138C
YHR139C
YHR141C
YHR142W
YHR143W-A
YHR144C
YHR146W
YHR147C
YHR148W
YHR149C
YHR150W
YHR154W
YHR155W
YHR156C
YHR158C
YHR159W
YHR161C
YHR162W
YHR163W
YHR164C
YHR165C
YHR166C
YHR167W
YHR168W
YHR169W
YHR170W
YHR171W
YHR172W
YHR174W
YHR176W
YHR178W
[truncated: 2,496 more rows]

## Sheet: frequency distribution
All expression scores (inliers)			Outliers_Coller_Kulak			Outliers_Becskei_Kulak			Ouliers_Cramer_Kulak			Outliers_Gresham_Kulak			Outliers_Coller_Brown			Outliers_Becskei_Brown
89	1		27	1		25	47		25	35		25	12		26	62		25	75
64	1		25	1		24	52		24	28		24	1		25	79		24	64
41	1		21	1		23	51		23	27		23	8		24	66		23	69
39	2		20	1		22	52		22	30		22	6		23	68		22	68
36	1		19	1		21	48		21	40		21	13		22	70		21	74
34	1		18	243		20	38		20	24		20	8		21	74		20	69
29	2		17	1068		19	47		19	31		19	5		20	68		19	85
26	2		16	2362		18	382		18	306		18	205		19	81		18	297
25	2		15	3641		17	1215		17	738		17	687		18	212		17	1525
24	2		14	13628		16	2138		16	1358		16	1129		17	761		16	2496
23	1		13	25459		15	4087		15	2627		15	1794		16	2055		15	4296
22	2		12	24636		14	14886		14	10217		14	7554		15	3886		14	14861
21	5		11	23453		13	26034		13	15667		13	9282		14	11680		13	26529
20	9		10	22975		12	25449		12	16589		12	7359		13	20927		12	27309
19	33		9	29490		11	25831		11	15954		11	8345		12	22343		11	28033
18	1679		8	33133		10	25923		10	16582		10	8547		11	23769		10	29926
17	3611		7	37329		9	31385		9	20019		9	9978		10	26086		9	37631
16	13984		6	32559		8	34530		8	22088		8	11999		9	33437		8	42088
15	19074		5	22478		7	38203		7	23226		7	13798		8	36972		7	46127
14	58331		4	15716		6	34223		6	20499		6	8773		7	40157		6	44035
13	137239		3	14676		5	23969		5	15346		5	6178		6	40397		5	35879
12	276594		2	27098		4	15524		4	10493		4	5159		5	34423		4	26319
11	701784		1	53719		3	15048		3	9814		3	5461		4	25771		3	26663
10	1002932		0	356155		2	27821		2	17469		2	8841		3	25402		2	41045
9	1133504		-1	355275		1	55356		1	35170		1	17444		2	37861		1	82686
8	1074108		-2	64597		0	358659		0	219611		0	113872		1	76617		0	481103
7	1205427		-3	22523		-1	351761		-1	218475		-1	114809		0	433646		-1	449437
6	1232160		-4	8717		-2	63339		-2	40902		-2	22263		-1	401155		-2	80364
5	1261681		-5	3812		-3	22424		-3	15117		-3	8252		-2	71589		-3	28253
4	1215876		-6	1911		-4	8895		-4	5962		-4	3312		-3	24560		-4	11219
3	892704		-7	837		-5	3923		-5	2574		-5	1407		-4	10031		-5	5033
2	902353		-8	233		-6	1969		-6	1343		-6	695		-5	4540		-6	2493
1	1683893		-9	65		-7	864		-7	552		-7	286		-6	2358		-7	1002
0	14535610		-10	16		-8	253		-8	180		-8	82		-7	972		-8	323
-1	14564570		-11	5		-9	72		-9	49		-9	22		-8	377		-9	93
-2	1627319		-12	1		-10	22		-10	12		-10	8		-9	109		-10	54
-3	471282		-13	11		-11	4		-11	4		-11	3		-10	46		-11	8
-4	185553		-14	2		-12	1		-12	1		-13	9		-11	8		-12	6
-5	75053		-17	1		-13	12		-13	9		-17	1		-12	6		-13	3
-6	32576					-14	2		-14	3					-13	11		-14	3
-7	10934					-15	1		-17	1					-19	2		-15	2
-8	2823					-17	1											-19	2
-9	816
-10	241
-11	96
-12	72
-13	48
-14	57
-15	8
-16	5
-17	5
-18	1
-19	5
-20	12
-21	1
-22	3
-23	1
-25	1

## Sheet: Statistics
Group	Sample Size
All expression scores (inliers)	44324086
Outliers Becskei Kulak	1604013
Outliers Becskei Brown	1237701
Outliers Coller Brown	1435617
Outliers Coller Kulak	1184593
Outliers Cramer Kulak	773674
Outliers Gresham Kulak	405178
Two-Sample Kolgomorov-Smirnov test
	All expression scores
Group	D	p-value
Outliers Becskei Kulak	0.078356	< 2.2e-16
Outliers Becskei Brown	0.064667	< 2.2e-16
Outliers Coller Brown	0.065307	< 2.2e-16
Outliers Coller Kulak	0.078909	< 2.2e-16
Outliers Cramer Kulak	0.080068	< 2.2e-16
Outliers Gresham Kulak	0.09135	< 2.2e-16
