# Supplementary material for: Codon stabilization coefficient as a metric to gain insights into mRNA stability and codon bias and their relationships with translation
Source: Nucleic Acids Res. 2019 Jan 30;47(5):2216–28. doi: 10.1093/nar/gkz033 (PMC6412131; doi:10.1093/nar/gkz033)
Supplement: Supplementary Data [file gkz033_supplemental_files.zip › Table S5F.xlsx]

## Sheet: Coller
control	DTT	H2O2	starvation	Heat shock			control	DTT	H2O2	starvation	Heat shock
-0.0086529	0.125771	-0.0001792	0.0162016	0.127058		Number of values	5893	172	58	364	129			Number of families	1
-0.0389112	0.121683	-0.0048244	0.00879327	0.12563										Number of comparisons per family	4
-0.0245882	0.110341	-0.005198	0.00444961	0.115467		Minimum	-0.08164	-0.04757	-0.04757	-0.04861	-0.02937			Alpha	0.05
-0.0384385	0.102122	-0.0060676	-0.0146832	0.113211		25% Percentile	-0.01855	-0.004877	-0.005415	-0.009366	0.004948
-0.0351351	0.101603	-0.0066865	0.0476325	0.110341		Median	-0.009071	0.01386	0.01784	0.008181	0.0191			Dunn's multiple comparisons test	Mean rank diff,	Significant?	Summary	Adjusted P Value	A-?
-0.037434	0.101536	-0.0117053	0.0163072	0.106984		75% Percentile	0.007763	0.03516	0.04215	0.02892	0.04683
-0.0393843	0.0991721	-0.015362	0.090117	0.106363		Maximum	0.1515	0.1258	0.1015	0.1238	0.1271			control vs. DTT	-1409	Yes	****	<0,0001	B	DTT
-0.0065152	0.0960822	-0.0178406	0.0223827	0.102122										control vs. H2O2	-1288	Yes	****	<0,0001	C	H2O2
-0.0055137	0.095829	-0.0186332	0.0794855	0.101603		Mean	7.247e-05	0.01901	0.01827	0.01374	0.02912			control vs. starvation	-1082	Yes	****	<0,0001	D	starvation
-0.0068098	0.0922146	-0.0188248	0.00650514	0.0840776		Std. Deviation	0.03112	0.03245	0.03298	0.03144	0.03479			control vs. Heat shock	-1916	Yes	****	<0,0001	E	Heat shock
-0.035829	0.0898781	-0.0214354	0.00609515	0.0840385		Std. Error of Mean	0.0004053	0.002475	0.00433	0.001648	0.003063
-0.0396532	0.087417	-0.0219025	-0.0016679	0.084034
-0.0264702	0.0738337	-0.0236352	0.0690683	0.081944		Lower 95% CI of mean	-0.0007222	0.01412	0.009596	0.0105	0.02306			Test details	Mean rank 1	Mean rank 2	Mean rank diff,	n1	n2
0.0157976	0.0691131	-0.0268319	0.00635618	0.0807675		Upper 95% CI of mean	0.0008671	0.02389	0.02694	0.01698	0.03518
-0.0780408	0.0673275	-0.0312625	0.0248516	0.0801535										control vs. DTT	3164	4573	-1409	5893	172
-0.037947	0.0660099	-0.0454924	0.0178853	0.0797698		Skewness	1.897	1.039	0.3595	1.111	1.015			control vs. H2O2	3164	4452	-1288	5893	58
0.00130306	0.0578737	-0.0475655	0.0614631	0.0771409		Kurtosis	3.989	1.202	0.04464	1.322	0.3509			control vs. starvation	3164	4246	-1082	5893	364
-0.0506922	0.0574177	0.00109178	-0.0159056	0.07677										control vs. Heat shock	3164	5080	-1916	5893	129
-0.0014627	0.0565674	0.00207383	0.0127775	0.0738337		Sum	0.427	3.269	1.059	5.001	3.756
-0.0195903	0.0537195	0.00325922	-0.0268319	0.0720201
-0.0121958	0.0507402	0.00390105	0.0192862	0.0720042		D'Agostino & Pearson normality test								Table Analyzed	Coller
0.103758	0.0495261	0.00503865	0.0642979	0.0697277		K2	2183	29.58	1.464	64.94	18.49
0.106363	0.0485619	0.00654732	0.00866572	0.0692874		P value	<0,0001	<0,0001	0.4808	<0,0001	<0,0001			Column A	control
0.0243349	0.0478613	0.007713	0.00261342	0.0690815		Passed normality test (alpha=0.05)?	No	No	Yes	No	No			vs.	vs,
-0.0023982	0.0476427	0.00866572	-0.0169702	0.0582227		P value summary	****	****	ns	****	****			Column B	DTT
-0.0180051	0.047619	0.00869271	-0.0067165	0.057265
-0.0256068	0.046713	0.0127775	0.0320986	0.0542693		Shapiro-Wilk normality test								Kolmogorov-Smirnov test
-0.0083532	0.0460414	0.0141572	-0.0163435	0.0513312		W	N too large	0.9324	0.9834	0.926	0.906			P value	<0,0001
0.0807675	0.04574	0.014466	0.0206969	0.0499676		P value		<0,0001	0.6106	<0,0001	<0,0001			Exact or approximate P value?	Approximate
-0.0156732	0.0447068	0.0212092	0.0426395	0.0492973		Passed normality test (alpha=0.05)?		No	Yes	No	No			P value summary	****
-0.0187882	0.0444152	0.0212155	0.0338498	0.0478613		P value summary		****	ns	****	****			Significantly different (P < 0.05)?	Yes
-0.0106651	0.0438602	0.0225787	0.00869271	0.0476252										Kolmogorov-Smirnov D	0.3762
0.00679672	0.0423708	0.0234174	-0.0046117	0.0460414		KS normality test
-0.0159274	0.0422983	0.0243745	-0.0308405	0.04574		KS distance	0.1652	0.0977	0.06249	0.09926	0.1618
0.00390035	0.042103	0.0262373	0.00842719	0.0454817		P value	<0,0001	0.0004	>0,1000	<0,0001	<0,0001
-0.0046024	0.0404482	0.0283399	0.0436412	0.045211		Passed normality test (alpha=0.05)?	No	No	Yes	No	No			Table Analyzed	Coller
-0.0345894	0.0395592	0.0287145	-0.0156957	0.0423708		P value summary	****	***	ns	****	****
-0.0032742	0.0385004	0.0295134	0.0365816	0.0412617										Column A	control
-0.0052274	0.0368316	0.0304892	0.00418958	0.0412616										vs.	vs,
0.0305887	0.03634	0.0311443	0.0509415	0.0375378										Column C	H2O2
-0.0255924	0.0361163	0.0344132	0.046713	0.0361163
0.0120951	0.036012	0.0346187	0.0505504	0.0346187										Kolmogorov-Smirnov test
0.00891356	0.0353446	0.0365307	0.0202066	0.0343057										P value	<0,0001
-0.0204744	0.0346187	0.042103	0.0565674	0.030548										Exact or approximate P value?	Approximate
-0.0168825	0.0344132	0.0422983	0.0495261	0.0291231										P value summary	****
-0.0075188	0.0324818	0.0423708	-0.0109807	0.0290099										Significantly different (P < 0.05)?	Yes
-0.0064687	0.0313909	0.0427592	0.0162954	0.0285584										Kolmogorov-Smirnov D	0.3854
-0.0156454	0.0311959	0.0460414	0.00109178	0.0281445
	0.03104	0.0466158	0.0485619	0.0275888
-0.0306636	0.0306676	0.047619	-0.008552	0.0262042										Table Analyzed	Coller
-0.0116193	0.0304892	0.0509153	-0.0211958	0.0249148
-0.0275534	0.0299592	0.0542922	0.0518003	0.0241172										Column A	control
0.0526596	0.0291231	0.0642979	0.00325922	0.0240263										vs.	vs,
0.0300745	0.0289854	0.0673275	0.0216558	0.023411										Column D	starvation
-0.0341418	0.0262542	0.0699244	0.0283399	0.0228501
-0.0314161	0.0262376	0.087417	-0.0240782	0.0220446										Kolmogorov-Smirnov test
0.121474	0.0255683	0.0962413	0.00619254	0.0214181										P value	<0,0001
-0.0045413	0.0252636	0.101536	-0.0001792	0.0212092										Exact or approximate P value?	Approximate
0.0185319	0.0243745		-0.0096757	0.0210703										P value summary	****
-0.0160658	0.0243349		0.0130524	0.0207285										Significantly different (P < 0.05)?	Yes
-0.0023454	0.0234174		0.0673275	0.0206969										Kolmogorov-Smirnov D	0.2968
-0.0042004	0.0232238		0.00234218	0.0204443
0.0162016	0.0229443		-0.0263546	0.0200561
0.00361912	0.0225787		0.0295134	0.019468										Table Analyzed	Coller
-0.0103974	0.0223827		0.053657	0.0190991
-0.0157659	0.0215303		-0.0133991	0.0186961										Column A	control
-0.0091692	0.0214031		-0.0002336	0.0186513										vs.	vs,
0.00879327	0.0213845		-0.0299158	0.0184602										Column E	Heat shock
-0.0129042	0.0212155		-0.016033	0.0182981
0.0125548	0.0212092		0.00909904	0.0171335										Kolmogorov-Smirnov test
0.0403063	0.0207285		-0.0259179	0.0168666										P value	<0,0001
-0.0362789	0.0206969		0.00046675	0.0159494										Exact or approximate P value?	Approximate
-0.0216835	0.0204001		0.0281399	0.0158335										P value summary	****
-0.0138262	0.0203093		0.0336374	0.0157858										Significantly different (P < 0.05)?	Yes
0.00809568	0.0202066		-0.0417759	0.014466										Kolmogorov-Smirnov D	0.53
0.0275888	0.0200561		0.00220765	0.0143471
0.00723539	0.0186961		-0.0322372	0.0124608
0.0166207	0.0184448		-0.0129992	0.0120821
0.0417124	0.0171958		0.00067964	0.0120344
-0.0131476	0.0168666		-0.0233825	0.0117319
0.0233357	0.0163233		-0.0214354	0.0109768
-0.0289717	0.0163072		0.0130067	0.0105057
-0.0277173	0.0151152		0.0203093	0.0103537
0.00207526	0.014466		-0.0075071	0.00961629
0.00444961	0.014326		0.00915941	0.00938762
-0.0453041	0.0141278		0.0313909	0.00931148
0.104689	0.0135916		-0.0068781	0.00833456
0.0438602	0.0135701		-0.0101949	0.00807608
-0.0046936	0.0134412		-0.0028074	0.00766941
-0.0128125	0.0130524		0.0136514	0.00764149
0.0144902	0.0129858		0.00512319	0.00731018
-0.0168434	0.0127775		-0.0136097	0.00715765
-0.0239545	0.0123214		-0.0133917	0.00707727
0.028597	0.0112133		0.0992104	0.00682604
-0.0130724	0.0102196		0.0104223	0.00602257
-0.0074872	0.00996524		0.0116758	0.00577789
0.0976741	0.00956061		-0.0240417	0.00518016
-0.0201124	0.00944609		0.0451268	0.00471489
-0.0146832	0.00931148		0.00293317	0.00379009
-0.0120984	0.00915941		0.0104265	0.00348845
-0.0266957	0.0080447		0.101536	0.00333951
-0.0241088	0.00741503		0.0155698	0.00274397
-0.0120051	0.00734884		0.0199965	0.00246111
-0.0613266	0.00654732		0.00333951	0.0020552
-0.001091	0.00635618		0.0498322	0.00135448
0.00562063	0.00606525		0.0727834	0.00111881
0.0470814	0.0053404		0.0449895	0.00109178
-0.0212708	0.00503865		-0.0059603	0.00074141
0.0658488	0.00337815		-0.0021424	0.00067964
-0.0558862	0.00319599		0.0340994	0.00052267
0.0447148	0.00295123		0.0137003	0.00018001
0.0179912	0.00220765		-0.000231	-0.0001828
0.0909606	0.00217944		-0.0012556	-0.0006991
0.0915026	0.00188673		0.0482919	-0.0021935
-0.0093046	0.00177523		-0.0285479	-0.00256
-0.0097604	0.0014936		0.0112763	-0.0042563
-0.045376	0.00111881		-0.0209721	-0.0064425
0.0179772	0.00109178		0.0124608	-0.0105645
-0.0157784	0.00088238		0.00355716	-0.0106189
-0.0376438	0.00081419		0.0334595	-0.0107583
-0.0123716	0.00067964		-0.0246088	-0.0113932
-0.023366	-0.0001792		0.0764616	-0.0119405
0.00847404	-0.0003188		0.00943042	-0.0121531
-0.0244504	-0.0009019		0.00691885	-0.0122603
-0.0220741	-0.0010742		-0.0045732	-0.0122844
0.0302472	-0.0020021		0.0320891	-0.0177519
-0.0144602	-0.0030633		0.0200561	-0.0195166
-0.0043381	-0.0046108		-0.0153275	-0.0209335
-0.0078286	-0.0046863		0.0578737	-0.0293719
-0.0230347	-0.0049405		-0.012098
-0.002499	-0.0052313		-0.0020863
-0.0242661	-0.0052673		0.0390141
0.0107515	-0.0057928		0.101603
0.00625392	-0.006312		0.071427
0.027641	-0.0064014		0.0120821
-0.0303307	-0.0068781		0.0232431
-0.0065799	-0.0076512		-0.0129008
0.108072	-0.0082944		0.100071
0.00523101	-0.0084784		0.014466
-0.0211791	-0.0092935		-0.0134115
-0.0222088	-0.009502		-0.0093898
0.0902538	-0.0100869		-0.004621
-0.0138767	-0.0105343		0.00439715
0.024269	-0.0105968		0.00111881
-0.0117053	-0.0108495		0.110193
-0.0145326	-0.0109329		-0.0097952
-0.002788	-0.0109807		0.0014936
0.0177165	-0.0115849		0.0747833
-0.0097565	-0.0117053		0.0207417
0.00210263	-0.0119776		-0.0078537
0.0412617	-0.0134709		-0.0367054
-0.040735	-0.0137011		0.0166927
0.00600725	-0.014206		-0.0006753
0.004683	-0.0146832		-0.0003174
0.0129103	-0.015362		0.0137111
0.00424187	-0.0155483		0.105142
-0.0215955	-0.0155522		0.0361163
0.0476325	-0.016361		0.0332759
-0.0259557	-0.0171319		-0.0106267
0.0178319	-0.0177519		0.0578616
-0.0029499	-0.0189537		-0.0184761
-0.0082497	-0.0200527		0.00217944
-0.0036218	-0.0206715		0.0151152
0.0105155	-0.0215743		-0.0037778
-0.0255982	-0.0231291		-0.0157045
-0.0096816	-0.0260321		0.0306676
0	-0.0268319		-0.0012843
-0.0018103	-0.026979		-0.0113299
-0.0018753	-0.0299158		0.0365307
-0.0004181	-0.0312625		0.00637851
0.00904286	-0.037075		0.0537195
-0.0375573	-0.0475655		-0.0217126
-0.0126365			-0.0198049
-0.0193881			-0.0122603
-0.0154744			-0.0045033
0.0163072			-0.006184
-0.0064688			-0.0076512
-0.0130536			0.0574177
0.0144774			0.0212155
0.00511994			0.0135813
-0.023972			-0.0104722
-0.0231366			0.00902837
-0.0035888			-0.0225772
0.105158			0.0126626
-0.0155378			0.0682179
0.0147297			0.0654068
0.0443846			-0.0199737
0.00379009			0.0514026
-0.0062666			0.00831643
-0.0076909			0.0699244
0.00575007			0.00463212
-0.0052715			-0.0123716
-0.0210471			-0.0003188
-0.0140211			0.0241172
-0.020084			0.0171958
0.100934			-0.0187337
-0.0217506			0.0262376
-0.0227965			-0.0486087
-0.0173615			-0.0041137
0.0205966			0.121683
-0.010814			0.0225787
0.114347			-0.0113176
-0.0236514			0.0990401
-0.0079801			-0.0475655
-0.0187029			-0.0155483
-0.0005184			0.00518016
0.090117			-0.0102553
-0.0307146			-0.0188233
-0.0141528			-0.0087689
-0.0076334			0.0232238
-0.0058251			-0.0232293
-0.0111935			0.0769089
-0.0018368			0.0342077
-0.0114866			0.0287145
-0.0351387			0.00106937
0.0827485			0.00615225
-0.0189133			0.0149574
-0.0294397			0.113211
0.0078955			0.0460414
-0.0152729			0.0169355
-0.0164678			0.00445965
-0.0031647			-0.0108495
-0.004369			-0.0188248
-0.0260321			0.00189762
0.0223827			0.0135701
-0.0227551			0.123798
0.010373			-0.0142962
0.108132			0.0186513
0.0969608			0.0195816
0.0845681			0.00274397
-0.0333033			0.0318877
-0.0020496			0.0829256
0.00515132			0.0403668
-0.0069216			-0.0179396
-0.0099248			0.0322167
0.0134555			-0.0249237
0.014			0.00731018
0.0197509			0.023411
0.0138853			-0.0175749
-0.0187561			0.0214031
0.00159066			0.0991721
-0.0046478			0.087417
0.0794855			-0.0103219
0.00650514			0.0080447
-0.0329319			0.0416755
-0.0088115			0.110341
0.00675464			0.00188673
-0.0067819			-0.0342226
0.12905			0.0291231
-0.0231837			0.00255713
-0.0207514			0.00931148
0.027414			-0.0205381
0.0261019			0.0186961
0.00741503			0.0218632
-0.010053			-0.0032793
0.00710005			-0.0217875
0.0481987			0.0242634
-0.0139609			0.0481139
0.0103674			0.0216506
-0.0122811			0.0129858
-0.0077412			0.0369131
-0.0133019			0.04574
-0.0231092			0.0510276
0.00785636			-0.0098191
-0.0131581			0.00641315
0.104991			0.0158335
-0.0008607			0.0122029
-0.0159284			-0.0131991
0.00609515			0.0146906
-0.0016679			-0.0179209
0.0690683			0.0277585
-0.0200753			0.00707727
0.0053404			-0.0059298
-0.0228986			-0.0266124
-0.0209755			-0.0178442
-0.0071753			0.0352854
-0.0228907			-0.0231291
-0.0047776			-0.0097095
-0.0109436			0.0120344
-0.0126577			0.047619
-0.0119097			0.04262
-0.0213942			-0.0158902
-0.0302998			-0.0049877
-0.0309702			-0.0220248
0.0989478			0.0243745
0.00805389			0.0310916
0.00635618			0.0344132
-0.0171591			0.0252636
-0.0098576			0.03336
-0.0224026			-0.0042039
0.0478613			0.0104445
-0.0145617			-0.0036555
-0.0147959			-0.0200617
-0.0191137			-0.0051852
-0.0101542			0.00926808
0.101425			0.00242405
0.0532898			-0.0046591
0.0120094			0.0168666
-0.0141474			0.0129446
0.0421886			-0.015569
-0.0170559			-0.0186332
0.103522			-0.0203537
0.0243525			-0.0160136
0.0117319			-0.0037215
0.0231253			0.00944609
0.00544191			-0.0121423
-0.0090414			-0.0049405
0.0227743			0.0267157
0.0449895			-0.0144669
-0.0324921			-0.0060228
-0.0511414			-0.0061476
0.0507973			0.0517306
0.0640131			0.0195637
-0.0003591			0.0212092
-0.0073753			0.014813
0.0122477			-0.0065157
-0.0182082			0.11047
-0.0343674			0.00270956
-0.0017286			0.00856481
-0.0174015			0.0013917
-0.0209342			0.00713692
-0.0049536			0.0234174
-0.0089421			0.0349522
0.0738825			0.0289854
-0.011259			-0.0251007
-0.0080374			0.011845
0.0169219			-0.015362
-0.0132034			-0.0283108
0.0248516			-0.006461
-0.0242324			0.00584182
0.0110968			0.0422447
-0.0064137			-0.0133598
0.021822			-0.0104479
0.0178853			-0.0025588
0.118016			0.0553113
-0.0220174			-0.0092935
-0.0238656			0.00066236
0.0593926			-0.0267759
0.00443401			0.0801535
-0.0150613			-0.0072046
-0.0103417			0.0170558
0.0190991			-0.0147246
0.0117033			0.0262373
0.0614631			0.0114012
-0.0351715			0.0237567
-0.0168351			0.0391129
-0.014407			-0.0152118
-0.019561			-0.0178987
0.00104283			0.00503865
-0.0109633			0.00479753
0.00162329			-0.0214254
-0.0143985			0.0188027
0.00070049			0.0311443
-0.0257644			0.0178142
-0.0030406			0.0585531
-0.0124759			0.0135916
-0.0216781			0.0285584
-0.0008395			0.00243586
0.0454817			0.0362028
-0.024801			-0.0009019
0.0432575			-0.0065688
-0.0061049			-0.0064014
-0.0153305			0.0426751
-0.0118126			-0.0211791
0.0203397
-0.0199163
-0.0059338
-0.0176578
-0.0316478
0.0224069
0.00294119
-0.0221545
-0.0234634
-0.0184899
0.0268614
0.00319976
-0.0159056
0.0602474
0.0104428
-0.0227303
0.0088123
-0.0274053
-0.0098652
-0.0048716
-0.0273282
0.0127775
-0.0123066
-0.0030633
-0.0004739
0.00045626
-0.0288073
-0.0038959
0.0049888
-0.0118911
-0.0071092
0.115531
-0.0168081
-0.0215188
-0.0088583
-0.0295376
-0.0071106
-0.0293444
0.0134712
-0.0346033
0.116269
0.101742
-0.0098524
-0.0009127
-0.0131833
-0.0145658
0.102122
-0.0106448
-0.0208592
-0.0222952
-0.0132043
-0.0190773
-0.0044527
-0.0341514
-0.0131779
-0.0246442
0.00590502
-0.0039916
-0.0201908
0.00276604
0.00249918
0.0192862
-0.0241257
-0.023579
-0.0259316
-0.0133228
-0.0175227
0.00734884
-0.0107538
-0.011692
-0.0280587
0.0490189
-0.0257894
-0.013891
0.0642979
-0.0279606
0.0239249
-0.0204809
-0.0134393
0.00306983
-0.0269384
-0.0003529
0.0182968
-0.0119953
-0.0050195
-0.009491
-0.0276825
0.018297
-0.0063392
-0.0026073
-0.0152022
0.0197977
-0.0123957
-0.0264483
0.00510538
-0.0058493
-0.0011247
0.00866572
0.00427259
-0.0213375
0.00942528
0.00676844
0.0832769
-0.0152169
-0.0090544
0.030445
-0.0304475
-0.0279898
0.0111999
-0.0256141
0.00509299
-0.0306945
-0.0130611
-0.0188866
-0.0015711
-0.0011806
-0.0172866
0.0470371
-0.0403431
0.00691686
0.00261342
-0.0233757
-0.0169702
-0.0283022
-0.0314394
-0.011975
-0.0048525
-0.0045754
-0.0224945
-0.0197904
-0.0214505
-0.003071
-0.0118079
0.00340844
-0.0078515
0.0456242
-0.0245554
-0.0163805
0.0532088
0.0204001
-0.0195934
-0.0125505
-0.0273915
0.00565305
-0.0234818
-0.0238815
-0.0067165
0.00353936
0.0408751
-0.0243281
-0.0180154
0.00845219
-0.0268416
0.016038
0.10821
-0.0102238
0.0141195
-0.0149879
-0.0533052
-0.0299947
-0.0143291
-0.0219222
0.0126211
-0.0147514
0.0424095
-0.0133839
0.00593785
-0.0073233
-0.0131459
-0.0161594
0.0320986
0.0759474
-0.0015539
-0.0217044
0.0402268
0.0509153
0.0572361
-0.0249627
0.0243811
-0.0136185
0.0416719
-0.0136505
-0.0147094
-0.0066891
-0.0163435
0.0206969
-0.0223859
0.0426395
-0.0065119
-0.0077416
0.0204443
-0.0419683
0.0683909
-0.0040256
-0.0025064
-0.0221489
-0.0001039
0.0519035
-0.0045943
0.0395086
-0.0176691
-0.0143121
0.0195188
-0.0037674
-0.0410433
0.0192588
0.00807608
0.0115792
-0.0225919
0.0103724
-0.0189342
-0.0157493
0.00295123
-0.0183926
-0.0319466
-0.0199784
-0.004567
-0.0095293
-0.0307196
0.00458626
-0.004205
0.0338498
0.0117988
-0.03731
-0.0150211
-0.008171
0.0121276
0.038419
-0.0104296
0.12563
-0.0142071
-0.0151042
-0.0119405
0.00567572
-0.0218597
-0.0240913
0.00897331
0.00259547
-0.0298504
0.032453
-0.0300717
-0.008635
-0.0097809
0.0940481
-0.0112082
-0.0401477
-0.0225035
-0.0278532
-0.0053183
0.0452494
0.00891286
0.120695
-0.0241228
-0.0187849
0.0303001
-0.0033247
0.00869271
0.00714868
-0.0170544
-0.0319466
-0.0183926
-0.0187659
-0.0138925
-0.0102782
-0.0100475
-0.00268
0.00137894
-0.0231364
-0.0055029
-0.0268792
0.0110559
-0.0066893
0.0594762
-0.0093822
0.00174126
0.0144491
-0.02157
0.00349542
-0.0062706
-0.007087
-0.0176262
-0.0026897
-0.0042887
0.0138266
-0.0228989
0.00375376
-0.0125837
-0.004142
-0.0260002
0.00844732
-0.0222302
0.0168422
-0.0218791
-0.0129653
-0.0052121
-0.0046117
0.018889
-0.0222949
-0.0322213
-0.010938
0.0319951
0.00174435
-0.0155646
-0.0193803
-0.0228476
0.00237722
-0.0181954
-0.0308405
-0.0552175
-0.0363461
-0.0268979
0.016105
-0.0210395
-0.014965
-0.030059
0.0289481
0.111504
0.0185407
-0.0196037
0.00069801
-0.0054543
-0.0154061
-0.0322022
-0.0124718
0.0315927
-0.0043085
-0.020152
-0.0308639
-0.0014994
-0.0038734
-0.0098497
-0.019213
0.00075834
-0.0214403
0.0915633
0.0187899
-0.0163582
-0.0142411
-0.0059603
-0.015318
-0.0021424
-0.0191746
0.0749496
-0.0139932
-0.005198
-0.0231545
-0.0281736
0.0208609
-0.0170102
0.00896166
-0.0107338
-0.0253024
-0.0193048
0.0252177
0.022182
0.00738927
-0.0072886
-0.0094509
-0.0135385
-0.0117308
-0.0148637
0.0340994
-0.0022284
-0.0071564
-0.0062032
0.0236233
0.026961
-0.0063057
-0.0189337
0.0928981
-0.0133485
-0.0220364
-0.0062608
-0.0170433
0.00455982
0.0881907
-0.0217984
0.0015054
-0.0185525
0.0481069
0.0371181
-0.0304696
-0.01233
0.0137003
-0.02053
-0.0190085
0.105622
-0.0224006
-0.0123614
0.0118596
-0.0101284
-0.0207339
0.12187
0.100525
0.115554
0.0528053
0.0320524
0.00316508
0.0196937
-0.0268956
-0.0105057
-0.0147722
-0.0126407
-0.0143578
-0.0129448
0.00187872
0.0308023
-0.0025106
-0.0299272
-0.0154095
0.0381795
-0.010584
0.0037168
0.00682604
-0.0225206
-0.0121032
-0.0167623
-0.0290148
-0.0192405
-0.0101213
0.00081419
-0.015575
-0.0113932
-0.0104287
-0.0296638
-0.0269568
-0.0050652
-0.0137024
-0.0231088
-0.0256021
-0.0094695
0.00195394
-0.0025166
0.0159494
0.0282841
0.0466158
-0.0138354
0.0159126
-0.0241403
0.122972
-0.0009019
0.0446907
-0.0058968
0.0437441
-0.0121489
-0.010524
0.00602883
0.105807
0.0584197
-0.0058177
-0.0251943
0.0217264
-0.0012877
-0.034496
0.0309714
-0.000231
0.0255193
-0.0042771
-0.0047598
0.00574893
-0.0175048
-0.0023116
0.0103537
-0.020911
-0.0118974
-0.0121322
0.0137709
-0.0180704
-0.0155972
0.0181371
-0.033998
-0.0100872
0.00123805
-0.010916
-0.011944
-0.0147293
0.0343768
-0.037121
-0.0163185
0.0378755
0.00606525
0.0193092
-0.0232728
-0.0298151
-0.009506
0.0113578
-0.0207052
-0.0236971
-0.0012556
0.0482919
-0.0285479
0.0408056
0.0498915
-0.0178089
-0.0071797
-0.0210816
0.00335376
0.109136
0.0756329
0.0112763
-0.0051839
0.023425
-0.0147044
0.0294979
-0.0209721
-0.016208
0.00605952
-0.0119025
-0.0125094
0.0124608
0.00944866
-0.0238532
-0.0199021
0.0637919
-0.0227951
0.0284799
-0.0171978
0.0258308
0.00810734
-0.013849
0.0115658
-0.0315844
-0.009102
0.00978429
0.00287781
-0.0240342
0.00355716
0.00938762
-0.0133475
0.00498597
0.00060963
-0.0143371
0.118853
-0.0135747
-0.0088058
0.0637276
-0.0103858
-0.0115849
0.0020314
0.016766
-0.0056535
-0.0113274
-0.0235892
-0.0157752
-0.02449
-0.0198226
0.00752799
0.0799731
0.011914
0.0334595
-0.0097959
-0.0072818
0.00471489
0.0631879
-0.0246088
-0.0228542
-0.0238018
-0.0263889
-0.007836
-0.008861
-0.0042512
-0.0076688
0.0107732
0.130531
-0.0232814
-0.0310455
-0.0075499
-0.020296
-0.0153134
-0.0073719
0.00123106
-0.0185701
-0.007287
-0.0201941
0.0508663
0.102542
-0.0117623
-0.0257872
-0.0156628
-0.029946
-0.0262644
-0.0304733
0.0764616
0.0679421
-0.0191794
-0.0178624
0.0127589
0.0340587
0.0145218
0.057265
0.016452
0.0169321
0.0182154
-0.0129302
-0.0259301
-0.0377776
0.0666745
-0.0173432
0.00977194
0.00943042
-0.0086078
0.119778
-0.0074974
-0.0148037
-0.0048678
0.0446928
-0.002632
-0.0238216
-0.0176621
0.0161366
0.0038508
-0.0261932
0.0207104
-0.0045732
0.112447
-0.0186433
-0.0432119
-0.0243274
-0.0135296
-0.0122416
0.0320891
0.017551
-0.007655
-0.0442532
0.0200561
-0.0170401
-0.0297135
0.0969914
-0.0318709
-0.0225213
-0.0343107
-0.0159122
-0.0182029
-0.0223635
-0.00156
-0.0129483
-0.0203951
0.0717025
-0.0108576
-0.0153275
-0.0184328
0.0019975
0.048636
-0.007571
0.00117041
-0.0098496
-0.0075801
0.00518385
0.0578737
-0.0003307
0.0273509
-0.0338607
-0.0151504
-0.0208187
-0.012098
-0.023113
-0.0082937
-0.019073
-0.0135125
-0.0202612
0.00651446
-0.0169883
-0.0208083
-0.0023187
-0.0089309
0.00058777
-0.0294029
-0.0133074
0.0252786
0.00052267
-0.0170281
-0.0104188
-0.0170721
-0.0404655
-0.0185433
-0.0240248
0.0248684
-0.0246178
0.0271691
-0.0381687
-0.022734
-0.0178406
-0.0020863
-0.0271642
-0.0100688
-0.0195518
-0.0176317
-0.0156058
-0.0225372
0.00360785
-0.001532
-0.017616
-0.0125317
-0.0224778
0.0390141
-0.007013
-0.0206236
0.0034991
-0.0067541
0.101603
0.0133882
-0.0338438
0.071427
-0.0163485
-0.018106
-0.0098059
-0.0263292
-0.0394201
-0.0051452
-0.0019397
-0.0123823
-0.0240756
-0.0020021
-0.0241642
0.00083087
0.00658142
0.0120821
0.0447698
-0.0288771
0.050402
-0.0114864
-0.0199779
0.00103691
0.0232431
-0.0473202
-0.0241295
-0.0158593
-0.0191149
-0.0223142
0.00559429
-0.0268277
-0.0174304
-0.0183655
-0.0119157
0.0264367
0.008269
0.020904
-0.0170785
-0.0133817
0.00484478
-0.0582036
-0.0112013
-0.0192427
-0.0169254
-0.0233457
-0.0203855
-0.0007936
-0.0129008
-0.0025091
-0.0159381
-0.0208829
-0.0004872
-0.0115712
0.00310638
0.0324818
0.00295999
0.0332216
-0.0096191
0.00996524
-0.0105968
-0.0231356
-0.0176986
-0.0335142
-0.0065681
-0.0003051
-0.0317208
0.100071
0.10899
0.0794955
-0.0179705
-0.0045988
-0.0265062
-0.0095868
0.0329209
0.0631577
0.0262042
-0.0209939
0.0007329
0.0203621
-0.018307
-0.0182382
-0.0125666
-0.0006721
-0.0220635
-0.0212695
-0.0147838
-0.0396725
-0.0036345
-0.0097558
-0.0259045
-0.0171018
-0.0199792
-0.0297977
-0.0331222
-0.0225106
0.00329458
-0.0036825
0.014466
-0.0220029
-0.0285684
-0.0020968
-0.0182287
-0.0195003
-0.0085103
-0.0111217
-0.0039477
-0.0077392
-0.0134115
-0.0067058
-0.0079908
-0.0093898
-0.0232648
-0.0200263
0.0524174
-0.0235711
-0.0306145
-0.0213601
-0.0096998
-0.0345186
-0.028316
-0.0140733
-0.021211
-0.023189
-0.0086585
-0.0200163
-0.0193991
-0.0106545
-0.0071403
0.00956061
0.00497928
-0.0196851
-0.0182607
0.0232297
0.0342964
0.00448594
0.0151485
-0.0058239
-0.0042104
-0.0085935
0.0329014
-0.0013145
-0.0168931
-0.0140979
-0.0155403
-0.0018763
-0.0118829
0.00319975
-0.0089168
-0.0279935
-0.0182316
-0.0336579
-0.0162843
-0.0141577
-0.0240327
-0.0200527
-0.0100869
-0.0325901
0.0226784
0.00228826
-0.004621
-0.0257412
-0.0051518
-0.0153533
-0.0143171
0.00986401
-0.0270307
0.00237243
-0.0167567
-0.0263104
-0.0103856
-0.0132373
-0.0115033
-0.0166544
-0.0117587
-0.0105853
-0.0101976
0.0343057
0.0840385
0.084034
-0.0287462
0.0761653
0.0249783
-0.0188363
-0.003551
-0.0096063
-0.0274452
-0.0309322
-0.0157868
0.0542922
0.00439715
-0.0216296
-0.023253
-0.0105645
-0.0197412
0.00303237
-0.0218706
-0.0175484
-0.0065688
-0.0187687
0.00884894
-0.0294784
-0.0035615
0.0346187
-0.016747
-0.0246089
-0.0236665
0.00608965
-0.010418
-0.0142939
-0.0255075
-0.0010984
-0.003478
0.0256317
-0.0066663
-0.0060256
-0.0290063
0.00111881
-0.0170384
0.0463741
0.131198
-0.0302794
0.00252593
0.110193
-0.0223297
-0.0054026
0.0257235
-0.0139021
-0.0065209
0.00353401
-0.0152177
-0.0116211
0.0256331
0.00827913
-0.012583
0.00572062
0.0358637
-0.007752
-0.0107907
-0.0053704
-0.0066602
-0.0258973
0.0131538
-0.0125003
0.00011871
-0.0216701
-0.0182861
-0.0097952
-0.0095432
-0.0241939
-0.0045448
-0.0177605
0.110886
-0.02783
-0.0160268
-0.0236265
-0.0146461
-0.0220603
0.00224263
-0.0106486
0.00614189
-0.011052
0.0307199
-0.0051717
0.0650567
-0.0082944
-0.0085469
-0.0195247
-0.0267402
-0.007845
-0.032719
-0.0205991
0.00068723
-0.018641
-0.0200573
-0.0300126
0.0998571
-0.0220891
-0.0107583
0.100296
-0.0072806
-0.0107253
0.042103
0.0472036
0.00654576
-0.0072607
-0.0219801
-0.0159583
-0.0166131
-0.0188822
0.0741457
-0.0140588
-0.0067572
-0.0115743
0.00314471
-0.0246136
0.00347618
-0.0337475
-0.00572
0.0851809
-0.0068547
-0.028927
-0.0202052
0.0014936
0.00184327
-0.0292419
-0.0191756
-0.0130142
0.0063814
-0.0434141
0.0281937
-0.0209197
-0.0169334
-0.0154237
0.0216553
-0.0194395
-0.0039367
-0.0158885
0.0114361
-0.0162333
-0.0156946
-0.027124
0.0187443
0.0282618
-0.0085397
-0.0244357
0.0960904
-0.0061237
0.0747833
-0.0225768
0.00026148
-0.0099934
-0.0075907
-0.0046211
0.0207072
0.0404482
-0.0102573
-0.0417124
0.0220446
-0.0280471
-0.0136661
0.0171335
0.00077967
0.014024
0.0220277
-0.0265672
-0.0087765
-0.0105757
-0.0161692
0.148628
-0.0115324
-0.02831
-0.0064014
-0.0099427
-0.0142067
0.0207417
-0.0080061
-0.0078537
-0.0367054
0.0281445
0.0668279
0.0156886
-0.0020041
0.00208216
-0.0135491
0.00634426
0.107091
-0.0150354
0.00725066
0.00448555
-0.0132862
-0.0287872
-0.0239775
-0.0132827
-0.0050691
-0.0187646
0.0285034
-0.0153374
0.00842719
-0.0251732
0.00943264
-0.0307054
-0.0067717
-0.0228833
0.0727834
-0.0105118
-0.0181273
-0.0116009
-0.0058286
0.0159749
0.0184703
-0.0098314
-0.0207156
0.0477278
-0.0167796
0.0966228
0.107874
-0.02066
-0.0084059
0.0228846
0.0353446
0.0169306
-0.0531971
0.104555
-0.0256064
0.00322088
0.0198318
0.00764149
0.00778274
0.0284488
-0.0241855
0.0268201
-0.0028235
-0.010516
0.0582852
0.0444152
-0.010154
0.102791
0.011221
0.0436412
-0.0049396
-0.0091893
0.0951971
-0.0087554
-0.004385
-0.012694
0.0134412
-0.0226085
0.0482666
-0.0191929
-0.0186584
0.0296157
-0.0151866
0.018242
0.00227738
-0.021816
-0.0192294
0.0211844
0.0393324
0.0204939
-0.0242463
-0.016663
-0.005323
-0.0182414
-0.0181582
-0.0119103
-0.0072128
-0.0041407
0.0358227
0.00845447
-0.0185522
0.0184602
0.0225831
-0.0197142
-0.0100774
0.0450212
-0.009902
0.114463
0.0109821
-0.0153799
0.00912091
-0.0121705
0.00302685
-0.0256338
0.0023414
-0.0234513
0.0348461
0.00720259
-0.0156957
0.00074141
-0.0144298
0.0365816
-0.0035432
0.0503394
0.00762579
-0.0084413
-0.0205506
-0.0360579
0.0121258
0.0028288
-0.0170535
-0.017027
-0.0300209
-0.0165528
0.0568081
-0.0097189
-0.0192927
-0.0006996
0.00024022
-0.0178603
-0.0230309
-0.0171304
-0.0045485
0.0952853
0.0520316
-0.0250693
-0.002103
-0.0206963
-0.0120732
0.00702789
0.0118534
0.0251766
-0.0157442
-0.0182016
0.0326517
0.00418958
0.0426751
-0.0188845
0.0165728
0.0285802
0.103791
0.0509415
-0.0328454
-0.0283557
0.0103174
0.02065
-0.0141744
0.045211
0.0190325
-0.0129085
0.0313418
-0.0068018
0.00269576
-0.0035634
0.0205862
0.0442109
-0.023138
0.013737
0.0287747
0.121346
-0.0203747
-0.0157694
0.00165183
-0.0234004
-0.0186996
-0.0066223
0.00678712
0.046713
-0.0037237
-0.0221624
-0.0318203
0.0516637
0.0228904
-0.0192046
0.00795402
0.0013072
0.0191523
0.095829
-0.0353121
-0.0259497
-0.008567
0.0111679
0.0216871
-0.002439
-0.0228121
-0.0023306
-0.0005574
-0.0053907
0.101334
0.0199758
-0.0083523
-0.0139091
-0.0276451
-0.0223384
0.0534377
-0.017018
0.00309553
-0.0243323
-0.0095332
-0.019694
-0.0166349
0.102203
0.00200336
-0.0032057
0.0315631
-0.0052589
-0.0061261
-0.0082729
-0.0188186
0.0123485
0.0417237
-0.0027212
-0.0086033
-0.0255284
-0.0117316
0.0948305
-0.0187817
0.00654002
-0.0125364
-0.0218735
0.0179594
-0.0305274
-0.0502656
-0.0203934
-0.0285515
0.0202066
-0.0178321
-0.0064425
-0.0136574
0.0290816
-0.0297833
-0.0139228
-0.0304175
0.007244
-0.0183709
0.0339011
0.0022241
-0.0126644
-0.0396691
0.0151652
-0.0127898
0.00671551
0.00210204
-0.0043983
-0.0337444
-0.0226261
-0.0149786
-0.0156107
-0.001214
0.0761198
0.00178608
-0.0105983
-0.0109932
-0.0189019
-0.0213548
-0.0082281
-0.0140103
-0.0309053
-0.0065416
-0.0056238
-0.0598666
-0.0125191
0.0565674
0.0495261
-0.0036044
-0.0202498
-0.0205405
-0.0481927
-0.0090347
-0.0165051
-0.0178954
-0.0149778
-0.0330395
-0.0192769
-0.0252999
-0.0099928
-0.0046796
-0.0191887
-0.015028
-0.0080214
-0.0131973
-0.0317413
0.00739531
0.0166593
-0.0077467
-0.0069047
-0.0062843
0.0155698
-0.0197154
0.0130338
-0.0397181
-0.0137104
0.101536
-0.0098951
0.0104265
-0.0096889
-0.0150628
0.0389177
-0.011285
0.0937209
-0.0104857
0.0447068
-0.0174709
-0.0106746
-0.0126661
-0.0052313
-0.0188612
-0.0004276
-0.0147235
0.00293317
-0.0164367
-0.012855
0.0373414
-0.0260125
-0.0015689
0.00156954
0.0406063
0.0176599
0.098192
-0.0218405
0.00199972
-0.0095051
-0.0098286
0.0142854
0.0742636
-0.0246298
-0.013105
0.00442755
-0.007446
-0.0158199
-0.0100827
-0.02822
0.0231779
-0.0062759
0.00225733
0.0821528
0.0330778
-0.0071629
-0.0015154
-0.0123855
-0.0135306
-0.024679
-0.01733
0.0287511
-0.0213476
0.00448363
-0.00629
-0.0222558
0.0184616
-0.0252777
0.0106541
-0.0065449
-0.0186062
0.0326377
0.00847807
0.0131726
-0.0107622
0.0106219
-0.0119083
0.00137861
0.0162317
-0.0066712
-0.0008947
-0.0285767
-0.0121548
0.00496281
-0.0071002
-0.0132133
-0.0203596
0.0254498
-0.008893
-0.028358
-0.037696
-0.0085625
-0.0133293
0.0350715
-0.0078413
0.121021
0.0207311
0.0953918
-0.0240922
0.00994393
-0.0286467
-0.0198242
-0.0105607
-0.0058768
-0.007618
-0.0186654
-0.0141138
-0.0084784
-0.0206633
-0.0185667
0.0476427
-0.0009304
-0.0255442
0.0199965
-0.0158326
-0.0140437
0.00333951
0.0232989
0.00028876
0.0692874
-0.0002384
0.00430034
-0.041196
0.0166927
-0.0006753
-0.0156357
-0.0130676
-0.0304614
-0.0003174
-0.0308417
-0.0453113
-0.038997
0.107001
0.0469595
-0.0093062
0.0137111
0.0267863
-0.0141834
-0.0043569
-0.0235424
0.0033407
-0.0131923
0.0132114
-0.0134662
0.00227998
-0.0157523
0.0320427
-0.0228918
-0.011546
0.0554752
-0.0081738
0.0460363
0.0146721
0.128836
0.105142
-0.0216908
-0.0264318
-0.0258021
-0.001226
-0.011012
0.0361163
-0.0104883
0.0149014
0.0227664
-0.0355219
-0.0111781
0.00332367
-0.0277793
-0.0174262
-0.0089515
0.0239481
0.00208763
-0.0153542
-0.0134012
-0.0106949
0.0392458
0.0757869
-0.0118164
-0.0225503
0.00966857
-0.0117665
-0.0066312
-0.019761
0.0385004
-0.0279415
-0.0108183
-0.0128222
-0.0051553
0.03273
-0.0090577
-0.0167765
-0.0219025
-0.022594
0.111956
0.0269167
0.0332759
-0.0106725
-0.0083957
-0.0151938
-0.0106267
-0.0055226
0.00192765
-0.0137024
-0.0246989
0.0156389
-0.0262867
0.0489185
-0.0204942
-0.0110448
-0.0093835
-0.0238231
-0.0111351
-0.0156976
-0.0208808
0.0203429
-0.0116869
0.0121764
-0.0115029
-0.0015991
0.100891
-0.0090617
0.0578616
0.0303909
-0.0090101
-0.0184761
-0.0129127
-0.0151752
-0.0025524
-0.0248945
-0.0144382
0.00187058
-0.0084651
-0.0179769
-0.0291545
-0.0141512
0.0185252
0.00298184
0.006963
0.122356
-0.0255411
0.0267542
-0.0154925
-0.0180438
-0.0133028
-0.0056162
-0.0134724
-0.0238344
-0.0126167
-0.023548
0.111317
-0.0135384
0.0201107
-0.028233
-0.0041095
-0.0111701
-0.0083575
-0.0234098
-0.005488
-0.0088642
-0.0095507
-0.03466
0.104183
0.0578015
-0.0182883
0.0043265
-0.0123287
-0.0122257
-0.0098383
-0.0273166
0.00217944
0.0151152
-0.0105324
-0.0037778
-0.0153179
-0.0107953
-0.0067793
-0.0018289
-0.0210725
-0.0134709
0.0129292
-0.0625451
-0.0122138
-0.016289
-0.003058
[truncated: 3,895 more rows]

## Sheet: Becskei
control	DTT	H2O2	starvation	Heat shock			control	DTT	H2O2	starvation	Heat shock
-0.234379	-0.0620602	0.0613773	-0.124948	0.0206969		Number of values	5906	172	58	365	133			Number of families	1
-0.189701	-0.0128642	0.0395342	-0.0373965	0.0204443										Number of comparisons per family	4
-0.188341	0.0433644	-0.146242	0.0433644	0.102122		Minimum	-0.2344	-0.1462	-0.1462	-0.1462	-0.04861			Alpha	0.05
-0.183245	0.00826429	0.0959337	-0.0657763	0.00807608		25% Percentile	-0.05843	-0.02257	-0.02569	-0.03218	0.00405
-0.172693	0.321729	0.095908	-0.0012149	0.00379009		Median	-0.03442	0.02403	0.034	0.007408	0.0187			Dunn's multiple comparisons test	Mean rank diff,	Significant?	Summary	Adjusted P Value	A-?
-0.170447	0.0395342	0.00637216	0.18469	0.0807675		75% Percentile	0.009459	0.07771	0.09591	0.06767	0.04589
-0.168052	-0.146242	-0.0622449	0.0750209	0.0117319		Maximum	0.372	0.331	0.2858	0.3247	0.1271			control vs. DTT	-1398	Yes	****	<0,0001	B	DTT
-0.166023	0.0206931	0.21868	0.0613773	0.0412617										control vs. H2O2	-1310	Yes	****	<0,0001	C	H2O2
-0.160612	-0.0584151	0.00598787	0.00710928	0.12563		Mean	-0.00952	0.03889	0.03827	0.02667	0.028			control vs. starvation	-1114	Yes	****	<0,0001	D	starvation
-0.159765	0.331012	0.259836	-0.0309894	0.0275888		Std. Deviation	0.08336	0.08713	0.08954	0.08403	0.03514			control vs. Heat shock	-1816	Yes	****	<0,0001	E	Heat shock
-0.156246	0.095908	0.104214	0.321729	0.00682604		Std. Error of Mean	0.001085	0.006644	0.01176	0.004398	0.003047
-0.155764	0.0543006	0.109768	0.0395342	0.0190991
-0.154391	0.100882	-0.0624174	-0.146242	0.00764149		Lower 95% CI of mean	-0.01165	0.02578	0.01473	0.01802	0.02198			Test details	Mean rank 1	Mean rank 2	Mean rank diff,	n1	n2
-0.153707	-0.0226434	-0.0310808	-0.0484764	0.0262042		Upper 95% CI of mean	-0.007394	0.05201	0.06181	0.03532	0.03403
-0.153415	-0.0134232	-0.0346242	0.243097	0.014466										control vs. DTT	3172	4571	-1398	5906	172
-0.153115	-0.005515	-0.140304	-0.0584151	0.0103537		Skewness	2.005	1.141	0.4655	1.23	0.9543			control vs. H2O2	3172	4482	-1310	5906	58
-0.152392	0.0452397	-0.0656206	0.00347262	0.0478613		Kurtosis	4.49	1.542	0.4338	1.693	0.4369			control vs. starvation	3172	4286	-1114	5906	365
-0.15209		-0.058709	-0.0344797	0.0120821										control vs. Heat shock	3172	4988	-1816	5906	133
-0.151426	-0.0279725	0.1547	-0.0388094	0.0184602		Sum	-56.23	6.69	2.22	9.736	3.724
-0.150639	0.0199408	-0.0051279	-0.036192	-0.00018276
-0.150508	0.0717871	0.0503754	-0.0339175	0.0200561		D'Agostino & Pearson normality test
-0.149786	-0.0081674	0.0809448	0.242127	-0.000699066		K2	2352	35.28	3.004	77.72	17.67
-0.148233	-0.0437503	-0.0852302	0.0242378	0.0412616		P value	<0,0001	<0,0001	0.2227	<0,0001	0.0001
-0.147173	0.0432845	0.0152836	0.0276559	0.045211		Passed normality test (alpha=0.05)?	No	No	Yes	No	No
-0.146242	0.26566	0.0485521	-0.0134232	0.0249148		P value summary	****	****	ns	****	***
-0.14354	-0.0316599	0.0732018	-0.0772633	0.101603
-0.141662	0.21868	-0.0486795	0.102058	0.0281445		Shapiro-Wilk normality test
-0.141191	0.00598787	0.0534824	0.0231747	0.0226579		W	N too large	0.9216	0.9813	0.9129	0.9166
-0.140369	-0.0507946	0.0620074	0.00569181	0.00333951		P value		<0,0001	0.5088	<0,0001	<0,0001
-0.140092	0.104214	-0.0150946	0.0991288	0.0692874		Passed normality test (alpha=0.05)?		No	Yes	No	No
-0.138686	0.109768	-0.0002957	-0.089885	-0.0121531		P value summary		****	ns	****	****
-0.138566	-0.0330138	0.0678444	-0.005515	0.0207285
-0.137653	0.02418	-0.071999	-0.0563803	0.0720042		KS normality test
-0.137529	0.0747625	-0.0431407	-0.0622449	0.0690815		KS distance	0.1694	0.1246	0.06219	0.1067	0.1606
-0.136712	0.0473406	0.155802	0.0159747	-0.0107583		P value	<0,0001	<0,0001	>0,1000	<0,0001	<0,0001
-0.136184	-0.0341094	0.0191726	-0.039062	-0.0113932		Passed normality test (alpha=0.05)?	No	No	Yes	No	No
-0.134549	0.19862	0.0211471	0.0452397	0.0220446		P value summary	****	****	ns	****	****
-0.134483	0.011461	0.120697	-0.0879996	0.0171335
-0.134468	-0.0785603	0.00945495	-0.0320001	0.00577789
-0.134165	0.288395	-0.0501484	-0.0267057	0.00938762
-0.132063	0.0055818	0.119411	-0.022008	0.0124608
-0.131942	-0.0099845	-0.0238864	0.0199408	0.019468
-0.131834	0.0720592	0.135102	0.0717871	0.0454817
-0.130416	0.0111985	0.0756748	-0.0081674	0.0840385
-0.128418	0.0471986	0.0306475	-0.0574014	0.084034
-0.127935	0.0158965	0.0999447	0.0432845	0.0346187
-0.127928	0.034117	0.28583	0.26566	0.00111881
-0.127679	0.0215551	0.0220514	0.21868	0.00109178
-0.127063	0.117953	0.170058	-0.0361335	-0.0122603
-0.127026	0.1547	0.0373485	0.039009	0.07677
-0.126797	-0.0712435	-0.0827431	0.297704	0.00135448
-0.125645	0.0503754	0.0756082	0.109768	0.0361163
-0.125099	0.0809448	-0.0194788	0.0354264	0.057265
-0.123192	0.0478383	0.164197	-0.0082235	0.081944
-0.123192	-0.0852302	0.0003184	-0.0330138	0.0109768
-0.123192	0.0493568	0.0517499	-0.0624174	0.02901
-0.123192	-0.044339	-0.0008704	-0.0049197	0.00731018
-0.122827	-0.0399677	0.0692855	0.02418	-0.0209335
-0.122749	0.0122658		0.324709	0.00518016
-0.12264	-0.021256		-0.0323687	0.030548
-0.121959	-0.0007927		0.0387192	0.023411
-0.121485	0.0485521		0.0412046	0.04574
-0.121125	0.0769305		0.00183507	-0.0486087
-0.121086	0.0732018		0.0741363	0.0228501
-0.120614	0.0521879		0.214515	0.0840776
-0.119806	0.00306025		0.0953434	0.00707727
-0.119716	0.129884		-0.0562736	-0.0122843
-0.119418	-0.0486795		0.0641627	0.00471489
-0.11924	0.0803395		-0.0826002	0.0697277
-0.118376	-0.0257276		0.0054485	0.0186961
-0.11805	-0.0855153		0.0411937	0.0168666
-0.116572	-0.0647335		0.0257941	0.00931148
-0.116384	0.0534824		-0.0544101	0.0797698
-0.11625	-0.0025068		0.0704783	0.0186513
-0.116195	-0.0307287		0.0121212	0.115467
-0.115431	0.170247		-0.0274293	0.0291231
-0.114903	0.193613		0.011461	0.0499676
-0.114708	-0.0002957		0.0995443	-0.0106189
-0.114513	0.0672356		-0.0538968	0.00348846
-0.113733	0.0271323		-0.0782855	0.113211
-0.113372	-0.0596637		0.0862478	0.0423708
-0.112449	-0.0911362		-0.0785603	0.0214181
-0.111541	0.0985971		0.288395	0.0460414
-0.111403	-0.0475493		-0.0099845	0.0120344
-0.11135	0.0459055		-0.0995991	0.0143471
-0.111166	-0.0902686		0.0720592	0.0020552
-0.111091	0.0476118		-0.0102357	-0.0102957
-0.111031	-0.071999		0.0111985	0.000180006
-0.110481	0.00134465		-0.066468	0.00246111
-0.110294	0.00284898		0.0471986	-0.00219352
-0.110162	0.128289		0.0509329	0.0720201
-0.110015	-0.0431407		-0.0248542	-0.00256002
-0.109904	0.261223		-0.0454802	0.00766941
-0.109758	0.00893361		0.0573614	0.0771409
-0.109351	0.0353353		0.127544	0.0542693
-0.109312	0.00768939		0.05462	0.106984
-0.109112	0.0215572		0.0215551	0.00274397
-0.108967	0.0211471		0.0726587	0.110341
-0.108749	-0.0268338		0.117953	0.0158335
-0.108517	0.0331485		0.129785	-0.0195166
-0.108514	0.00417378		0.0031002	0.0476252
-0.108508	-0.0002572		-0.0333622	0.0801535
-0.108405	0.0502459		0.0263648	0.000522675
-0.107773	0.272897		0.0157539	0.0738337
-0.107539	-0.0654379		-0.0297713	0.0210703
-0.107145	-0.0379436		-0.058709	0.0212092
-0.10702	-0.017566		-0.0255661	0.00961629
-0.106795	0.0108759		0.0275529	-0.00425633
-0.106704	0.101719		0.1547	0.0241172
-0.106702	0.0493844		0.100509	0.00431056
-0.106668	0.0203342		-0.0532701	0.0182981
-0.106242	-0.0446996		-0.028259	0.00715765
-0.106202	0.0756748		-0.0699029	-0.0177519
-0.106162	-0.0168659		0.0503754	0.0582227
-0.105982	-0.0480228		0.0700715	0.0105057
-0.105885	0.0306475		0.0809448	-0.0293719
-0.105655	0.117381		0.0478383	0.0343057
-0.105552	-0.0437333		0.0766989	0.0285584
-0.105442	0.00470467		-0.02338	0.0513312
-0.105397	0.0368736		0.0300908	0.000679638
-0.105256	0.0999447		-0.0163485	0.0157858
-0.105243	0.00556065		-0.0575616	0.127058
-0.104306	-0.0223371		-0.0378592	0.00833456
-0.104291	-0.037207		0.00740801	-0.0105645
-0.103933	0.103848		-0.0039776	0.000741414
-0.10388	0.245273		-0.0269112	0.0375378
-0.10382	0.0779729		0.0493568	0.0492973
-0.103732	0.105656		0.0314084	-0.00644249
-0.103681	0.0310124		-0.0446579	0.00602257
-0.103054	0.0580945		-0.0562498	-0.0119405
-0.102992	0.0499468		-0.0431802	0.0159494
-0.102964	0.130477		-0.001627	0.106363
-0.102473	0.112156		0.0122658	0.0240263
-0.102309	-0.0388329		-0.0400715
-0.10215	-0.0325899		-0.021256
-0.102062	0.102112		0.0486959
-0.101943	0.28583		0.108824
-0.10194	-0.0221635		-0.0456946
-0.101925	0.115306		-0.0462113
-0.101844	-0.0247318		-0.0370407
-0.101655	0.0467528		-0.0286346
-0.101635	0.0295648		0.12023
-0.101634	0.120542		0.0423083
-0.101598	0.163996		0.0485521
-0.101563	-0.0400092		0.0322682
-0.100846	0.0784847		-0.0365953
-0.100777	-0.0284711		0.295989
-0.100498	0.128129		-0.0102819
-0.100432	0.0373485		0.017342
-0.100366	0.0857199		0.0009187
-0.100342	0.0932013		-0.0031587
-0.100204	-0.0057019		0.0732018
-0.100016	-0.0123319		0.0840163
-0.099815	0.0238893		0.0521879
-0.099609	-0.0277259		-0.0751811
-0.099599	-0.0565989		0.0442171
-0.099282	0.0613884		-0.0486795
-0.099253	0.226402		-0.0843637
-0.099152	0.0422443		-0.0299331
-0.098537	-0.0124977		0.0181837
-0.098521	0.0407047		0.144779
-0.098484	-0.0194788		-0.0025068
-0.098288	0.123603		0.0656719
-0.097989	0.0272595		-0.0151843
-0.097937	0.164197		0.0864644
-0.097757	0.0549364		-0.0428309
-0.097735	0.0445629		-0.0169595
-0.097722	-0.0509802		0.134324
-0.097572	0.021412		-0.0307287
-0.09756	-0.0466327		-0.0091433
-0.097505	-0.0008704		-0.0762625
-0.097477	0.263668		0.200859
-0.097407	-0.0973275		-0.0197371
-0.097088			0.0674972
-0.097088			-0.0411974
-0.09701			0.0620074
-0.096942			-0.0137244
-0.096877			0.0413193
-0.096808			0.0868947
-0.096747			-0.0565048
-0.096581			-0.0634652
-0.096464			-0.0002957
-0.096368			0.00307221
-0.096204			-0.0701794
-0.096122			0.0519859
-0.095908			0.0678444
-0.095905			0.00740126
-0.095768			-0.0475493
-0.095574			-0.0059185
-0.095331			0.00210276
-0.095223			0.02487
-0.095207			-0.0031351
-0.095175			0.119519
-0.095132			0.214705
-0.094997			0.0476118
-0.094941			-0.071999
-0.094904			0.0134684
-0.094771			-0.0170403
-0.09476			0.197114
-0.094706			0.00284898
-0.0947			0.110266
-0.094666			0.0364694
-0.094571			0.155802
-0.094516			0.0353353
-0.094485			0.0489808
-0.094443			0.0191726
-0.094317			0.00206562
-0.094193			0.220158
-0.094146			0.0100364
-0.094145			0.0318826
-0.094049			0.150337
-0.093879			-0.0542091
-0.093847			-0.0269396
-0.093829			-0.0473889
-0.093666			0.0211471
-0.093607			-0.0638781
-0.093549			0.0748049
-0.093449			0.00945495
-0.093368			0.0825739
-0.093266			-0.0547497
-0.093258			0.0331485
-0.093173			0.0828749
-0.093161			-0.0126787
-0.093132			-0.0900893
-0.093101			-0.0002572
-0.092726			0.195049
-0.09263			-0.0165323
-0.092623			0.0980382
-0.092457			0.272897
-0.092425			0.181345
-0.092158			-0.0273773
-0.092145			0.00940904
-0.092097			-0.0067032
-0.092046			-0.0040444
-0.091993			0.134755
-0.091875			-0.0749804
-0.091854			0.04949
-0.091851			-0.0374214
-0.091759			-0.109904
-0.091629			-0.024176
-0.091607			-0.015303
-0.091574			0.0695232
-0.091434			0.0510734
-0.09134			-0.0489965
-0.09128			0.00398839
-0.091272			-0.0168659
-0.091194			0.295151
-0.09117			0.0149502
-0.091149			0.256217
-0.090972			-0.0634483
-0.090915			0.0220546
-0.090886			-0.0116811
-0.090869			0.0818199
-0.090855			-0.0911488
-0.090657			0.023214
-0.090621			-0.0429565
-0.09058			0.0306475
-0.090535			0.117381
-0.090503			-0.04744
-0.090319			-0.0305639
-0.090288			0.199038
-0.090269			0.0171985
-0.090238			0.0074336
-0.090192			-0.0193535
-0.090089			0.0850355
-0.09005			0.0368736
-0.089713			-0.0465474
-0.089667			-0.0463216
-0.089509			-0.0223371
-0.089496			-0.0266564
-0.089416			-0.037207
-0.089397			0.187135
-0.08929			0.103848
-0.089278			0.0964071
-0.089214			0.139112
-0.089203			0.0499468
-0.089142			-0.0538642
-0.08902			0.0752091
-0.088971			0.130477
-0.088938			0.112156
-0.088884			0.00841375
-0.088806			0.0064438
-0.08863			0.104034
-0.088497			0.0882549
-0.088491			0.00310616
-0.088438			0.00672764
-0.088403			0.0258511
-0.088387			0.28583
-0.088304			0.0472345
-0.088168			-0.0059365
-0.088168			0.0169755
-0.08813			-0.0561234
-0.088053			0.0467528
-0.088038			0.120542
-0.088			-0.0604533
-0.087905			-0.0643776
-0.087849			-0.0375533
-0.087794			-0.0201529
-0.087778			-0.000716
-0.087765			0.0346424
-0.087712			-0.0058337
-0.087657			-0.0106528
-0.087598			0.0270139
-0.087594			0.163541
-0.087552			-0.0655982
-0.08743			0.118834
-0.087246			0.0266823
-0.087153			0.170058
-0.087152			0.156532
-0.087149			-0.0410505
-0.087112			-0.0161603
-0.086992			-0.0284711
-0.086962			0.128129
-0.086929			0.0373485
-0.086888			0.308443
-0.086873			0.0857199
-0.08687			0.0190988
-0.086864			-0.0761999
-0.08684			0.0173592
-0.086816			0.179609
-0.086805			-0.0123319
-0.086783			0.0238893
-0.086529			-0.0218587
-0.086487			-0.0643932
-0.086384			-0.0344097
-0.086323			0.0928202
-0.086301			-0.0616897
-0.086273			0.0613884
-0.086269			-0.017735
-0.086221			0.00174259
-0.08618			-0.0313954
-0.086171			0.0756082
-0.086152			-0.0368514
-0.086087			-0.0124977
-0.086075			0.0611385
-0.08605			0.0407047
-0.086044			0.142555
-0.086025			-0.0194788
-0.085977			0.123603
-0.085926			-0.0247843
-0.085924			0.0272595
-0.085914			-0.0566585
-0.085852			0.117803
-0.085649			0.164197
-0.085644			0.0003184
-0.085633			0.0486293
-0.085632			0.0517499
-0.085629			-0.0466327
-0.085627			0.0254898
-0.085604			-0.0717614
-0.085515			-0.0073495
-0.085443			-0.0008704
-0.085398			-0.0333872
-0.085322			-0.0095573
-0.085249			-0.0742085
-0.08516			0.0692855
-0.085097			0.0168635
-0.085072			-0.0665916
-0.085071			0.00071654
-0.085038			0.132996
-0.085022			-0.0236214
-0.084899			-0.0209942
-0.084743			0.0725634
-0.084734			-0.0973275
-0.084687			-0.0523589
-0.084632
-0.084631
-0.084623
-0.084611
-0.08461
-0.084481
-0.084478
-0.084364
-0.08431
-0.084299
-0.084076
-0.084069
-0.084004
-0.083924
-0.083884
-0.083875
-0.08386
-0.083834
-0.0838
-0.083699
-0.083689
-0.083683
-0.083674
-0.083599
-0.083529
-0.083525
-0.083521
-0.083397
-0.083383
-0.083367
-0.08333
-0.083306
-0.083279
-0.083247
-0.083195
-0.083193
-0.08318
-0.083103
-0.083089
-0.083084
-0.083032
-0.083027
-0.082997
-0.082983
-0.082983
-0.082954
-0.082952
-0.082904
-0.08285
-0.08284
-0.082819
-0.082766
-0.08276
-0.082743
-0.082737
-0.082675
-0.0826
-0.082564
-0.082484
-0.082452
-0.082421
-0.08242
-0.082376
-0.082362
-0.08234
-0.082303
-0.082281
-0.082232
-0.082175
-0.082171
-0.082169
-0.082143
-0.081949
-0.081884
-0.081861
-0.081856
-0.081819
-0.081817
-0.081815
-0.081793
-0.081751
-0.081732
-0.081691
-0.081642
-0.081638
-0.081585
-0.081543
-0.081529
-0.081505
-0.081497
-0.08147
-0.081452
-0.081451
-0.081434
-0.081426
-0.081321
-0.081251
-0.081139
-0.081095
-0.081079
-0.081064
-0.080957
-0.080917
-0.080883
-0.080837
-0.08083
-0.080785
-0.080761
-0.080724
-0.080696
-0.08068
-0.080622
-0.080617
-0.080572
-0.080563
-0.080512
-0.080428
-0.080371
-0.080328
-0.08028
-0.080259
-0.080247
-0.080217
-0.08019
-0.080123
-0.080089
-0.08001
-0.079992
-0.07997
-0.079967
-0.079938
-0.079937
-0.079812
-0.079776
-0.079768
-0.079767
-0.079753
-0.079653
-0.079641
-0.079636
-0.079628
-0.079611
-0.079596
-0.079579
-0.079576
-0.079521
-0.079514
-0.079503
-0.079443
-0.079418
-0.07938
-0.079363
-0.079277
-0.079226
-0.079223
-0.079205
-0.079146
-0.079135
-0.079107
-0.079055
-0.079051
-0.078977
-0.07889
-0.07889
-0.078808
-0.078722
-0.078689
-0.078672
-0.078669
-0.078668
-0.078647
-0.078645
-0.078645
-0.07858
-0.07856
-0.07851
-0.078501
-0.078496
-0.078491
-0.07847
-0.078459
-0.078383
-0.078366
-0.07836
-0.07834
-0.078324
-0.078323
-0.078286
-0.078267
-0.078234
-0.078231
-0.078185
-0.078181
-0.078127
-0.078119
-0.078112
-0.078012
-0.077987
-0.077978
-0.077933
-0.077875
-0.07784
-0.077809
-0.077803
-0.077762
-0.077719
-0.077715
-0.077695
-0.077681
-0.077679
-0.07764
-0.077602
-0.077589
-0.077557
-0.077541
-0.07752
-0.077498
-0.077486
-0.077436
-0.077427
-0.077423
-0.077243
-0.077225
-0.077192
-0.077191
-0.077188
-0.077179
-0.077178
-0.077148
-0.077144
-0.077135
-0.077132
-0.077113
-0.077092
-0.077089
-0.077069
-0.077054
-0.076981
-0.076958
-0.076951
-0.076924
-0.076919
-0.076875
-0.076842
-0.076824
-0.076788
-0.076773
-0.076758
-0.076757
-0.076755
-0.076669
-0.076663
-0.076561
-0.076557
-0.07655
-0.076543
-0.076541
-0.076541
-0.07652
-0.076503
-0.076462
-0.076443
-0.076439
-0.076425
-0.076406
-0.076399
-0.076347
-0.076329
-0.076313
-0.076313
-0.076311
-0.076296
-0.076263
-0.076261
-0.076242
-0.07623
-0.0762
-0.076159
-0.076151
-0.07614
-0.076132
-0.076109
-0.076095
-0.075942
-0.075936
-0.075911
-0.075846
-0.075839
-0.075812
-0.075797
-0.075758
-0.075702
-0.075685
-0.07568
-0.075654
-0.075601
-0.07557
-0.075557
-0.075556
-0.075543
-0.075524
-0.075523
-0.075523
-0.075501
-0.075483
-0.075477
-0.075429
-0.075427
-0.075409
-0.075387
-0.075377
-0.07534
-0.075338
-0.075297
-0.075203
-0.0752
-0.075181
-0.075132
-0.07513
-0.075118
-0.074989
-0.07498
-0.074922
-0.07477
-0.074748
-0.074746
-0.074724
-0.074713
-0.074704
-0.074611
-0.074602
-0.074547
-0.074523
-0.07438
-0.074313
-0.074286
-0.074226
-0.074183
-0.074168
-0.074136
-0.074074
-0.073964
-0.073963
-0.07396
-0.073944
-0.073848
-0.07383
-0.073817
-0.073783
-0.073782
-0.073775
-0.073732
-0.073613
-0.07361
-0.0736
-0.073598
-0.073581
-0.073554
-0.073552
-0.073542
-0.073514
-0.073493
-0.073487
-0.073473
-0.073461
-0.073446
-0.073439
-0.073421
-0.073394
-0.073389
-0.073385
-0.073371
-0.073367
-0.073333
-0.073298
-0.073291
-0.073281
-0.073211
-0.073184
-0.073182
-0.073169
-0.073131
-0.07313
-0.073078
-0.073038
-0.073032
-0.07302
-0.072992
-0.072984
-0.072962
-0.072954
-0.07294
-0.072892
-0.072852
-0.072826
-0.072788
-0.072738
-0.0727
-0.07268
-0.072629
-0.072615
-0.072613
-0.072586
-0.072582
-0.072571
-0.072553
-0.07254
-0.072532
-0.072529
-0.072528
-0.072524
-0.072505
-0.072503
-0.07246
-0.07242
-0.072398
-0.072394
-0.07236
-0.072347
-0.072345
-0.07234
-0.072313
-0.072292
-0.072255
-0.072251
-0.072246
-0.072238
-0.072192
-0.072169
-0.072033
-0.072024
-0.07202
-0.07201
-0.071973
-0.07197
-0.071892
-0.071885
-0.071859
-0.071849
-0.071821
-0.071784
-0.071779
-0.071767
-0.071761
-0.071749
-0.071744
-0.071714
-0.071713
-0.071693
-0.071691
-0.071677
-0.071672
-0.071644
-0.071641
-0.071629
-0.071615
-0.07161
-0.071581
-0.07157
-0.071563
-0.071549
-0.071543
-0.07148
-0.071456
-0.071446
-0.071413
-0.071403
-0.071361
-0.071352
-0.07133
-0.071201
-0.071144
-0.07114
-0.071118
-0.071081
-0.071077
-0.07102
-0.071003
-0.070999
-0.070986
-0.070937
-0.070934
-0.070869
-0.070802
-0.070802
-0.070772
-0.070769
-0.070764
-0.070747
-0.070745
-0.070734
-0.070734
-0.070726
-0.07067
-0.070653
-0.070646
-0.070643
-0.070639
-0.07061
-0.070566
-0.070561
-0.070551
-0.070548
-0.070545
-0.070527
-0.070459
-0.070452
-0.07044
-0.070415
-0.070413
-0.070337
-0.070324
-0.07032
-0.070289
-0.070274
-0.070256
-0.070223
-0.070179
-0.070155
-0.070137
-0.070129
-0.070128
-0.070116
-0.070108
-0.070096
-0.070074
-0.070063
-0.070055
-0.07003
-0.069972
-0.069971
-0.069926
-0.069909
-0.069903
-0.069897
-0.069875
-0.069863
-0.069848
-0.069804
-0.069782
-0.069762
-0.069756
-0.069751
-0.069747
-0.069729
-0.069692
-0.069688
-0.06968
-0.069679
-0.069615
-0.06961
-0.069605
-0.069573
-0.069569
-0.069422
-0.069419
-0.069343
-0.069322
-0.06929
-0.069286
-0.069256
-0.069131
-0.069122
-0.068962
-0.068907
-0.068882
-0.068878
-0.06887
-0.068834
-0.068804
-0.068788
-0.068783
-0.068744
-0.068723
-0.068696
-0.06867
-0.068652
-0.068646
-0.068639
-0.068616
-0.06858
-0.068545
-0.068542
-0.068532
-0.06853
-0.068479
-0.068469
-0.068469
-0.06844
-0.06842
-0.068407
-0.068404
-0.068367
-0.068363
-0.068355
-0.068348
-0.068347
-0.06834
-0.068312
-0.068227
-0.068224
-0.068216
-0.068177
-0.068174
-0.068159
-0.068141
-0.068111
-0.068105
-0.068057
-0.068046
-0.068019
-0.068008
-0.06798
-0.067975
-0.067955
-0.067919
-0.067911
-0.067901
-0.067865
-0.067811
-0.067721
-0.067717
-0.067715
-0.067692
-0.06766
-0.067658
-0.06765
-0.067641
-0.067607
-0.067584
-0.06757
-0.067549
-0.067545
-0.067455
-0.0674
-0.067396
-0.067377
-0.067377
-0.067307
-0.067293
-0.067281
-0.067269
-0.067267
-0.067247
-0.06721
-0.067183
-0.067181
-0.067157
-0.067138
-0.06713
-0.067092
-0.067091
-0.067074
-0.067053
-0.067036
-0.067014
-0.06698
-0.066979
-0.066939
-0.066931
-0.066885
-0.066868
-0.06685
-0.066841
-0.066835
-0.066834
-0.066833
-0.066831
-0.066791
-0.066742
-0.066709
-0.066706
-0.066704
-0.066602
-0.066592
-0.066588
-0.066565
-0.066555
-0.06654
-0.066516
-0.066468
-0.0664
-0.066394
-0.066381
-0.066375
-0.066328
-0.066307
-0.066271
-0.066216
-0.066143
-0.066118
-0.066098
-0.066077
-0.066072
-0.066072
-0.066063
-0.066061
-0.066055
-0.066025
-0.066001
-0.065999
-0.065953
-0.065949
-0.065939
-0.065873
-0.065816
-0.065776
-0.065716
-0.065711
-0.065658
-0.065633
-0.065625
-0.065621
-0.065589
-0.065581
-0.065566
-0.065542
-0.065532
-0.06553
-0.065517
-0.065515
-0.065478
-0.065461
-0.065449
-0.065439
-0.065438
-0.065438
-0.065437
-0.065435
-0.065423
-0.065399
-0.065393
-0.065391
-0.06536
-0.065256
-0.065252
-0.065241
-0.065214
-0.065151
-0.065123
-0.065085
-0.065038
-0.065036
-0.065028
-0.065023
-0.065011
-0.065009
-0.064993
-0.064939
-0.064917
-0.064871
-0.064849
-0.064846
-0.064811
-0.064799
-0.064772
-0.064682
-0.064675
-0.064669
-0.064629
-0.064618
-0.064605
-0.064576
-0.064563
-0.064557
-0.064547
-0.064546
-0.064534
-0.064532
-0.064509
-0.064501
-0.0645
-0.064493
-0.064486
-0.064473
-0.064472
-0.064468
-0.064462
-0.064448
-0.064427
-0.064426
-0.064405
-0.064399
-0.064393
-0.064378
-0.064363
-0.064347
-0.064336
-0.064335
-0.064317
-0.064315
-0.0643
-0.064279
-0.064272
-0.064267
-0.06425
-0.064234
-0.064202
-0.064186
-0.064184
-0.064127
-0.064125
-0.064117
-0.064107
-0.06409
-0.064081
-0.064071
-0.064063
-0.06406
-0.064059
-0.064039
-0.064033
-0.064024
-0.063987
-0.06397
-0.063953
-0.063907
-0.063901
-0.063878
-0.063863
-0.063853
-0.063828
-0.063804
-0.063799
-0.063786
-0.063783
-0.063775
-0.06372
-0.063718
-0.063711
-0.063706
-0.063697
-0.063668
-0.06359
-0.063574
-0.063566
-0.063565
-0.063549
-0.063539
-0.063531
-0.063503
-0.063465
-0.063448
-0.063433
-0.063406
-0.063399
-0.063396
-0.063361
-0.063318
-0.063309
-0.063293
-0.063286
-0.06327
-0.063267
-0.063257
-0.06325
-0.063193
-0.063184
-0.063132
-0.06312
-0.063111
-0.063049
-0.06303
-0.063008
-0.063006
-0.063
-0.062989
-0.062981
-0.062914
-0.062912
-0.0629
-0.062898
-0.062897
-0.062854
-0.062852
-0.062823
-0.062816
-0.062802
-0.062775
-0.062754
-0.062731
-0.062717
-0.06269
-0.06268
-0.062656
-0.062602
-0.062585
-0.062555
-0.062552
-0.062532
-0.06253
-0.06252
-0.062506
-0.06248
-0.062477
-0.062475
-0.06246
-0.062439
-0.062438
-0.062433
-0.062432
-0.062421
-0.062417
-0.062407
-0.06238
-0.062379
-0.062332
-0.062332
-0.062317
-0.062302
-0.062273
-0.062245
-0.062218
-0.062215
-0.062203
-0.062156
-0.062143
-0.062141
-0.062141
-0.062079
-0.062063
-0.062061
-0.06206
-0.062052
-0.06205
-0.062049
-0.062036
-0.062033
-0.061979
-0.061928
-0.061912
-0.061909
-0.061906
-0.0619
-0.06186
-0.061847
-0.061843
-0.061837
-0.06181
-0.061779
-0.061742
-0.06169
-0.061638
-0.061638
-0.06158
-0.061579
-0.061574
-0.061523
-0.061519
-0.061505
-0.061504
-0.061495
-0.06147
-0.061458
-0.061443
-0.061397
-0.061391
-0.061378
-0.061365
-0.06135
-0.06134
-0.061299
-0.061299
-0.061273
-0.061257
-0.061235
-0.061227
-0.061224
-0.06121
-0.061207
-0.061206
-0.0612
-0.061174
-0.061151
-0.06115
-0.061107
-0.061095
-0.061091
-0.061087
-0.061084
-0.061047
-0.06103
-0.060974
-0.06096
-0.060933
-0.060861
-0.060847
-0.060797
-0.060796
-0.060782
-0.060775
-0.060741
-0.060716
-0.060706
-0.060695
-0.060642
-0.060623
-0.060611
-0.060609
-0.060597
-0.060527
-0.060497
-0.060476
-0.060468
-0.060455
-0.060453
-0.06043
-0.06043
-0.060423
-0.06041
-0.060406
-0.060303
-0.060299
-0.060282
-0.060254
-0.060198
-0.060184
-0.06017
-0.060149
-0.060146
-0.06011
-0.060107
-0.060085
-0.060073
-0.060066
-0.060043
-0.060038
-0.060026
-0.060022
-0.059991
-0.059962
-0.059909
-0.059852
-0.05985
-0.059822
-0.059791
-0.05979
-0.059768
-0.059765
-0.059753
-0.059743
-0.059739
-0.059713
-0.059681
-0.059667
-0.059665
-0.059664
-0.059661
-0.059637
-0.059636
-0.059627
-0.059598
-0.05959
-0.059579
-0.059564
-0.059516
-0.059514
-0.059503
-0.059432
-0.059404
-0.059341
-0.059317
-0.059317
-0.059316
-0.059274
-0.059273
-0.059256
-0.059252
-0.059237
-0.059215
-0.059195
-0.059194
-0.05917
-0.059136
-0.059122
-0.059063
-0.059044
-0.059034
-0.058996
-0.058995
-0.058993
-0.058968
-0.058966
-0.058958
-0.058956
-0.058946
-0.058936
-0.058927
-0.05892
-0.0589
-0.058885
-0.058813
-0.058807
-0.058791
-0.058788
-0.05874
-0.058709
-0.058684
-0.05866
-0.058655
-0.058644
-0.058642
-0.058637
-0.058635
-0.058633
-0.058597
-0.058592
-0.058493
-0.058487
-0.058465
-0.058436
-0.058426
-0.058425
-0.058422
-0.058415
-0.058399
-0.058392
-0.058388
-0.058382
-0.05837
-0.058366
-0.058349
-0.058345
-0.058341
-0.058336
-0.058335
-0.058331
-0.058322
-0.058299
-0.058276
-0.058259
-0.058245
-0.058239
-0.058203
-0.058165
-0.058151
-0.058147
-0.058143
-0.058121
-0.058119
-0.058113
-0.058106
-0.058103
-0.058094
-0.058085
-0.058083
-0.058083
-0.058079
-0.058063
-0.05806
-0.058058
-0.058057
-0.058033
-0.058026
-0.058024
-0.058019
-0.057998
-0.057996
-0.057994
-0.057987
-0.057983
-0.057977
-0.057955
-0.057954
-0.057946
-0.057944
-0.057931
-0.057929
-0.057924
-0.057895
-0.057884
-0.057861
-0.057854
-0.057814
-0.057784
-0.057783
-0.057779
-0.057774
-0.057756
-0.057752
-0.057747
-0.057746
-0.057723
-0.057715
-0.057701
-0.057699
-0.057677
-0.057674
-0.05767
-0.057645
-0.05763
-0.057623
-0.05762
-0.057619
-0.057614
-0.057562
-0.057525
-0.057522
-0.057478
-0.057469
-0.057437
-0.057436
-0.057434
-0.05743
-0.057407
-0.057401
-0.057348
-0.057345
-0.057341
-0.057302
-0.057271
-0.057254
-0.057243
-0.057212
-0.057187
-0.057161
-0.057142
-0.057141
-0.057127
-0.057112
-0.057095
-0.057084
-0.057033
-0.057027
-0.057011
-0.05701
-0.056997
-0.056946
-0.056929
-0.056923
-0.056919
-0.056886
-0.056857
-0.05684
-0.05681
-0.05679
-0.056786
-0.056782
-0.056757
-0.056757
-0.056751
-0.056735
-0.056728
-0.056706
-0.056688
-0.056685
-0.056672
-0.056659
-0.056645
-0.056628
-0.05662
-0.056602
-0.056596
-0.056568
-0.056564
-0.056505
-0.056498
-0.056474
-0.056449
-0.05641
-0.05641
-0.0564
-0.056388
-0.056302
-0.056283
-0.056274
-0.05625
-0.056248
-0.056241
-0.056233
-0.056229
-0.056216
-0.056214
-0.056206
-0.056204
-0.056204
-0.056204
-0.056165
-0.056143
-0.056143
-0.056129
-0.056123
-0.056116
-0.056081
-0.05605
-0.056047
-0.056046
-0.056032
-0.056027
-0.056024
-0.055974
-0.055928
-0.055919
-0.055901
-0.055864
-0.055863
-0.055822
-0.05582
-0.055789
-0.055771
-0.055747
-0.05573
-0.055718
-0.055652
-0.055629
-0.055609
-0.055601
-0.055586
-0.055582
-0.055582
-0.055567
-0.055556
-0.055551
-0.055541
-0.055527
-0.05552
-0.055511
-0.055509
-0.055503
-0.055503
-0.055501
-0.055451
-0.055421
-0.055406
-0.055404
-0.055392
-0.05539
-0.055378
-0.055376
-0.055376
-0.055332
-0.055315
-0.05531
-0.055271
-0.055271
-0.055268
-0.055256
-0.055242
-0.055228
-0.055213
-0.055204
-0.055198
-0.055118
-0.055097
-0.055082
-0.055045
-0.055044
-0.055042
-0.055035
-0.05501
-0.055009
-0.054991
-0.054949
-0.054931
-0.054931
-0.054888
-0.054828
-0.054798
-0.05475
-0.054737
-0.054731
-0.054718
-0.054717
-0.054713
-0.054708
-0.054649
-0.054627
-0.054622
-0.05462
-0.054613
-0.054584
-0.054526
-0.054502
-0.054477
-0.054475
-0.054398
-0.054396
-0.054368
-0.054366
-0.054361
-0.054355
-0.054318
-0.054309
-0.054282
-0.054275
-0.054267
-0.054216
-0.054209
-0.054189
-0.054188
-0.054152
-0.054115
-0.054093
-0.054083
-0.054074
-0.054054
-0.054053
-0.054044
-0.054031
-0.05397
-0.053921
-0.0539
-0.053897
-0.053881
-0.053871
-0.053864
-0.053855
-0.053822
-0.053811
-0.053762
-0.053733
-0.053728
-0.053701
-0.0537
-0.053692
-0.053692
-0.053669
-0.053651
-0.053634
-0.053631
-0.053625
-0.053605
-0.053604
-0.0536
-0.053592
-0.053562
-0.053542
-0.053535
-0.053527
-0.053495
-0.053488
-0.053431
-0.053391
-0.053383
-0.053361
-0.053348
-0.053341
-0.053332
-0.053308
-0.053296
-0.053281
-0.053277
-0.05327
-0.053261
-0.05325
-0.053193
-0.053192
-0.053188
-0.053187
-0.053185
-0.053174
-0.053149
-0.053141
-0.053124
-0.053121
-0.053114
-0.053089
-0.053064
-0.053057
-0.053047
-0.053042
-0.053013
-0.053011
-0.05299
-0.052953
-0.052949
-0.052909
-0.052885
-0.052874
-0.052873
-0.052871
-0.052844
-0.052824
-0.052793
-0.052776
-0.052767
-0.052766
-0.052762
-0.052755
-0.052748
-0.052738
-0.052719
-0.052715
-0.052715
-0.052686
-0.052672
-0.052653
-0.052628
-0.05262
-0.052594
-0.052581
-0.052571
-0.052567
-0.052566
-0.052557
-0.052542
-0.052531
-0.052512
-0.052509
-0.052507
-0.052494
-0.052479
-0.052458
-0.052458
-0.052442
-0.052439
-0.052438
-0.052375
-0.052359
-0.052354
-0.052353
-0.052333
-0.052321
-0.05228
-0.052226
-0.052212
-0.052197
-0.052194
-0.052193
-0.05219
-0.052167
-0.052167
-0.052154
-0.05215
-0.052135
-0.052115
-0.052104
-0.052089
-0.052078
-0.052077
-0.052031
-0.052023
-0.052007
-0.051999
-0.051988
-0.051963
-0.051944
-0.051942
-0.051938
-0.051895
-0.051848
-0.05183
-0.051824
-0.051818
-0.051817
-0.051808
-0.051801
-0.0518
-0.051796
-0.051741
-0.051723
-0.051676
-0.051675
-0.051572
-0.051537
-0.051529
-0.05151
-0.05149
-0.051489
-0.051412
-0.051394
-0.05137
-0.051354
-0.051283
-0.051242
-0.051232
-0.051228
-0.051218
-0.051198
-0.051158
-0.051154
-0.051144
-0.051115
-0.05109
-0.051089
-0.051082
-0.051081
-0.051066
-0.051064
-0.051037
-0.051018
-0.051011
-0.051005
-0.050993
-0.050988
-0.050984
-0.050984
-0.050984
-0.05098
-0.050972
-0.050969
-0.050939
-0.050931
-0.050916
-0.050895
-0.050845
-0.0508
-0.050795
-0.05078
-0.050741
-0.050709
-0.050708
-0.050696
-0.050696
-0.050683
-0.050676
-0.050625
-0.050612
-0.050608
-0.050558
-0.050544
-0.05052
-0.050497
-0.050448
-0.050437
-0.050421
-0.050391
-0.050378
-0.050367
-0.05035
-0.050334
-0.050331
-0.050325
-0.050301
-0.050287
-0.050272
-0.050237
-0.05021
-0.050148
-0.050114
-0.050105
-0.050104
-0.050081
-0.050065
[truncated: 3,907 more rows]

## Sheet: Cramer
control	DTT	H2O2	starvation	Heat shock			control	DTT	H2O2	starvation	Heat shock
0.00875007	-0.0176729	0.0297438	0.00014583	0.0926324		Number of values	5892	173	58	365	129			Number of families	1
-0.0415843	0.00876042	0.0292994	0.0343087	0.0737088										Number of comparisons per family	4
-0.0255359	0.0304769	-0.0425782	0.0274924	0.069624		Minimum	-0.1148	-0.04258	-0.04258	-0.04258	-0.03057			Alpha	0.05
-0.0451823	0.0198611	0.0393008	0.0173481	0.0113849		25% Percentile	-0.01544	0.004106	0.003624	-0.002668	0.008825
-0.0342224	0.123895	0.0470985	-0.0003889	0.0394971		Median	-0.002639	0.02353	0.02079	0.01735	0.02502			Dunn's multiple comparisons test	Mean rank diff,	Significant?	Summary	Adjusted P Value	A-?
-0.0333034	0.0292994	0.00237972	0.0452986	-0.0061243		75% Percentile	0.01789	0.04183	0.04695	0.0371	0.05085
-0.0513119	-0.0425782	0.0129388	0.0257249	0.0487486		Maximum	0.1589	0.1262	0.09767	0.1239	0.1261			control vs. DTT	-1430	Yes	****	<0,0001	B	DTT
0.00071375	0.024164	0.0873654	0.0908019	0.00320027										control vs. H2O2	-1232	Yes	****	<0,0001	C	H2O2
0.00842334	-0.0094552	0.0124677	0.034026	0.0597429		Mean	0.005511	0.02579	0.02348	0.02084	0.03317			control vs. starvation	-1125	Yes	****	<0,0001	D	starvation
0.0117136	0.1262	0.0873476	0.075997	0.0117148		Std. Deviation	0.03139	0.03094	0.0323	0.03074	0.03471			control vs. Heat shock	-1694	Yes	****	<0,0001	E	Heat shock
-0.0355883	0.0470985	0.0391299	0.0106706	0.0261483		Std. Error of Mean	0.0004089	0.002352	0.004242	0.001609	0.003056
-0.0384417	0.0340844	0.0469002	0.0310765	-0.0027772
-0.0235698	0.0462331	0.00512295	0.00876423	0.106481		Lower 95% CI of mean	0.004709	0.02115	0.01499	0.01767	0.02713			Test details	Mean rank 1	Mean rank 2	Mean rank diff,	n1	n2
0.046111	0.00141451	0.00795727	0.0816302	0.104616		Upper 95% CI of mean	0.006312	0.03044	0.03198	0.024	0.03922
-0.114808	0.00320027	-0.0102586	0.0255706	0.0391299										control vs. DTT	3166	4596	-1430	5892	173
-0.0448084	0.00386496	-0.032979	0.0295289	0.0469002		Sum	32.47	4.462	1.362	7.606	4.279			control vs. H2O2	3166	4398	-1232	5892	58
0.00507295	0.0330718	-0.0196414	0.0323361	0.019184										control vs. starvation	3166	4291	-1125	5892	365
-0.0660482	0.00682274	-0.0108837	0.0641362	0.091005		D'Agostino & Pearson normality test								control vs. Heat shock	3166	4860	-1694	5892	129
0.0161745	-0.00013	0.047357	-0.0041758	0.0225548		K2	1506	22.01	0.3568	35.14	11.34
-0.0151677	0.00892478	-0.0066307	0.0194739	-0.0155329		P value	<0,0001	<0,0001	0.8366	<0,0001	0.0035
-0.00994567	0.0394622	0.0324445	-0.0175338	0.102401		Passed normality test (alpha=0.05)?	No	No	Yes	No	No
0.0948356	0.00871041	0.0492546	0.0286474	0.0176173		P value summary	****	****	ns	****	**
0.100447	-0.0210116	-0.0304163	0.0704586	0.0190509
0.0314857	0.0206115	0.0278505	0.0133452	0.0270799		Shapiro-Wilk normality test
0.0174171	0.0933772	0.0221074	0.00660743	0.00300433		W	N too large	0.9549	0.9889	0.9627	0.9447
-0.00385883	0.0135906	0.0155165	-0.0054179	0.0691312		P value		<0,0001	0.8751	<0,0001	<0,0001
-0.0295212	0.0873654	-0.0246734	0.0072088	0.0742001		Passed normality test (alpha=0.05)?		No	Yes	No	No
-0.0098342	0.0124677	0.0372406	0.039092	0.0152682		P value summary		****	ns	****	****
0.087194	0.00637343	0.0425242	-0.0026909	0.0156544
-0.00316215	0.0391299	0.00827146	0.0298892	0.0231802		KS normality test
-0.0154113	0.0469002	-0.0045327	0.0302368	0.112532		KS distance	0.1246	0.07069	0.05067	0.07032	0.1123
-0.00049198	0.00417266	0.0414192	0.0492421	0.0418511		P value	<0,0001	0.0347	>0,1000	0.0002	0.0004
0.0106692	0.0249778	-0.0175338	0.0182901	0.0120031		Passed normality test (alpha=0.05)?	No	No	Yes	No	No
-0.0131203	0.0467843	0.00403908	0.0121333	0.0154758		P value summary	****	*	ns	***	***
0.0257892	0.0271096	0.0704586	-0.0318189	0.0234104
-0.00494198	-0.0033258	0.0133452	0.022127	-0.020542
0.00266787	0.0910119	0.0194739	0.0400007	0.0564385
0.00572348	0.0185589	0.0530859	-0.0073352	0.0288074
0.0194821	-0.0168109	0.0182901	0.0521965	0.0126027
0.0460502	0.112532	-0.0167502	0.0243709	0.0263248
-0.0331306	0.00990596	0.0496211	0.0545395	-0.0024119
0.010152	0.00832689	-0.0073766	0.0456009	0.0308491
0.014867	0.0418511	0.0657548	0.0538885	0.078675
-0.0191179	0.0154758	0.0417073	0.0322146	0.0069771
-0.0152543	0.0234104	0.0167047	0.0556833	0.0353512
-0.00481684	0.0190596	0.0500012	0.0647511	-0.0018866
-0.00155377	0.0357753	0.0976722	-0.0134354	0.00241481
-0.0175859	0.0197395	0.0184524	0.0149945	0.0250243
0.000145826	0.0564385	0.0779828	0.00638774	-0.0070212
-0.0230414	0.047357	0.035999	0.0503569	-0.0305658
-0.0136349	-0.004217	-0.0335919	0.0175842	0.0221074
-0.0222666	0.0324445	0.0577856	-0.0118392	0.0114185
0.0480049	0.0492546	0.00638774	0.0623817	0.0113447
0.0439243	0.0235306	0.0694547	0.0144289	-0.0019977
-0.0345797	-0.0304163	0.0144289	0.028036	0.0345087
-0.021492	0.0353512	0.0256682	0.0256682	0.0411497
0.118053	0.00323975	0.0102888	-0.0081087	0.00842969
0.0137271	-0.0154519	0.0321403	0.014109	0.0345105
0.0126838	0.0259783		0.0102888	0.00778622
-0.0208875	0.0190647		0.00690971	0.0444558
0.0222357	0.0169332		0.0121669	0.0744773
0.00303487	0.0221074		0.0694547	-0.0256534
0.0343087	0.0493573		0.0138592	0.0708001
0.023434	0.0155165		-0.0086995	0.0645952
0.00563899	0.0394947		0.0321403	0.00412068
-0.0285457	0.0162537		0.0581693	-0.01039
-0.00103658	0.0357993		-0.014211	0.0478426
0.0274924	-0.0246734		0.00134521	0.100447
-0.0122061	0.0414276		-0.024854	0.087194
0.0256591	0.00953344		0.00736385	0.052272
0.054861	-0.0147259		0.0315423	0.0494248
-0.022466	-0.0131883		-0.0195012	0.101627
-0.0165533	0.0372406		0.0278712	0.0140362
-0.00348027	0.00800742		0.0400158	0.0359131
0.0049878	0.00178118		0.0390223	0.047434
0.0478426	0.0708137		-0.0240892	0.02399
0.0296662	0.0645952		0.00386496	0.126085
0.0415169	-0.0045327		-0.0366243	-0.0180088
0.0430603	0.0508053		-0.0060791	0.0298892
-0.0149648	0.0349855		0.00320027	0.0417627
0.0422782	-0.01039		-0.0134485	0.0138437
-0.0280503	-0.0282447		0.0129388	0.0429221
-0.00188275	0.0539804		0.0196681	0.114786
0.00962516	-0.0003889		0.0330718	0.0226265
0.0173482	0.0314857		-0.0007392	0.0124656
-0.0235199	-0.0144603		0.00892478	0.00245423
0.111961	0.034026		0.0394622	0.040949
0.0539804	-0.0175338		0.00871041	0.0268185
-0.0129285	0.0148303		-0.0097174	0.0318291
-0.00507741	0.0255706		-0.0108836	0.098634
0.0144781	0.052272		0.0112288	0.0985681
-0.00405181	0.00403908		0.0153524	-0.0141402
-0.025862	0.101627		-0.014657	0.0417073
0.039392	0.00939685		0.00721943	0.0092195
-0.00564898	0.0257249		0.0919295	0.0394462
-0.00093673	0.0243527		0.0202546	0.0131618
0.102296	0.0323455		0.0232794	0.00468746
-0.00680561	0.0194739		-0.0245656	0.0149871
-0.000388864	-0.0046235		0.0501288	0.0167047
0.00649008	0.0298892		0.0226778	0.0550949
-0.0228736	0.0130645		0.0299425	0.0149325
-0.0083413	0.0356726		0.0976722	-0.0048039
-0.00144577	0.0307277		0.0350778	0.0223188
-0.0438542	0.114786		0.0373426	-0.0083623
0.0287315	-0.0012909		0.0144146	0.00670124
0.00757732	-0.0145203		0.0526136	0.0269084
0.0488955	-0.0042017		0.0867842	0.0174964
-0.000392889	0.00729385		0.0393957	0.00032
0.0746407	0.0416312		-0.003396	0.00180751
-0.0440066	0.0275196		-0.0025651	0.0620278
0.0511797	0.0200754		0.0424517	0.0144146
0.0320828	-0.0147741		0.0241061	0.0753436
0.0770391	0.0417073		0.023174	-0.0033222
0.0824372	0.0092195		0.00518861	0.0726909
-0.00691279	-0.0126716		0.0573644	-0.0026925
-0.0113587	0.0167047		-0.0254125	0.0298956
-0.0245604	0.0417995		0.01577	0.0462968
0.017877	-0.0040279		-0.0107495	0.124335
-0.0107843	0.0130955		0.0131618	0.0404738
-0.0302661	0.0223188		0.0302091	0.0170448
-0.0176773	0.0500012		0.0569742	0.00638774
-0.0284136	0.00362158		-0.0190753	0.0751443
0.0158813	-0.0046346		0.0943968	0.0573106
-0.00227335	0.0285728		0.0293176	-0.0009249
-0.0223115	0.0456009		0.0166128	0.0655747
0.0422736	0.0900919		-0.0038818	0.0310174
0.00316258	0.0436821		0.0251787	0.0100093
0.003371	0.0517406		0.0223188	-0.0130549
-0.00285186	0.0293616		-0.023651	0.0211101
-0.0221662	0.0350432		0.0417995
0.0145903	0.0322146		0.00595587
-0.0142342	0.0556833		0.00773061
0.0115062	0.0647511		0.0434327
0.00547145	0.00428917		0.114786
0.0245644	0.00273789		0.0758864
-0.0182119	0.0492634		0.0124656
-0.00926497	0.0976722		0.04037
0.0944635	-0.0011439		-0.0158439
-0.00223017	0.0577281		0.0822628
-0.0186121	0.0116867		0.0167047
-0.0377365	0.0430288		-0.0047036
0.102044	0.0309987		-0.0109709
-0.0284646	0.0533342		-0.0029733
0.0337997	0.0750317		0.016537
0.00403907	0.0152677		0.0092195
-0.0186469	0.0403073		0.1084
-0.00229838	-0.0063387		0.00744146
0.0150859	0.0482909		0.0356726
-0.00661307	0.035999		0.0762091
0.0103327	0.0462968		0.0248495
0.0494248	0.0473025		-0.000167
-0.0247209	-0.0059206		-0.0416436
0.0279798	0.00884439		0.0299082
0.0193218	0.0246377		0.00867289
0.0332479	-0.0046846		0.0037897
0.00331036	-0.006819		0.0247311
-0.00525766	0.0301109		0.0893459
0.0452986	0.0892304		0.0462968
-0.0246598	0.0269403		0.0345829
0.0066609	0.00982125		-0.0130835
0.0246604	0.0365729		0.0568501
-0.00193789	0.00638774		-0.0171237
0.00727212	0.0503569		0.00884439
-0.00720533	0.0121669		0.0246377
-0.030562	0.0694547		-0.0058042
-0.0164861	0.0462814		-0.008093
0	0.0310174		0.0301109
0.00302741	-0.0037031		0.00497005
0.00828263	0.0204945		-0.0059679
-0.000413898	-0.0134354		0.0577856
0.00310239	0.0102888		0.0193148
-0.0280425	0.101037		0.0533342
-0.0129841	-0.024854		-0.0160668
-0.0155914			-0.0113053
-0.0271234			-0.0026925
0.0257249			0.00391671
-0.00862713			0.00080837
-0.0183925			-0.0063387
0.0178353			0.0482909
0.0199098			0.035999
-0.0149734			0.0147441
-0.00538728			-0.0041696
0.016089			-0.0054206
0.0948193			-0.0119876
-0.00868555			0.0103807
0.0220044			0.0771441
0.050209			0.068389
0.0140362			0.00559053
-0.00278493			0.0647239
			0.0133541
-0.010903			0.0779828
0.0233268			0.0136159
-0.0247162			0.0028496
-0.02194			0.00982125
-0.0215861			0.0404738
0.10781			0.0365729
-0.0175835			-0.0179612
-0.00316907			0.0430288
-0.0196846			-0.0284602
0.028116			-0.0042039
0.00134567			0.123895
0.107683			0.0292994
-0.0206991			-0.002803
0.0160661			0.0919038
-0.0205994			-0.0425782
0.00810891			-0.0094552
0.0908019			0.0113849
-0.0188556			0.00093531
-0.0167766			-0.0149725
0.0144613			-0.0053104
-0.0159658			0.0304769
-0.0112069			-0.0227759
-0.00206696			0.0815414
-0.00352562			0.039908
-0.0418552			0.0297438
0.0947112			0.0177553
-0.000300016			0.0221454
-0.008039			0.0132102
0.0108502			0.104616
-0.00650859			0.0469002
-0.00187642			0.0238516
0.000575531			0.019601
0.00883885			0.00417266
-0.0144603			0.00512295
0.034026			0.0249223
-0.0306891			0.0249778
0.0326369			0.121308
0.111894			-0.0071824
0.0843782			0.0225548
0.0853644			0.0348016
-0.0308183			0.0176173
-0.00191663			0.0521285
0.0179303			0.0943644
0.000367477			0.0468515
-0.000975565			-0.0090641
0.0111568			0.0351899
0.0246805			-0.036784
0.0288427			0.0190509
0.0306891			0.0270799
-0.00773233			-0.0048927
0.0102957			0.0206115
0.00465073			0.0933772
0.075997			0.0873654
0.0106706			-0.0078203
-0.013111			0.0185589
-0.00586303			0.0502908
0.024375			0.112532
-0.00194375			0.00832689
0.124258			-0.0346516
-0.00749976			0.0418511
-0.0187979			0.0175455
0.0368286			0.0154758
0.0280149			-0.0136504
0.0243527			0.0234104
0.0124979			0.0363298
0.0160951			0.00208573
0.0448657			0.00609007
-0.00558236			0.0170335
0.0212168			0.0612009
0.000207927			0.0319349
0.00410896			0.0197395
-0.0106669			0.0380696
-0.0297982			0.0564385
0.0209363			0.0530383
-0.00778009			-0.0093224
0.103193			0.0224873
-0.0131826			0.0288074
-0.0159533			0.0268555
0.0310765			-0.009134
0.00876423			0.0173793
0.0816302			-0.0145437
-0.0193811			0.040862
0.0148303			0.0152682
-0.0174745			-0.0015558
-0.0310716			-0.0300174
-0.00896163			-0.0114128
-0.00306144			0.0465909
-0.0106302			-0.0168109
-0.0127188			-0.0057597
-0.00524766			0.0263248
-0.0105702			0.047357
-0.0200238			0.0523203
-0.0287232			-0.0277116
-0.0307168			-0.0145879
0.0916067			-0.0124327
0.027627			0.0324445
0.0255706			0.0263479
0.00353275			0.0492546
-0.0170109			0.0235306
-0.0253032			0.0594716
0.052272			0.00439398
-0.0123754			0.0158661
-0.00813378			0.00239827
-0.0168466			-0.0219965
-0.00725794			0.0142571
0.0898024			0.0131809
0.0465457			0.0211283
0.0170231			-0.0018077
-0.0212236			0.0353512
0.0450371			0.0233756
-0.0216931			-0.0026458
0.0892142			-0.0108837
0.0333898			-0.0108774
0.02399			0.00076492
0.0420501			0.00267259
0.00828262			0.0259783
-0.00974921			-0.0001104
0.0256953			0.0190647
0.0393957			0.0431605
-0.0139472			-0.0121468
-0.0263919			-0.0057542
0.0599106			-0.007712
0.0702386			0.0602694
0.00214322			0.0244154
-0.0148464			0.0221074
0.0270287			0.02178
-0.0166576			-0.0083928
-0.0375523			0.108668
-0.00180058			0.0290264
-0.0221408			0.0113831
-0.0125533			0.0143733
0.0106259			0.0171621
-0.0054721			0.0155165
0.0804224			0.0448818
0.000605433			0.0394947
-0.0106838			-0.0246957
0.0120553			0.0137943
-0.000807815			-0.0246734
0.0295289			-0.027663
-0.034745			-0.0037727
0.00305113			0.0182311
-0.000780361			0.0417792
0.0281516			-0.0120121
0.0323361			0.00134013
0.118178			0.00833715
-0.0273198			0.0674939
-0.0265366			0.00178118
0.0583319			0.0108718
0.000373763			-0.0193277
-0.0118071			0.0744773
-0.00182084			0.0014072
0.0359131			0.0280965
0.0347337			-0.0085382
0.0641362			0.0425242
-0.0261061			-0.0005731
-0.0154545			0.0280199
-0.0322298			0.0368535
-0.0183423			-0.0112678
0.0212169			-0.0060226
-0.010634			-0.0045327
0.00578726			0.0142205
-0.0109583			-0.0080618
0.0101212			0.0276161
-0.0407444			0.0414192
0.0100559			0.00731678
-0.0116802			0.0705487
-0.0171791			0.00800742
-0.00395062			0.0345087
0.047434			0.0037248
-0.0116496			0.0442603
0.0568109			-0.0046346
-0.0029941			-0.0213888
-0.00115641			0.0285728
-0.0218629			0.0629262
0.0268317			-0.0186121
-0.0203345
0.00144529
-0.0301945
-0.0226336
0.0189574
0.00370669
-0.0349733
-0.0296153
-0.0182447
0.0333152
0.0185381
-0.00417575
0.060526
0.0273504
-0.0193168
0.0217473
-0.024224
0.000954226
-0.0047661
-0.0183483
0.0194739
-0.00633469
-0.00462345
-0.00575219
0.000908486
-0.0122495
0.00907834
0.0152329
-0.012864
0.0100366
0.103397
-0.017573
-0.00558172
0.0147312
-0.0332764
-0.00319164
-0.02378
0.0401482
-0.0337759
0.101498
0.0957302
0.00234463
-0.00335015
-0.0260123
-0.0118376
0.101627
0.0159999
0.0109505
-0.0195121
-0.00869064
-0.010464
-0.00135987
-0.00826944
0.00162682
-0.00445775
0.0100759
-0.00920482
-0.00703442
0.0192436
0.0166559
0.0286474
-0.00996444
-0.00208593
-0.0333476
-0.0172182
0.00306417
0.00939685
-0.0237586
-0.00501557
-0.0349015
0.0562338
0.00544417
0.0116956
0.0704586
-0.0351896
0.0376844
-0.010278
-0.0176823
0.00778088
-0.0168874
0.00644297
0.025084
0.0104617
0.00544786
-0.00928254
-0.0329891
0.0284761
0.00646053
0.00241063
-0.0124934
0.0129447
-0.0119098
-0.0167813
0.0357031
0.00345603
0.0241243
0.0133452
0.00419354
-0.0116651
0.0115864
0.0195851
0.0812231
-0.0153459
0.00309137
0.0547867
-0.0260196
-0.0141896
0.0186858
-0.0259648
0.0127723
-0.027861
-0.0193688
-0.0147506
-0.00376067
0.0208593
0.0035473
0.0550169
-0.0209912
0.0270004
0.00660743
-0.0104
-0.00541793
-0.0220371
-0.0270062
-0.0064057
-0.00523774
0.00062267
-0.0259931
-0.0159967
-0.0254104
-0.00955302
-0.0016144
0.00471035
0.0026938
0.0595446
-0.015684
-0.025531
0.0599374
0.0323455
-0.0161035
-0.0158746
-0.0262622
0.0250859
-0.0186449
-0.00497767
0.0072088
0.0143211
0.056091
-0.0122608
-0.00644189
0.0265931
-0.0144509
0.0250336
0.113834
0.00277484
0.0221702
-0.0202511
-0.0485793
-0.0126014
-0.0113252
-0.00667162
0.0401829
-0.00393914
0.0500541
-0.000417208
0.012924
-0.00120484
-0.0156148
-0.00253262
0.039092
0.0797496
0.00725847
-0.0219794
0.0606196
0.053086
0.0692821
-0.0227823
0.0164097
-0.0162972
0.0483132
-0.0151795
-0.0157002
0.0120746
-0.0026909
0.0298892
-0.00102989
0.0302368
0.0135793
0.00161367
0.0417627
-0.0309279
0.0771792
0.00411537
0.00440374
-0.010789
0.00115545
0.0680449
0.00758209
0.0368622
-0.0208363
-0.00865184
0.0194217
-0.00425376
-0.0282567
0.045414
0.0138437
0.0376931
-0.0154478
0.0109327
-0.0275647
-0.0260203
0.0130645
-0.0102716
-0.0383889
-0.011471
0.0177578
0.00922969
-0.0111914
0.00727891
-0.00239476
0.0492421
0.019337
-0.0135611
-0.00599381
-0.00607903
0.0165147
0.0587518
0.126085
-0.00962453
-0.0124426
-0.0180088
0.0257963
-0.0295647
-0.0111385
0.0156304
0.0126174
-0.0534658
0.0541633
-0.0225098
0.00318137
-0.00888283
0.110155
0.0181247
-0.0250724
-0.0151776
-0.0198955
0.0125541
0.0413224
0.00345858
0.117143
-0.0201569
-0.0248574
0.0484616
-0.0075182
0.0182901
0.016462
-0.0139777
-0.0383889
-0.0102716
0.00420815
-0.011267
0.0101163
0.0120925
0.0178974
0.0211551
0.00796239
0.026037
-0.0117788
0.034276
-0.00176963
0.0588679
-0.00833156
0.00893058
0.039704
0.000889081
0.0278981
0.00652445
-0.0118273
-0.0250111
-0.00602365
0.0143947
0.0294824
-0.0118165
0.0151758
-0.00439315
0.020454
-0.00162492
0.0184878
0.00101502
0.0217462
-0.00407402
-0.0110215
-0.00127496
0.0121333
0.0193589
0.000779957
-0.0211698
0.00850293
0.0287122
-0.00613978
-0.0107397
-0.0199831
-0.0188741
0.00240405
-0.01295
-0.0318189
-0.0296864
-0.0397875
-0.040836
0.0369117
-0.0136714
-0.00938013
-0.0204415
0.0428829
0.118047
0.0360421
-0.015107
0.0137013
0.00276206
-0.0153269
-0.0407077
-0.0184608
0.0291064
-0.025598
-0.012035
-0.0218011
0.00602433
0.00513767
0.0128427
-0.0208991
-0.000118841
-0.0213825
0.105355
0.0319332
-0.00855655
-0.00895918
-0.00339601
-0.0237531
-0.00256514
0.00184874
0.0791678
-0.0032492
-0.00737655
-0.0153174
-0.0338919
0.0311872
-0.0156086
0.00992069
-0.000336906
-0.0245425
-0.0156473
0.0145101
0.0160889
0.0114202
-0.000340073
-0.0110419
-0.015945
-0.00534724
-0.0124296
0.0424517
0.0167933
-0.0104839
0.00797645
0.0193146
0.0458834
-0.00863558
-0.000629311
0.0943664
-0.021063
-0.0129283
-0.0173918
-0.00615838
0.0100761
0.0856936
-0.0215647
0.00538724
-0.0246592
0.0559457
0.0641368
-0.0328087
-0.0200014
0.0241062
-0.0213112
-0.0273818
0.0986027
-0.022093
-0.0109304
0.0279842
-0.00289639
-0.00996211
0.117184
0.0861239
0.113628
0.0511585
0.0192384
0.0193671
0.0430557
-0.00913382
-0.0246096
-0.0154751
-0.0045225
-0.0229061
-0.0102495
0.0210343
0.0467608
0.00667906
-0.0238108
-0.0274069
0.0405494
-0.0104591
0.0112338
0.0149325
-0.0133464
-0.0182361
-0.0321168
-0.0231765
-0.0105109
0.00123144
0.0130955
-0.00595201
-0.00480388
-0.0178483
-0.022247
-0.027549
-0.00664015
-0.0118926
-0.00928637
-0.0187148
-0.000120604
-0.0017909
0.0123469
0.0226265
0.0425907
0.0496211
-0.0208895
0.0364444
-0.0262137
0.128694
-0.00463459
0.0511649
-0.000823185
0.0233992
-0.00870659
-0.000887683
0.00993981
0.0884013
0.0621618
0.00538151
-0.0251497
0.0253881
0.00854305
-0.01832
0.0358526
0.023174
0.0305532
-0.00301165
-0.00594891
0.000290488
-0.0151768
-0.00180009
0.00245423
-0.0170686
-0.00850697
-0.00608201
0.0233862
-0.0208332
-0.0101202
0.0196339
-0.0251709
-0.0159757
0.00366002
-0.00312672
0.000164081
-0.0229284
0.0500062
-0.0300169
-0.00864559
0.0438419
0.00729385
0.0304662
-0.0277161
-0.0258496
-0.0115839
0.0176842
-0.0256114
-0.0152031
0.00518861
0.0573644
-0.0254125
0.0233512
0.0559655
-0.0179036
0.00250018
-0.025377
0.00723333
0.0914937
0.0754182
0.0157699
0.00294128
0.0190236
-0.014692
0.0419908
-0.0107495
-0.00692233
0.0137703
-0.00347169
-0.00804372
0.0131618
0.0197991
-0.0173065
-0.0206649
0.0608186
-0.0159897
0.0509799
-0.0172294
0.0390057
0.0151882
-0.0122217
0.014735
-0.032189
0.0139701
0.0254512
0.00981102
-0.0147546
0.0302091
0.00468746
-0.0190887
-0.0054012
0.0059832
-0.00178991
0.110402
0.00152212
0.00182522
0.0768335
-0.00363951
-0.0126716
-0.00206281
0.0282939
0.00516323
0.00191067
-0.0309719
-0.0139047
-0.00627903
-0.0161924
0.0247308
0.0869442
0.0380855
0.0569742
0.00719142
0.00720002
0.0149871
0.0574442
-0.0190753
-0.0106355
-0.0187463
-0.0350758
-0.0168405
0.00694389
0.00517779
0.0168134
0.0241893
0.12594
-0.0213588
-0.0375472
-0.015033
-0.0254064
-0.0201024
0.00381189
0.015882
-0.0185247
-0.00446401
-0.0280329
0.046032
0.101244
-0.0131551
-0.0258297
-0.028194
-0.0146686
-0.0277778
-0.0297395
0.0943968
0.0834187
-0.0226962
-0.0217899
0.0192854
0.0410248
0.0154615
0.0550949
0.0288747
0.0297087
0.0307925
-0.00690412
-0.0264602
-0.0472161
0.0704665
-0.00322963
0.0290634
0.0293176
-0.0107596
0.118315
-0.00200331
-0.0208158
-0.00724878
0.0399139
0.00794188
-0.0235484
-0.0103752
0.0259506
-0.000101069
-0.0160738
0.030966
-0.0038818
0.102881
-0.0184396
-0.0356259
-0.0229083
-0.0183457
-0.0152033
0.0251787
0.0210375
0.00898684
-0.0492803
0.0223188
-0.00751339
-0.029102
0.0844746
-0.0268998
-0.0241204
-0.0198551
-0.0156403
-0.0260442
-0.0138701
-0.00390655
0.00488982
-0.0268123
0.0864012
-0.00248387
-0.023651
-0.0217161
0.0193421
0.0484342
-0.000305163
0.0125178
-0.0219354
-0.00556158
0.0061997
0.0417995
0.0258307
0.0282403
-0.0337775
-0.0201299
-0.0193164
0.00595587
-0.0180273
0.0124752
-0.0157377
-0.00482561
-0.0188824
0.0165246
-0.0238784
0.00686227
0.000540952
0.00281417
0.00454869
-0.0231064
-0.0011441
0.0476287
0.00670124
-0.0128696
-0.00869201
-0.0198741
-0.034573
-0.0165642
-0.00660669
0.0346806
-0.0212716
0.0324881
-0.0455735
-0.0164877
-0.0167502
0.00773061
-0.0267104
-0.014349
-0.00949171
-0.00727231
-0.0114893
-0.011088
-0.010292
0.00768842
-0.0294449
-0.0211911
-0.019468
0.0434327
-0.0105798
-0.0260796
0.00359758
-0.00961037
0.114786
0.0267916
-0.0232067
0.0758864
-0.0235508
-0.00499888
-0.00304647
-0.0219345
-0.0349798
-0.00550316
-0.00448233
-0.0179131
-0.015692
-0.00420172
-0.0306178
-0.00472986
0.00125845
0.0124656
0.0456177
-0.0249679
0.0434814
-0.00757403
-0.0261009
0.0101775
0.04037
-0.0504024
-0.0217373
-0.0146777
-0.0249362
-0.0144761
0.0264131
-0.0277002
-0.0302121
-0.00335502
-0.0176627
0.0442799
0.00721873
0.028904
-0.00838913
-0.00632135
-0.0004873
-0.0477563
-0.0179099
-0.0108738
-0.0155959
-0.0168507
-0.0313048
-0.00362632
-0.0158439
0.012377
-0.00150139
-0.018513
-0.00896022
-0.0146077
0.0140894
0.0275197
0.00540725
0.0386178
-0.00591503
0.0200754
0.014114
-0.0147741
-0.0299806
-0.0206602
-0.0425768
-0.0028088
0.00690217
-0.0327433
0.0822628
0.0997904
0.0798107
-0.0282336
-0.0129544
-0.0266492
0.00108263
0.0484936
0.0596064
0.0394462
-0.017996
0.0106193
0.00407298
0.0239078
-0.0260253
-0.020094
-0.00775806
0.000166218
-0.0241853
-0.0173066
-0.0112484
-0.0286063
-0.000314644
0.00396836
-0.0171989
-0.0242404
-0.0196495
-0.0385637
-0.0288545
-0.019365
0.0135844
-0.00573936
0.0167047
-0.0416475
-0.0249359
0.00709769
-0.0116219
-0.0112618
0.00463856
-0.00310732
-0.00856085
0.00962391
-0.00470363
0.00717792
-0.000186496
-0.0109709
0.000334772
-0.012602
0.0789378
-0.0299496
-0.0183133
-0.0214431
-0.007398
-0.0247738
-0.0162074
0.014336
-0.0356734
-0.0185285
0.00832135
-0.0216
-0.025251
-0.00480311
-0.0042751
0.00362158
0.0197097
-0.027311
-0.00385179
0.0418689
0.0382016
-0.00757334
0.0215983
-0.00156002
0.0203588
-0.013948
0.0474126
0.000703023
-0.0137147
-0.0036423
-0.0155634
-0.0121662
-0.0204117
-0.00197783
-0.0140167
-0.0257756
-0.0146066
-0.0305234
-0.0166773
-0.00841368
-0.0241006
-0.00129089
-0.0145203
-0.0307462
0.0311689
0.0121458
-0.00297327
-0.028156
-0.0078102
-0.0170956
-0.0187722
0.0136789
-0.021959
0.00176567
-0.0110193
-0.0222572
-0.0110764
-0.0139398
-0.00589875
-0.015216
-0.00899885
0.00570542
-0.00207647
0.040949
0.098634
0.0985681
-0.0142591
0.0924728
0.0259869
-0.0125976
-0.00754181
-0.000498342
-0.0199059
-0.0324277
-0.00191233
0.0657548
0.016537
-0.0369027
-0.0251867
-0.0141402
-0.0258119
0.00561675
-0.0111143
-0.0280519
-0.0213888
-0.0160159
0.00263893
-0.0131266
0.0107294
0.0417073
-0.0211711
-0.0222262
-0.0184394
0.00337985
0.00147867
-0.0238852
-0.0210117
0.00991945
0.00396054
0.0389021
0.00343559
-0.0131543
-0.0362558
0.0092195
-0.0144096
0.0407993
0.128221
-0.0348226
0.0311958
0.1084
-0.0215407
0.011213
0.0391549
-0.0227839
-0.00772409
0.0144207
-0.0100212
-0.0152232
0.0296282
0.0114551
-0.0122583
0.00922498
0.0459604
0.00550178
-0.000886685
0.0022653
0.010484
-0.00902578
0.0257207
-0.011884
0.0220663
-0.031507
0.0058697
0.00744146
-0.0151138
-0.0109662
0.00601145
-0.0129368
0.102884
-0.0168369
-0.0208443
-0.0229192
-0.0194402
-0.0213989
0.0252137
-0.0191835
0.00139136
-0.0059022
0.0299426
0.00140016
0.0631438
-0.00402792
-0.0014119
-0.0156898
-0.00784754
0.0115617
-0.0453894
-0.0195877
0.0219185
-0.019179
-0.0125477
-0.0372844
0.0815785
-0.0169702
-0.00836229
0.0905949
-0.00948045
-0.00331477
0.0500012
0.051372
0.0182664
-0.00363016
-0.0260283
-0.000595302
-0.0123656
-0.012221
0.0795348
-0.0055618
-0.00847038
-0.0199639
0.0139059
-0.0274485
-0.00462096
-0.0475761
-0.00228171
0.0897809
-0.00469487
-0.0313519
-0.0190066
0.0356726
0.00385192
-0.0277967
-0.0116406
-0.0168731
0.0166561
-0.035048
0.0324114
-0.0273075
-0.0264535
-0.0254751
0.0313829
-0.00142885
-0.00819536
-0.00474232
0.0303533
-0.00718728
-0.0203515
-0.0312651
0.0133845
0.0470026
0.000568467
-0.0256104
0.091696
-0.00747844
0.0762091
-0.00311712
0.0221039
-0.0212749
0.00612397
-0.00965584
0.0367986
0.0416312
-0.00923079
-0.0241647
0.0268185
-0.0146866
-0.031064
0.0318291
0.0108584
0.0175823
0.042291
-0.0216922
-0.00735011
-0.00517427
-0.0196087
0.158943
0.0134758
-0.0125653
0.0285728
-0.00929309
-0.0220266
0.0248495
0.00203662
-0.000167
-0.0416436
0.0429221
0.0658742
0.0301803
0.0149724
0.0174896
-0.0101359
0.0150201
0.114356
0.00180489
0.0168251
0.0126475
-0.0236375
-0.0134126
-0.0258187
-0.0180106
0.0114134
0.0217764
-0.0110685
0.022127
-0.0199835
0.00784116
-0.014043
-0.0085303
-0.00956692
0.0867842
-0.00105896
-0.0163621
-0.0152653
0.00819783
0.0143168
0.0383432
-0.0106978
-0.0145258
0.0566453
-0.007298
0.0893072
0.132531
-0.00402919
0.00264045
0.0252086
0.0436821
0.0215721
-0.034043
0.10165
-0.00631204
0.0139551
0.0241223
0.0269083
0.0220391
0.0309151
-0.0190116
0.0330798
-0.0139849
-0.0017884
0.0701643
0.0517406
-0.00664892
0.109134
0.0190071
0.0400007
0.0108071
-0.00659777
0.089882
-0.00693329
-0.00127369
-0.0088266
0.0293616
-0.00398116
0.0552768
-0.0283469
-0.022674
0.0499813
-0.000415063
0.0396753
0.0254088
-0.00623858
-0.00575481
0.0463084
0.0552739
0.0312031
-0.00886488
0.000308019
0.00332494
-0.00142514
-0.00412925
0.00188256
-0.00120829
-0.00791908
0.0380557
0.0297931
-0.00823712
0.0174964
0.0302414
-0.0217725
-0.0168453
0.0432744
0.00164102
0.0973092
0.0208907
-0.0122197
0.0317212
-0.00491184
0.0113438
-0.014662
0.0137072
0.000885
0.0451477
0.0258095
-0.00733524
0.00180751
-0.0187369
0.0521965
0.00105284
0.0532864
0.0226022
-0.00569825
-0.0213766
-0.0332569
-0.0011525
0.00896999
-0.030092
-0.0296385
-0.0230491
-0.00222654
0.0566434
-0.00719606
-0.0165195
0.00827837
0.0258033
0.00122936
-0.0363886
-0.0162089
0.00160516
0.0988453
0.06672
-0.0217279
-0.0108066
-0.0124419
-0.0165689
0.0146055
0.00736179
0.0277012
-0.015223
-0.0118496
0.0353746
0.0243709
0.0629262
-0.0185475
0.0319241
0.0529871
0.094184
0.0545395
-0.0245723
-0.0337299
0.038002
0.0475379
-0.00566116
0.0620278
0.00208676
-0.0180371
0.041632
0.00293039
0.0122096
-0.00678284
0.0282583
0.0486606
-0.0336185
0.0353645
0.0432629
0.113587
-0.00316399
-0.0175847
0.0164425
-0.0196431
0.00367643
0.00276457
-0.0193566
0.00649122
0.0456009
0.00353891
0.01172
-0.00676557
-0.0296025
0.056016
0.030947
-0.0130786
-0.00239627
0.0182188
0.0253278
0.0900919
-0.0355784
-0.0241437
0.000396781
0.0369103
0.0367406
0.00463701
-0.0281728
0.00851994
0.00279819
0.00777927
0.0905506
0.0272655
-0.0192533
-0.0109076
-0.0388268
-0.0100683
0.0513074
-0.037007
-0.0217473
-0.00725837
-0.0125235
-0.0131606
-0.0181822
0.106635
0.00451961
0.0230633
0.0345464
-0.0101539
-0.0118932
-0.0116375
-0.0176892
0.0172678
0.0400335
-0.00512032
-0.014513
-0.0308718
-0.0230536
0.0783897
-0.0221185
0.0127972
0.00683321
-0.015864
0.0236407
-0.0259846
-0.0602624
-0.0199651
-0.0208717
0.0322146
-0.00899344
0.00032
-0.0101632
0.0523948
-0.0128912
0.0121962
-0.00574434
0.0192915
-0.0243176
0.0372662
-0.00168317
0.0107251
-0.00756214
0.0242063
-0.017279
0.0243338
0.00107057
-0.0161286
-0.025238
-0.0248091
-0.0083513
0.00186859
-0.00139598
0.0697183
0.0101582
-0.0209276
-0.00660456
-0.0198174
-0.0111656
-0.00342912
-0.0106636
-0.0292931
-0.00463279
0.00467874
-0.0557536
-0.0121281
0.0556833
0.0647511
0.00562124
-0.023302
-0.0217527
-0.036755
-0.0026725
-0.00755081
0.0070586
-0.0172794
0.00121833
-0.0157769
0.00560799
0.0034692
-0.00467633
0.00224234
-0.00235565
-0.00639531
-0.0317281
0.00837359
0.0289492
-0.000896999
-0.0123092
-0.00152266
0.0350778
-0.00995053
0.0370407
-0.0464444
-0.011859
0.0976722
0.0184346
0.0299425
0.00969367
-0.00594748
0.0490089
-0.0134078
0.099668
-0.0130543
0.0492634
-0.0179451
-0.0188374
-0.00510464
0.00273789
-0.0118056
0.00888587
-0.00227781
0.0226778
-0.0143157
-0.0151946
0.0355504
-0.0205474
-0.000117241
0.00227152
0.0468868
0.0357837
0.0984851
0.00013298
0.0164343
0.00812635
-0.00579227
0.0227308
0.0724934
-0.0180999
-0.00846216
0.00991609
-0.00971022
-0.0152109
0.00476106
-0.0131077
0.0447053
0.00754549
0.0264689
0.0891372
0.0533429
0.00358146
0.0135029
0.00130655
-0.00306228
-0.00552797
0.00736925
0.0655364
-0.00619289
-0.00453001
-0.0082693
-0.0345321
0.023599
-0.020623
0.0191488
-0.00310952
-0.0259629
0.0338729
0.00760915
0.00727378
0.00472982
0.0186482
-0.0133415
0.0099181
0.0286267
-0.0169312
0.00394548
0.00325595
-0.0150124
0.015634
0.00221998
-0.0114585
-0.0263125
0.032619
0.00232472
-0.0219748
-0.0267928
-0.0110008
0.0405015
-0.00965475
0.123511
0.0287774
0.0870402
-0.0182353
0.0148748
-0.0136832
0.0136312
-0.0119977
0.00750387
-0.00781077
-0.0134042
-0.0209447
-0.00114386
0.00221104
-0.0224425
0.0577281
0.0130148
-0.0338023
0.0373426
-0.0170995
0.00379914
0.0144146
0.029359
-0.00256265
0.0753436
0.00778652
0.021732
-0.0329695
0.0299082
0.00867289
-0.0137237
-0.00661806
-0.0345989
0.0037897
-0.00469944
-0.0500725
-0.0109414
0.108343
0.0499123
0.0111815
0.0247311
0.0530372
-0.0135662
-0.00729947
-0.033052
0.00462501
0.00493453
0.0143826
0.00490478
0.0166297
-0.0228458
0.0577045
-0.0212162
-0.0112926
0.0646584
0.00291548
0.0376278
0.00479659
0.124449
0.0893459
-0.0154503
-0.0351839
-0.00981963
-0.0142383
-0.0160682
0.0462968
-0.00785426
0.0221837
0.0395439
-0.00659543
-0.0190116
0.00240042
-0.0273089
-0.0167773
0.00468695
0.0285768
-0.00568111
-0.0103333
-0.00103013
-0.000735886
0.0530677
0.0810638
-0.0146712
-0.0189369
0.0101728
-0.00954599
-0.00554775
-0.0297902
0.0473025
0.000443089
-0.00630494
0.0103052
-0.0208794
0.00172832
0.0408593
-0.0128277
-0.0239928
-0.0335919
-0.0205705
0.104237
0.0448355
0.0345829
-0.0177899
0.00610621
-0.0162202
-0.0130835
-0.00525515
0.0179977
-0.00504482
-0.0392336
0.012378
0.00523574
0.0627417
-0.0228452
0.0015845
-0.0108007
-0.0261227
-0.00836767
-0.0173517
-0.0242081
0.0318157
-0.0056298
0.0116693
-0.00288619
0.000515014
0.106545
0.00912636
0.0568501
0.0460457
-0.00657854
-0.0171237
-0.0141414
-0.00761561
0.0011957
-0.0298717
0.00465506
0.00870533
-0.00601145
-0.0177193
-0.01615
-0.0064811
0.0222487
0.00886913
0.0044171
0.118389
-0.0248229
0.0398412
0.0226505
-0.0055362
-0.0138471
-0.00282238
-0.00586357
-0.0218789
-0.0168805
-0.0201533
0.101539
-0.0111863
0.0253274
-0.0260521
0.00924291
0.000568038
-0.00698454
-0.00396646
-0.000190162
-0.00154185
-0.0131191
-0.0212991
0.101712
0.0675707
0.0055072
-0.00296427
-0.0157945
-0.0107825
0.000189279
-0.0171977
0.00884439
0.0246377
-0.00454643
-0.00580423
-0.0106403
0.00152327
-0.00380849
0.00129921
-0.0211065
-0.00468464
0.0175695
-0.0544429
-0.0074029
-0.0250887
[truncated: 3,894 more rows]

## Sheet: Gresham
control	DTT	H2O2	starvation	Heat shock			control	DTT	H2O2	starvation	Heat shock
-0.0051105	-0.0151849	0.0213093	-0.0248878	0.0607264		Number of values	5891	172	58	363	128			Number of families	1
-0.0198357		0.0196525	-0.0089822	0.0705577										Number of comparisons per family	4
-0.0113358	0.0251358	-0.0558903	0.0251358	0.0614074		Minimum	-0.07689	-0.05589	-0.05589	-0.05589	-0.02174			Alpha	0.05
-0.0292054	0.00603147	0.0426163	-0.0193703	0.0108662		25% Percentile	-0.01474	-0.001249	-0.004264	-0.004964	0.007868
-0.0218372	0.108863	0.0379197	0.00996265	0.0248725		Median	-0.005195	0.01323	0.01993	0.008931	0.019			Dunn's multiple comparisons test	Mean rank diff,	Significant?	Summary	Adjusted P Value	A-?
-0.021778	0.0196525	-0.0009133	0.0680225	-0.00394		75% Percentile	0.0101	0.03309	0.03969	0.02845	0.04317
-0.0216952	-0.0558903	-0.01972	0.0338122	0.0432178		Maximum	0.1301	0.1107	0.09809	0.1149	0.1175			control vs. DTT	-1396	Yes	****	<0,0001	B	DTT
0.0147218	0.0107199	0.0792949	0.0213093	0.00526753										control vs. H2O2	-1246	Yes	****	<0,0001	C	H2O2
0.00391767	-0.0076038	0.00685709	0.0144594	0.0237357		Mean	0.002221	0.01864	0.0182	0.01496	0.02771			control vs. starvation	-1121	Yes	****	<0,0001	D	starvation
0.00358413	0.110694	0.098088	-0.0124592	0.0321062		Std. Deviation	0.02851	0.02835	0.03085	0.02805	0.03109			control vs. Heat shock	-1850	Yes	****	<0,0001	E	Heat shock
-0.0187437	0.0379197	0.0414034	0.108863	0.0169485		Std. Error of Mean	0.0003715	0.002161	0.004051	0.001472	0.002748
-0.0205951	0.0297872	0.0426787	0.0196525	-0.0119071
-0.0134676	0.0226195	-0.0054056	-0.0558903	0.106974		Lower 95% CI of mean	0.001492	0.01437	0.01009	0.01206	0.02227			Test details	Mean rank 1	Mean rank 2	Mean rank diff,	n1	n2
0.0296343	-0.0016638	-0.0030197	-0.0054338	0.0966481		Upper 95% CI of mean	0.002949	0.0229	0.02631	0.01785	0.03315
-0.076885	0.00526753	-0.0099724	0.0891447	0.0414034										control vs. DTT	3162	4558	-1396	5891	172
-0.0269749	0.00250756	-0.0311791	-0.0076038	0.0426787		Skewness	1.922	1.022	0.2078	1.156	1.003			control vs. H2O2	3162	4408	-1246	5891	58
0.00240037	0.0179191	-0.0181379	0.0108662	0.0109258		Kurtosis	4.466	1.511	0.2352	1.522	0.5214			control vs. starvation	3162	4283	-1121	5891	363
-0.0388995	0.00045138	-0.0128185	-0.0068825	0.0730972										control vs. Heat shock	3162	5012	-1850	5891	128
0.00523247	-0.0039094	0.0484815	-0.0005382	0.0139333		Sum	13.08	3.205	1.056	5.43	3.547
-0.0110606	0.00992374	0.010272	-0.0123031	-0.0206914
-0.0113332	0.0298682	0.03033	-0.0066339	0.111763		D'Agostino & Pearson normality test
0.087522	0.00633797	0.0344477	0.0893063	-0.0003059		K2	2261	30.96	0.8214	70.18	18.7
0.0911158	-0.015508	-0.0175559	0.0128951	0.012248		P value	<0,0001	<0,0001	0.6632	<0,0001	<0,0001
0.0205962	0.00858907	0.0208669	0.0164465	0.0240658		Passed normality test (alpha=0.05)?	No	No	Yes	No	No
0.0140207	0.104901	0.0179119	0.00526753	0.0129712		P value summary	****	****	ns	****	****
-0.0071189	-0.0049551	0.0421328	-0.0152606	0.0730343
-0.0304003	0.0792949	-0.0282285	0.0338978	0.0647123		Shapiro-Wilk normality test
0.0007123	0.00685709	0.0223444	0.0108076	0.00893088		W	N too large	0.9315	0.9876	0.9199	0.9175
0.062096	-0.007654	0.0223779	0.0122152	0.00887505		P value		<0,0001	0.8163	<0,0001	<0,0001
-0.0151359	0.0414034	-0.0136839	0.0399137	0.0230179		Passed normality test (alpha=0.05)?		No	Yes	No	No
-0.0243424	0.0426787	-0.0014341	-0.0043366	0.0986772		P value summary		****	ns	****	****
-0.0024095	-0.0042834	0.031148	0.00250756	0.0256785
0.00466945	0.0143249	-0.0025541	-0.011628	0.0116071		KS normality test
-0.0187405	0.0345563	-0.0089281	-0.01972	-0.0013656		KS distance	0.1486	0.08532	0.06683	0.1051	0.1683
0.0128714	0.0249952	0.0552911	0.0174738	0.0157703		P value	<0,0001	0.0039	>0,1000	<0,0001	<0,0001
-0.0076018	0.0201009	0.0191782	-0.0073811	-0.0069836		Passed normality test (alpha=0.05)?	No	No	Yes	No	No
-0.0301425	0.0447191	0.00998068	0.0179191	0.0423656		P value summary	****	**	ns	****	****
-0.0067508	0.0100564	0.039114	-0.0207435	0.0159871
-0.003271	-0.0147564	0.0144802	0.00063796	0.0258279
0.0297452	0.0986772	-0.0142758	-0.0053333	0.010852
-0.0284429	0.0212225	0.0436481	-0.0005512	0.00839617
0.0194722	0.00121585	-0.0126378	0.00992374	0.02328
0.00954658	0.0256785	0.046842	0.0298682	0.0521712
-0.0112646	-0.0013656	0.0318738	0.00633797	0.0146024
-0.0221424	0.0157703	0.0205864	-0.0087517	0.0208595
0.00074456	0.0177289	0.0420923	0.00858907	0.0092491
0.00421163	0.0131722	0.0896518	0.104901	0.0186946
-0.0148355	0.00611727	0.0213495	0.0792949	0.0244475
0.00056071	0.0423656	0.0639304	-0.0097388	0.00570275
-0.0226937	0.0484815	0.0178659	0.0214102	-0.0163532
-0.0195711	-0.0093484	-0.0378926	0.0966481	0.0179119
-0.0123167	0.03033	0.0361511	0.0426787	0.0174425
0.0520645	0.0344477	-0.003884	0.0218419	0.0122252
0.0323833	0.0104324	0.0637842	0.0084726	0.00302038
-0.0124316	-0.0175559	0.00731104	-0.0042834	0.028272
-0.0265649	0.0208595	0.034082	-0.0054056	0.0438671
0.108172	0.00757292	0.00616929	0.00853522	-0.0008344
-0.0077921	-0.0080364	0.0202094	0.0143249	0.0276678
-0.0004611	0.0123091		0.10712	0.0183785
-0.021068	0.00534466		-0.0076789	0.0504132
-0.0033719	0.00201166		0.0139333	0.0706879
-0.0078811	0.0179119		0.00698783	-0.0049723
0.00694965	0.0341147		-0.0003059	0.0455797
0.0145382	0.0421328		0.0237686	0.0684936
-0.0015341	0.0267906		0.0722564	0.0131146
-0.0203063	-0.0013769		0.0308763	-0.0217376
-0.0035682	0.0488336		-0.0095043	0.0303294
0.0140998	-0.0282285		0.0275921	0.0911158
-0.0075253	0.0216477		-0.0262103	0.062096
0.00922946	-0.0070835		0.012248	0.0406264
0.0319221	-0.0135125		0.0240658	0.0424898
-0.0197381	-0.0124183		0.0119587	0.0859599
-0.01757	0.0223444		-0.0079053	0.0137761
-0.0125267	-0.0082041		0.0250859	0.0188424
0.0145951	0.00250254		0.00893088	0.0430346
0.0303294	0.0606484		-0.0010906	0.00884178
0.0151324	0.0684936		0.0100564	0.117451
0.0145437	-0.0014341		0.0449303	-0.0003087
-0.0053446	0.0353542		-0.0092573	0.0181996
-0.0018895	0.019594		-0.0227125	0.0192095
0.0106345	-0.0217376		0.0354127	0.00550226
-0.0146946	-0.0131654		-0.0147564	0.0261672
-0.0232765	0.0473709		0.0986772	0.0932942
-0.0231419	-0.0060524		0.00121585	0.0173644
0.0105488	0.0205962		-0.029844	0.00247788
-0.022405	-0.0279933		0.0256785	0.0107219
0.0818954	0.021668		0.00340123	0.039027
0.0473709	-0.0025541		-0.0013656	0.0235319
-0.0180031	0.0102812		-0.0087562	0.0164724
-0.0102342	0.0105145		0.0157703	0.0802352
0.0100417	0.0406264		0.0284527	0.0804966
-0.0050068	-0.0089281			-0.0109435
-0.0364365	0.0859599		-0.0006441	0.0318738
0.0284592	-0.0074636		0.0288962	0.00069199
-0.0016877	0.0172101		0.0478085	0.0226093
-0.0084386	0.00895813		0.0268503	0.00494782
0.0749844	0.0162125		0.00611727	-0.0168242
-0.0080557	0.00998068		0.0331942	0.00847027
-0.0060524	0.0123499		0.0423656	0.0205864
-0.0098281	0.0181996		0.0462921	0.0579076
-0.0172819	0.00640684		0.00747312	0.0100958
-0.0084616	0.00835083		-0.0036782	-0.0048337
-0.0081432	0.0236152		0.0159871	0.0188621
-0.0379945	0.0932942		0.0112647	0.00115533
-0.0093109	0.00246758		-0.0020334	0.00339151
-0.0022253	-0.0184572		-0.0128185	0.00368834
-0.0007809	-0.0007882		0.00156959	0.019711
-0.0136439	-0.0050959		0.010852	-0.0084924
0.038998	0.039565		0.0484815	0.0001442
-0.0497163	0.0241387		0.0377214	0.0449928
0.0359602	0.00861788		-0.0282371
0.0183039	-0.0155084		-0.0055709	0.0660262
0.0719608	0.0318738		-0.0170199	-0.0176003
0.0903398	0.00069199		0.03033	0.0749417
-0.0022015	-0.0089656		0.0279994	-0.0054871
-0.0098124	0.0205864		0.0344477	0.0220854
-0.0331036	0.0360032		0.0104324	0.0318572
0.00441054	-0.0087433		0.0295286	0.114656
-0.0130443	-0.0008996		-0.0038096	0.0255369
-0.0066096	0.0188621		0.00837058	0.00769145
-0.0167825	0.0420923		-0.0024996	-0.003884
-0.0201962	-0.0003172		-0.0225042	0.0706638
0.0129321	0.00507056		-0.0027625	0.0433424
-0.0161839	0.00484741		-0.0112025	0.0144776
-0.0230704	0.0343708		0.0113421	0.0513846
0.0275624	0.0854879		-0.0027977	0.0238659
-0.0057199	0.0328454		0.0208595	0.0191479
-0.0064634	0.0379474		0.0180127	-0.0140208
-0.0054441	0.0132829		-0.025403	0.00032984
-0.0141408	0.0263039		-0.00676
0.00727715	0.0284133		0.00493471
-0.0208626	0.0391226		0.00456285
0.0111105	0.0469568		0.0123091
0.00547872	0.0100911		0.00058422
0.0278011	-0.0084186		0.00534466
-0.0154337	0.0403228		0.0321097
0.00799108	0.0896518		0.0431486
0.120821	0.00470837		-0.0057844
0.0241262	0.0401126		-0.0081017
-0.0076223	0.00244009		-0.0110512
-0.0364267	0.0327286		-0.0084429
0.0909279	0.0185736		0.0428347
-0.0233104	0.051673		0.0219848
0.0133202	0.0674027		0.0179119
-0.0089281	0.00334522		0.0156739
-0.0158488	0.0331777		-0.0094202
-0.0081365	-0.0140964		0.102124
0.0207762	0.0421232		0.00845552
-0.0092108	0.0178659		0.014145
0.0178346	0.0318572		0.00892133
0.0424898	0.037073		0.00629205
-0.0199504	-0.0081395		0.0421328
0.0224092	0.00505894		0.0319533
0.0056012	0.0129815		0.0267906
0.0151439	-0.0169547		-0.0096455
-0.0176904	-0.0088401		0.0224636
-0.0099877	0.0282563		-0.0282285
0.0344443	0.0778357		-0.0162334
-0.0256707	0.0210021		0.00103707
-0.003458	-0.0019415		0.0140766
0.0142214	0.0243153		0.0568103
0.00030197	-0.003884		-0.0082041
0.0068403	0.0502838		0.028272
-0.0177203	0.00861686		-0.0022485
-0.019547	0.0637842		0.0344748
-0.0213102	0.0259221		-0.0023999
0	0.0238659		0.00317061
-0.0063604	-0.007308		0.0492775
-0.0026394	0.0129295		0.00250254
-0.0089393	-0.0147673		0.00568527
0.0319325	0.00616929		-0.0149542
-0.02247	0.0911629		0.0706879
-0.0111944	-0.0203765		-0.0067343
-0.0212343			0.021908
-0.0219881			-0.0035745
0.0172101			0.0223779
-0.0202344			-0.0086194
-0.014213			0.0365219
0.0163418			0.0324314
0.0117303			-0.0167188
-0.013475			-0.0269693
0.00822169			-0.0014341
-0.0049544			0.00420204
0.106998			-0.0084732
-0.012075			0.019345
0.00835937			0.031148
0.0437921			-0.0003073
0.0137761			-0.0060524
-0.0078788			0.00056071
-0.0043038			0.00694965
-0.0296756			0.0140998
0.00572216			0.0105488
-0.0277492			0.046278
-0.0235667			0.0806201
-0.0256394			0.021668
0.101811			-0.0025541
-0.0130278			0.011529
-0.0126848			-0.0001329
-0.0049536			0.0727001
0.0209422			0.0105145
			0.0344443
0.118079			0.0167514
-0.0292683			0.0552911
0.00514007			0.0172101
-0.0195817			0.0301149
0.00536899			0.0191782
0.0806201			0.00972951
-0.0160113			0.0797921
-0.0226027			0.00112039
-0.0002876			0.0134085
-0.0194269			0.0549587
-0.0112754			-0.0161413
-0.0014638			-0.0043591
-0.0089986			-0.0091377
-0.0280179			0.00998068
0.0632106			-0.0076223
-0.0077972			0.0293005
-0.0031402			0.0144802
-0.0125029			0.0277844
-0.0075147			-0.0203099
-0.0041949			0.0181996
-0.0014392			0.0205479
0.00650101			0.00977779
-0.0279933			-0.0232739
0.021668			0.00835083
-0.0311207			0.0693763
0.0168924			0.00415751
0.122986			0.0324618
0.0989907			0.0932942
0.0717243			0.0648435
-0.0358082			-0.000845
-0.0062931			0.00247788
0.00880493			0.0056901
-0.0202478			-8.1e-05
-0.0081057			0.0463518
0.0132295			-0.014428
0.0135046			0.0246947
0.0200853			-0.0087095
0.0175618			-0.0273935
-0.0096061			-0.0047997
0.00144541			0.0034756
0.00530714			0.0272049
0.0797921			0.0232896
0.00112039			-0.0056286
-0.0097693			0.00581634
-0.0072888			0.00069199
0.0166081			0.101924
-0.0069811			0.0180614
0.117023			0.0799087
-0.0165484			-0.0168193
-0.0164609			0.00494782
0.0296097			0.00231744
0.0270587			0.0334901
0.00895813			-0.0258495
0.00024462			0.0185116
0.00882846			-0.0124569
0.0393446			0.0205864
-0.0069838			0.0360032
0.0158191			-0.0059351
0.00077073			-0.0113474
-0.0033578			0.0667297
-0.0089275			0.0236827
-0.0263699			0.00344231
0.0157465			-0.0016461
-0.0010451			0.030167
0.105125			0.0188621
-0.0134441			-0.0071769
-0.0165677			-0.0103797
0.011529			0.00507056
-0.0001329			-0.0062216
0.0727001			0.00484741
-0.0097761			0.0923613
0.0102812			0.0343708
-0.0120388			0.0462513
-0.0284591			0.0564745
-0.0094738			0.0284133
0.00110606			-0.0175196
-0.0156456			0.0354538
-0.0090734			0.0391226
-0.0090467			0.0469568
-0.0153618			0.0110253
-0.0195417			0.0158336
-0.0205373			0.0418614
-0.026207			0.0639906
0.0493069			-0.0055683
0.0120575			0.00610951
0.0105145			0.00988928
0.00316635			0.0896518
-0.0237439			0.0233578
-0.0145175
0.0406264			0.0111132
-0.009767			-0.0197926
-0.0138262			0.0327286
-0.0130726			0.051673
-0.0077821			-0.0101824
0.0613423			-0.0098983
0.0504988			-0.0054871
0.0123582			-0.0010572
-0.0162768			0.0108475
0.0262758			0.0194751
-0.0208434			0.0107948
0.117636			0.00267607
0.0243297			0.0168202
0.00884178			0.0644124
0.0341052			-0.0084371
-0.0005665			0.042621
-0.0016849			0.0166603
0.0227153			0.0639304
0.046278			0.0545503
-0.0112027			-0.0062149
-0.0323185			-0.0151504
0.0405905			-0.0140964
0.0500732			0.0421232
-0.0005255			0.0178659
-0.0116359			0.114907
0.0231452			0.0318572
-0.0136853			0.00122923
-0.0285962			-0.0168659
0.00373811			0.0073327
-0.0170878			0.0701729
-0.0170813			0.00505894
0.00471139			0.0129815
-0.0147197			0.00088371
0.0709577			-0.018339
-0.0023289			-0.0003726
-0.025493			0.0382399
0.00945044			-0.0135549
0.00302026			0.0282563
0.0301149			-0.0038871
-0.0219938			-0.0049635
-0.0092444			-0.0014031
0.00193153			0.0361511
0.017856			-0.0052257
0.0134085			-0.0019415
0.114008			0.0255369
-0.0086863			0.0243153
-0.0095405			0.0587628
0.0584603			-0.003884
0.00694392			0.0502838
-0.0086331			0.00540871
-0.0069423			0.00861686
0.0188424			-0.0126356
0.0211092			0.0370127
0.0549587			0.0637842
-0.0181193			0.00731104
-0.0103433			0.0176562
-0.0249878			0.034082
-0.0197406			-0.0147673
0.0074587			0.0069538
-0.0118324			-0.0154058
-0.0054415			0.00263306
-0.0068612			0.00616929
0.0101091			-0.0029347
-0.027424			-0.002089
-0.0043495			-0.0025611
-0.0117228			0.0202094
-0.0068667			0.0170833
			-0.0187994
0.0430346			0.0033192
-0.0129775			0.0502103
0.0417298			0.0046535
0.00267337			-0.0133252
-0.0017187			0.0326199
-0.0104086			-0.0203765
0.0194077			-0.0133062
-0.0175157
-0.0028006
-0.0142972
-0.0248967
0.0302418
0.012614
-0.0257966
-0.0281709
-0.0115462
0.0286445
0.020329
-0.0091377
0.0336714
0.0352766
-0.0197091
0.0117285
-0.0267355
-0.0012358
0.00862084
-0.0141601
0.00998068
-0.0074946
0.0123499
-0.0123865
-0.0102304
-0.0269986
0.00768878
-0.0078916
0.00024579
0.124203
-0.0247766
-0.0031579
0.00694064
-0.0229968
0.00226259
-0.0230778
0.0180382
-0.0315711
0.117703
0.103211
0.00210989
-0.012277
-0.0064244
-0.0225476
0.0859599
0.0195988
0.0202125
-0.0268637
-0.0150359
-0.0161914
-0.008315
-0.0031481
-0.0064941
-0.0045924
0.00425576
-0.0098286
-0.0064991
0.0106773
0.00583846
0.0167514
-0.0064053
-0.0008111
-0.0291713
-0.029713
-0.0030353
-0.0074636
-0.0221998
-0.0028249
-0.0276862
0.0458094
-0.0151257
-0.0012857
0.0552911
-0.0064872
0.0224386
-0.0126116
-0.0206965
0.0127302
-0.0028687
-0.0012698
0.0163962
-0.0014907
-0.0017587
-0.0124201
-0.0215126
0.0120309
-0.0046793
0.00363099
-0.0057765
0.00966557
-0.0135109
-0.0191209
0.00574655
0.00262396
0.0121989
0.0191782
0.0107678
-0.0190952
0.011676
0.0142749
0.0729759
-0.0128668
0.00424282
0.0233348
-0.0254246
-0.0240639
0.0219825
-0.0235198
0.00639062
-0.0131844
-0.0022791
-0.0108527
-0.0042622
0.00489648
-0.0089721
0.042335
-0.0288738
0.0123407
0.00972951
-0.010598
-0.0161413
-0.0302864
-0.0223889
-0.0020879
-0.006187
-0.0010588
-0.0189978
-0.0175098
-0.0191806
-0.0021712
-0.014609
-0.0026352
0.00656457
0.0444355
-0.0169697
-0.0106183
0.0431127
0.0162125
-0.0164917
-0.0238568
-0.0266763
0.00996689
-0.0038389
-0.0154378
-0.0043591
0.00373947
0.0350972
-0.0098129
-0.0072334
0.0158255
-0.0067744
0.0178309
0.0836841
0.00626334
0.0257158
0.00215703
-0.0403324
-0.0098487
-0.011152
-0.0204168
0.030834
-0.0227467
0.031548
-0.0114536
0.0082439
0.00580534
-0.0153626
-0.0058415
0.0277844
0.0665632
0.00944468
-0.0213029
0.0391601
0.039114
0.041576
-0.0307093
-0.0057916
-0.0107395
0.0394046
-0.0016549
-0.0180776
0.00152435
-0.0203099
0.0181996
-0.0096141
0.0205479
0.00306172
-0.0140428
0.0192095
-0.0487833
0.0589991
-0.008917
-0.005269
-0.0087306
0.0016176
0.0247875
-0.010405
0.030348
-0.027661
-0.0119908
0.0282693
-0.0031576
-0.0062732
0.0161977
0.00550226
0.014359
-0.002883
0.0265646
-0.0210787
-0.0259949
0.00640684
-0.0079074
-0.0223734
-0.0094123
0.00908639
-0.0015966
-0.0068395
0.0025243
0.00993571
0.0293005
0.0113127
-0.0196941
-0.0090624
-0.0106754
0.0206308
0.0353158
-0.0043659
0.117451
-0.0011523
-0.0068264
-0.0003087
0.0100511
-0.0158327
-0.0148794
0.0143209
0.0111926
-0.0227019
0.0346127
-0.0211095
-0.0015114
-0.0070261
0.114224
0.0168419
-0.0234138
-0.0223296
-0.0179969
0.00455169
0.0352341
-0.0074802
0.114309
-0.0139117
-0.0259092
0.0356344
0.00061675
0.0144802
0.0102443
-0.0104432
-0.0223734
-0.0079074
-0.0008002
-0.0070996
0.00667776
0.00796319
-0.0038974
0.0145808
-0.0102283
0.00609226
-0.0085573
0.00728301
-0.0141624
0.0498396
-0.0047429
-0.0001434
0.009831
-0.0128372
-0.0009937
0.00762485
-0.0152179
-0.0193508
-0.0251012
-0.0019508
0.0118017
-0.005828
0.00278201
-0.0033713
0.00115557
-0.0125604
0.00204872
-0.0270269
0.00702248
-0.0213133
-0.0078095
0.00039683
0.00977779
-0.0012855
-0.002677
-0.025883
0.00640158
0.0132036
-0.0399855
-0.0079507
-0.0202924
-0.0149744
0.0027615
-0.0118462
-0.0232739
-0.0077912
-0.022158
-0.0144757
0.0242169
-0.0090888
-0.0249758
-0.0186464
0.0244494
0.0878808
0.0251566
-0.0113098
0.00348334
-0.0194096
-0.0082524
-0.0195529
-0.0196501
0.0255288
-0.0288659
-0.0128036
-0.0327942
0.00370847
-0.0005104
0.0146122
-0.0141605
-0.0182066
-0.0204428
0.0950909
0.0299343
-0.0073945
-0.0001465
-0.0047997
-0.0244708
0.0034756
-0.0117311
0.0701937
-0.0140955
-0.0126378
-0.0104264
-0.028667
0.023738
-0.0071546
0.013569
-0.0101513
-0.0248295
-0.0101723
-0.0332319
-0.0259573
0.0152194
-0.0051837
-0.0022229
-0.0025843
-0.0083484
-0.0063944
0.0272049
0.0078764
-0.0225269
-0.0037549
0.0267086
0.0320441
-0.0157362
-0.0161742
0.0845684
-0.0191129
-0.017267
-0.0049361
-0.0125151
0.00917802
0.100722
-0.0206266
0.0066327
-0.0199424
0.0456573
0.0570934
-0.018369
-0.0158431
0.0185116
-0.01423
-0.0143303
0.117328
-0.0236066
-0.0058483
0.0169518
-0.0026073
-0.0150618
0.099209
0.109399
0.114679
0.0487568
0.0616054
0.00875504
0.0229907
-0.0102968
-0.0312825
-0.0091743
-0.0053008
-0.0103106
-0.0050062
0.0079382
0.0312184
0.00560578
-0.0169677
-0.0258706
0.0318534
-0.006453
0.00716005
0.0100958
-0.0109336
-0.0094956
-0.032236
-0.0059284
-0.0050465
-0.0053264
-0.0008996
-0.0153715
-0.0048337
-0.0115402
-0.021801
-0.0244659
-0.0034504
-0.0116747
-0.0176989
-0.017687
0.00403556
0.00069894
-0.0113469
0.0173644
0.033294
0.0436481
-0.0151734
0.0161082
-0.0230154
0.103058
0.00507056
0.0417421
0.00153139
0.128588
-0.0099902
-0.0099135
0.00982302
0.12017
0.057877
-0.0088938
-0.0151041
0.0126955
-0.0020148
-0.0221617
0.029422
0.0056901
0.0235464
-0.0034654
0.0044844
0.0146814
-0.0131947
0.00190146
0.0107219
-0.0136211
-0.0100813
-0.0081352
0.0216533
-0.0176503
-0.0123781
0.0141578
-0.0218493
-0.0155009
0.00525711
-0.0056796
-0.0084825
-0.0284101
0.0338755
-0.0334283
-0.0048885
0.0353944
-0.0050959
0.0207009
-0.0234817
-0.0217505
0.00293332
0.01559
-0.0257727
-0.020773
-8.1e-05
0.0463518
-0.014428
0.124228
0.0446263
-0.020898
-0.0076981
-0.0282831
0.00579207
0.123914
0.0752959
0.0180614
-0.0113305
0.00258565
-0.0155214
0.0328402
-0.0168193
0.0180508
-0.0013652
-0.0149716
0.00494782
0.0182714
-0.0188549
-0.0105648
0.071505
-0.0115553
0.0315102
-0.0333112
0.030456
0.0189953
-0.0164469
0.0103109
-0.0277487
-0.0054422
0.00073422
0.0144932
-0.022254
0.00231744
-0.0168242
-0.0314686
0.00071907
-0.0053041
0.00013788
0.103992
-0.0076649
-0.0013872
0.0411517
-0.0166697
-0.0089656
-0.0022315
0.021517
-0.0014129
-0.0083312
-0.0169319
-0.0093543
-0.0232407
-0.0152732
0.0127237
0.0796666
0.0205951
0.0334901
0.00204228
0.00741593
0.00847027
0.0706918
-0.0258495
0.009495
-0.0182661
-0.0351678
-0.0191896
-0.0029784
-0.002985
0.00296984
0.0138208
0.118774
-0.0117766
-0.0244967
-0.000636
-0.0288965
-0.0191427
0.00515702
0.00729553
-0.0138597
0.00407414
-0.027492
0.0529851
0.103557
-0.0015869
-0.0212593
-0.0318843
-0.0116727
-0.0203049
-0.0158423
0.0667297
0.0693796
-0.0206594
-0.0355329
0.0196196
0.035592
0.0105766
0.0579076
0.0138974
0.0142344
0.0156726
-0.0034352
-0.018588
-0.0361855
0.0618107
-0.0067162
0.01523
0.0236827
-0.0048657
0.11124
0.00377296
-0.0129189
-0.0129978
0.0187866
0.00076673
-0.0223867
-0.0081678
0.00679611
0.00117337
-0.0150477
0.0236348
-0.0016461
0.10856
0.00029943
-0.0338257
-0.0110017
-0.0135275
-0.0160538
0.030167
0.0260492
0.00068719
-0.0554024
0.0188621
-0.0026884
-0.0192214
0.0311272
-0.0200087
-0.009318
-0.0075058
-0.0126828
-0.026732
-0.0130455
0.0159551
-0.007243
-0.0212111
0.0917546
0.00252913
-0.0071769
-0.01949
0.0131884
0.0488223
-0.0053086
0.00531538
-0.0267763
-0.0073054
-0.0026948
0.0360032
0.00525975
0.018743
-0.018319
-0.0217409
-0.0125667
-0.0103797
-0.0070186
0.0020421
-0.0147482
-0.0086028
-0.0144466
0.0049628
-0.0236625
0.00083073
0.00821162
-0.0042085
0.00770038
-0.0177616
-0.0082715
0.0463495
0.00339151
-0.0086194
-0.0108213
-0.0289663
-0.0244888
-0.0069714
-0.0094686
0.0231544
-0.0226401
0.0251749
-0.0303905
-0.0138319
-0.0142758
0.00415751
-0.0214648
-0.0085476
-0.0016521
-0.0086245
-0.0095387
-0.0196787
-0.0240573
-0.0156898
-0.0257785
-0.018632
-0.0193787
0.0324618
-0.008132
-0.0298048
0.00953442
-0.0098558
0.0932942
-0.0016671
-0.022889
0.0648435
-0.0174703
-0.0123034
-0.0059484
-0.0303037
-0.033198
-0.00113
-0.0014513
-0.0129943
-0.0248212
-0.0007882
-0.0371373
0.0144116
0.00132499
0.00247788
0.0403939
-0.0205364
0.0396329
-0.0037305
-0.0236709
-0.0033173
0.0232896
-0.027003
-0.0179714
-0.0082475
-0.0145588
-0.0149936
0.0195605
-0.0168397
-0.0237273
-0.0110235
-0.0274377
0.0262897
0.0012136
0.02491
-0.0098523
-0.0402456
0.00928152
-0.0342918
-0.0126723
-0.0043737
-0.0075784
-0.0160261
-0.0229997
0.00461789
-0.0056286
0.00638337
-0.0136493
-0.0218717
-0.0240817
-0.016654
0.00919188
0.0241387
0.00264684
0.0321429
-0.014086
0.00861788
-0.0101412
-0.0155084
-0.0232121
-0.0137903
-0.0312804
-0.0019892
0.00349505
-0.0369704
0.0799087
0.105467
0.0698843
-0.0241893
-0.0080849
-0.0348822
-0.0049117
0.0250596
0.0501138
0.0226093
-0.005873
-0.0019043
0.00461097
0.0206762
-0.0306439
-0.0124265
-0.0108175
0.00186646
-0.0208798
-0.0084268
-0.0129817
-0.0434101
-0.003743
0.0046222
-0.0175633
-0.0226076
-0.0147623
-0.0186782
-0.0167276
-0.0112091
-0.0013361
0.0062362
0.0205864
-0.032911
-0.0375387
-0.0096949
-0.0145233
-0.0058095
-0.0038907
0.00659002
-0.0078668
-0.0031718
-0.0059351
-0.0019762
-0.0011471
-0.0113474
-0.0206318
-0.0083295
0.0575229
-0.0237369
-0.023698
-0.0195572
-0.0017006
-0.0114912
-0.0201315
-0.0112629
0.00856051
-0.0198897
-0.0022897
0.00176126
-0.0115599
-0.017374
-0.0008153
-0.0084746
-0.0003172
0.00977315
-0.01818
-0.0040895
0.032693
0.0337716
-0.000981
0.0163817
-0.0042163
0.00768075
-0.010475
0.0320946
0.00183143
-0.0117356
-0.0053372
-0.0065064
-0.0190956
-0.0226107
-0.0022492
-0.0238934
-0.0029228
-0.0241096
0.00231852
-0.0048296
-0.0091399
0.00246758
-0.0184572
-0.0324923
0.0174879
0.0164744
-0.000845
-0.0120664
-0.005904
-0.012425
-0.0240918
0.00163468
-0.0212126
-0.008265
-0.0152395
-0.0165114
-0.0097576
-0.0063917
-0.0037374
-0.0039293
0.00431836
-0.0057603
0.00999884
0.039027
0.0802352
0.0804966
-0.0169009
0.0736249
0.0170077
-0.0187334
-0.0161109
-0.0218821
-0.0145519
-0.0274296
-0.0164095
0.046842
0.00581634
-0.0124077
-0.0152195
-0.0109435
-0.0188822
0.00327159
-0.0175557
-0.0162452
-0.0062216
-0.0181033
0.0124315
0.00095856
0.00632153
0.0318738
-0.0172624
-0.0182102
-0.0149831
0.00915698
0.00055777
-0.0165052
-0.0194737
0.0010216
0.00317187
0.0320912
-0.0040943
0.00547424
-0.0326145
0.00069199
-0.0026787
0.050049
0.113559
-0.0188301
0.00183152
0.101924
-0.0115783
-0.0018489
0.020532
-0.0203916
-0.0104065
0.00485741
-0.0073957
-0.0049495
0.0253676
0.00897318
-0.0068644
-0.0009601
0.0380717
-0.0036502
0.00093501
-0.0004675
0.00516978
-0.0114686
0.013887
-0.0099146
0.00441361
-0.0369114
-0.0003972
-0.0124569
0.00650777
-0.003153
-0.0043807
-0.0087706
0.103094
-0.0173782
-0.0458282
-0.0226631
-0.026315
-0.0202907
0.0154133
-0.0200659
0.0097981
-0.0061573
0.0328956
-0.0034714
0.0528307
-0.0087433
-0.0022628
-0.0271828
-0.0174181
-0.0030029
-0.0352283
-0.0151025
0.0101446
-0.0219126
-0.0119911
-0.0297482
0.0983331
-0.0101013
0.00115533
0.100586
-0.0123992
-0.002605
0.0420923
0.0430849
0.00299992
-0.0034401
-0.0149251
-0.0052652
0.00011574
-0.024507
0.063941
-0.0004224
-0.0146067
-0.0140401
0.00646038
-0.027998
0.00772369
-0.0430783
-0.0030985
0.0992886
-0.0151554
-0.0129272
-0.0214589
0.00835083
-0.0013201
-0.0181202
-0.0169177
-0.0206882
0.00322048
-0.0348403
0.0270114
-0.0215403
-0.0217391
-0.0235565
0.0180608
-0.0148757
-0.0061478
-0.0125221
0.0212128
-0.0062799
-0.0128231
-0.017426
0.0232677
0.0260069
-0.0027757
-0.0136955
0.0934589
-0.0157202
0.0693763
-0.0027331
0.0258797
-0.0227135
-0.001076
-0.0018085
0.024462
0.039565
-0.001398
-0.0301518
0.0235319
-0.0114233
-0.0229865
0.0164724
-0.0062278
0.0104616
0.0285635
-0.0198348
-0.0030083
-0.0049606
-0.0192718
0.11845
0.0245826
-0.0143186
0.00484741
-0.0087035
-0.0268387
0.0246947
-0.0067972
-0.0087095
-0.0273935
0.0261672
0.0143292
0.0173138
0.00182933
0.00792348
0.00025023
0.00397931
0.0860554
-0.0097934
0.00014477
0.00257316
0.00367753
-0.0125057
-0.0257817
-0.0113446
-0.0368856
0.00075145
0.014882
0.00407681
0.0110253
-0.0262195
0.00453873
-0.0113991
-0.0093424
-0.0117734
0.0923613
-0.0165968
-0.0060871
-0.016763
-0.0059642
0.0237664
0.0275273
-0.0091521
-0.0147379
0.0442212
-0.0052374
0.08447
0.10698
-0.0187649
0.00125448
0.0174937
0.0328454
0.00926134
-0.0244388
0.0885245
-0.0169991
0.00150502
0.00585332
0.00368834
0.0180241
0.00277307
-0.0164148
0.0183159
-0.0214878
-0.0069054
0.0505393
0.0379474
0.00090918
0.0797464
0.0176773
0.0462513
0.00135906
-0.0048859
0.0890811
-0.0025009
-0.0124809
0.00070685
0.0132829
-0.0322299
0.0385268
-0.0201728
-0.0203718
0.0329252
-0.0043088
0.0253426
0.011502
-0.0211142
-0.0173018
0.0290723
0.0381058
0.0222997
-0.0105478
-0.0255838
0.00344281
-0.0069859
-0.0135987
-0.0123866
-0.0004433
0.00933819
0.0292578
0.0112866
-0.0139102
0.019711
0.0305948
-0.010134
-0.0098156
0.0256102
-0.0117938
0.0661475
0.0151532
-0.0097419
0.012411
-0.0041421
0.00646959
-0.0232354
0.00489499
-0.0228572
0.0370199
0.00851257
-0.0175196
0.0001442
-0.0102171
0.0354538
-0.0109846
0.0486716
0.00978099
-0.0225578
-0.0326278
-0.0192765
0.00524942
-0.0036898
-0.0295528
-0.0374455
-0.0251821
-0.0127548
0.0532565
-0.0022641
-0.0129439
0.0086369
0.00451197
-0.0096945
-0.0454264
-0.0117873
0.0897922
0.0542074
-0.0025694
-0.0162986
-0.015402
-0.0165899
0.0174226
0.0206317
0.0241169
-0.0029609
-0.0129881
0.0277441
0.0158336
0.0639906
-0.0164474
0.0209578
0.0307425
0.111854
0.0418614
-0.0115615
-0.0358789
0.0136437
0.0242793
-0.0141071
0.0449928
0.0113048
-0.0161743
0.0294543
-0.0046922
0.0111545
-0.0154182
0.0176197
0.0356332
-0.0202036
0.0296397
0.0295341
0.130075
0.00394469
-0.0211931
-0.0065699
-0.0069137
0.00119263
-0.0102366
-0.028776
0.0112719
0.0343708
0.00104395
-0.0058711
-0.0281967
-0.0102218
0.046441
0.0235347
-0.0084943
-0.0194342
-0.0049141
0.0135765
0.0854879
-0.0317288
-0.0198798
0.00042858
0.0176868
0.0214309
-0.0069373
-0.0241903
0.00092672
-0.0024365
0.00334357
0.103637
0.0163693
-0.0144803
-0.011468
-0.0152099
-0.0236733
0.042319
-0.0268763
-0.0126386
-0.0107396
-0.0189516
-0.0126423
-0.0209588
0.102624
-0.0117773
0.00489799
0.0238996
-0.0158748
-0.0140057
-0.0098034
-0.0192252
0.00607742
0.0541997
-0.0027981
-0.0075233
-0.0280219
-0.0212544
0.105695
-0.029423
0.0177788
0.00362761
-0.0064671
0.0169699
-0.011569
-0.0290208
-0.0126417
-0.0119521
0.0284133
0.00081609
-0.0084924
-0.0136062
0.0381948
-0.0252128
-0.0048189
-0.0131056
0.0162923
-0.0218672
0.00127648
-0.0066032
-0.0147434
-0.0215377
0.00848951
-0.0161047
0.0141377
0.00392307
-0.0268074
-0.0202469
-0.0122175
-0.0013789
-0.0158711
0.0004316
0.0651473
0.00591193
-0.0298702
-0.0057709
-0.0217038
-0.0195613
0.00084316
-0.0089441
-0.025053
-0.0043627
-0.0210964
-0.0063811
0.0391226
0.0469568
0.00157392
-0.0178043
-0.0208393
-0.0199607
0.00305783
-0.0085243
-0.0075224
-0.0008104
-0.0129279
-0.0228599
-0.0247201
-0.0100472
0.00242421
-0.0077392
-0.0103458
0.00294415
-0.0014642
-0.0236932
0.0111099
0.0185447
-0.003751
-0.0005949
-0.0116674
-0.0055683
-0.0087296
0.0212326
-0.0312625
-0.0133951
0.0896518
-0.0037437
0.00988928
0.00226181
-0.0080936
0.040929
-0.0094415
0.0687089
-0.0315483
0.0403228
-0.0142141
-0.0101268
-0.0076511
-0.0084186
-0.0074304
0.00987996
-0.0065352
0.00610951
-0.0242221
-0.0238862
0.0335118
-0.0185609
-0.0020122
0.00405071
0.0288317
0.0143216
0.0840918
-0.004934
0.0015089
0.0092474
-0.0138404
0.0107766
0.0731248
-0.011305
-0.0065903
0.00326624
-0.0060929
-0.0190945
-0.0206704
-0.0159953
0.0199339
-0.0093192
0.0103461
0.0813937
0.0363035
0.00226032
-0.0022394
0.0057061
-0.0029509
-0.0091816
-0.0028002
0.0105147
-0.0093516
0.0235213
-0.0020797
-0.0281477
0.0219355
-0.013854
0.019051
-0.0043822
-0.0162532
0.0319927
0.0109696
0.0111662
-0.0076347
0.0240154
-0.0112386
0.008995
0.0188005
-0.0158587
-0.0151199
-0.0234855
-0.0191869
-0.0022718
-0.012848
-0.0245329
-0.0133101
0.0165666
-0.0025833
-0.0292709
-0.0248902
-0.0081431
-0.0180046
0.0280334
-0.0020403
0.117256
0.00467481
0.106473
-0.0221461
0.010696
-0.0346368
-0.005698
-0.0354176
-0.002192
-0.0054449
-0.0146901
-0.0205696
0.00470837
0.00169373
-0.013907
0.0401126
0.0001111
-0.0292928
0.0233578
-0.0173781
-0.0034132
0.00874702
0.0660262
-0.0215658
0.00814103
-0.0313099
0.0194751
0.0107948
-0.0197932
-0.0127063
-0.0317735
0.00267607
-0.0176174
-0.0473995
-0.0305085
0.0964633
0.0426652
0.0132176
0.0168202
0.0381277
-0.0133265
-0.0192768
-0.027369
0.00122195
-0.0030613
0.0149049
-0.0064113
0.00966202
-0.0192497
0.0337501
-0.030808
-0.0253248
0.0506104
-0.0005628
0.00257943
0.0532562
0.117378
0.114907
-0.02953
-0.019952
-0.0184868
-0.0161513
-0.0220444
0.0318572
-0.0120018
0.0137
0.0216664
-0.0170645
0.00109324
0.00639596
-0.0294029
-0.0163526
0.00094927
0.0327892
-0.0027163
-0.0041223
-0.0075433
-0.0040413
0.0548837
0.0721327
-0.0241337
-0.0142719
0.00095715
-0.0050605
-0.0057024
-0.0229938
0.037073
-0.0179667
-0.0033262
0.00912805
-0.0238426
-0.0064417
0.0270704
-0.0067017
-0.027417
-0.0378926
-0.0153461
0.11335
0.0288899
0.0382399
-0.0238667
0.0002412
-0.0102477
-0.0135549
-0.0071861
0.0146341
0.00357257
-0.0213528
0.00992143
-0.0135578
0.0422424
-0.0151815
-0.0074343
-0.0150511
-0.022455
-0.0103772
-0.0100451
-0.0239117
0.0194039
-0.0041241
0.0159704
-0.0131644
0.00734292
0.112057
0.00058029
0.0545503
0.0310353
-0.0053369
-0.0062149
-0.0052719
-0.0049044
-0.0043584
-0.0172008
-0.0059437
0.00629631
-0.0145697
-0.0067813
-0.0082612
-0.004137
0.0197856
-0.0016623
0.00041695
0.113341
-0.0199256
0.018919
-0.0020535
-0.0211552
-0.0196048
-0.0042653
-0.0081294
-0.0149511
-0.0098992
-0.0207957
0.108862
-0.0081843
0.0154188
-0.0188856
-0.0021384
-0.0053165
-0.0027088
-0.0065649
-0.0023055
-0.0038821
-0.0071464
-0.0264064
0.103374
0.0494943
-0.0056238
0.00090771
-0.0130724
-0.0107794
-0.0017498
-0.0194437
0.00505894
0.0129815
-0.0080455
0.00088371
-0.0100317
-0.0117573
-0.0114837
0.00387776
-0.0141993
-0.0169547
0.0116049
-0.040396
-0.0116221
-0.0186885
0.00912692
-0.03162
[truncated: 3,894 more rows]
