# Supplementary material for: Codon stabilization coefficient as a metric to gain insights into mRNA stability and codon bias and their relationships with translation
Source: Nucleic Acids Res. 2019 Jan 30;47(5):2216–28. doi: 10.1093/nar/gkz033 (PMC6412131; doi:10.1093/nar/gkz033)
Supplement: Supplementary Data [file gkz033_supplemental_files.zip › Table S7A.xlsx]

## Sheet: Sheet1
Number of families	1
Number of comparisons per family	3
Alpha	0.05
Dunn's multiple comparisons test	Mean rank diff.	Significant?	Summary
lower -1.28 vs. neutral (0.05 to -0.05)	-8976	Yes	****
lower -1.28 vs. greater 1.28	-14180	Yes	****
neutral (0.05 to -0.05) vs. greater 1.28	-5204	Yes	****
Test details	Mean rank 1	Mean rank 2	Mean rank diff.	n1	n2
lower -1.28 vs. neutral (0.05 to -0.05)	84562	93538	-8976	1702	179178
lower -1.28 vs. greater 1.28	84562	98741	-14180	1702	6386
neutral (0.05 to -0.05) vs. greater 1.28	93538	98741	-5204	179178	6386
	lower -1.28	neutral (0.05 to -0.05)	greater 1.28
Number of values	1702	179178	6386
Minimum	0.004669	0.0008145	0.002257
25% Percentile	0.1957	0.2551	0.294
Median	0.4358	0.5	0.5309
75% Percentile	0.6916	0.7438	0.7646
Maximum	0.9944	0.998	0.9958
Mean	0.4522	0.4992	0.5264
Std. Deviation	0.2921	0.2826	0.275
Std. Error of Mean	0.007081	0.0006677	0.003441
Lower 95% CI	0.4383	0.4979	0.5197
Upper 95% CI	0.4661	0.5005	0.5332
Mean ranks	84562	93538	98741
